# Supplementary material for: Isolation of a strong Arabidopsis guard cell promoter and its potential as a research tool
Source: Plant Methods. 2008 Feb 19;4:6. doi: 10.1186/1746-4811-4-6 (PMC2323621; doi:10.1186/1746-4811-4-6)
Supplement: Additional file 1 — Experiment I-Guard cells without ABA (JS33.xls). Actinomycin and Cordycepin were added during protoplast isolation. [file 1746-4811-4-6-S1.xls]

## Sheet: Js33.txt
Js33
Probe Array Lot: 2003258
Operator Name: AL
Sample Type:
Sample Description:
Project:
Comments: Expt date: 08/28/02; Expr date: 05/19/03; hyb date: 09/12/02
2007-01-01
Reagents:
Reagent Lot:
Algorithm: Statistical
Corner+ Avg:105, Count:32
Corner- Avg:13399, Count:32
BF= Alpha1=0.05 Alpha2=0.065 Tau=0.015 Gamma1H=0.0045 Gamma1L=0.0045 Gamma2H=0.006 Gamma2L=0.006 Perturbation=1.1 TGT=500 NF=1.000000 SF=2.786433 SFGene=All
Background=Avg:72.85,Stdev:2.08,Max:82.2,Min:68.5 Noise=Avg:3.46,Stdev:0.21,Max:4.1,Min:3.1 RawQ=2.92
Probe Set Name	Stat Pairs	Stat Pairs Used	Signal	Detection	Detection p-value	Stat Common Pairs	Signal Log Ratio	Signal Log Ratio Low	Avg Diff	Change	Change p-value	Positive	Negative	Pairs	Pairs Used	Pairs InAvg	Pos Fraction	Log Avg	Pos/Neg	Avg Diff	Abs Call	Inc	Dec	Inc Ratio	Dec Ratio	Pos Change	Neg Change	Inc/Dec	DPos-DNeg Ratio	Log Avg Ratio Change	Diff Call	Avg Diff Change	B=A	Fold Change	Sort Score
AFFX-BioB-5_at	20	20	308.1	P	0.002023				308.1
AFFX-BioB-M_at	20	20	328.3	P	4.4e-05				328.3
AFFX-BioB-3_at	20	20	179.9	P	0.00039				179.9
AFFX-BioC-5_at	20	20	761.3	P	9.5e-05				761.3
AFFX-BioC-3_at	20	20	394.8	P	5.2e-05				394.8
AFFX-BioDn-5_at	20	20	406.6	P	4.4e-05				406.6
AFFX-BioDn-3_at	20	20	2467.7	P	5.2e-05				2467.7
AFFX-CreX-5_at	20	20	5136.2	P	4.4e-05				5136.2
AFFX-CreX-3_at	20	20	8196.5	P	4.4e-05				8196.5
AFFX-DapX-5_at	20	20	12.8	A	0.544587				12.8
AFFX-DapX-M_at	20	20	21.4	A	0.48511				21.4
AFFX-DapX-3_at	20	20	3.8	A	0.843268				3.8
AFFX-LysX-5_at	20	20	2.9	A	0.843268				2.9
AFFX-LysX-M_at	20	20	12.4	A	0.760937				12.4
AFFX-LysX-3_at	20	20	22.9	A	0.165861				22.9
AFFX-PheX-5_at	20	20	5.3	A	0.932322				5.3
AFFX-PheX-M_at	20	20	3.6	A	0.891021				3.6
AFFX-PheX-3_at	20	20	7.8	A	0.843268				7.8
AFFX-ThrX-5_at	20	20	5	A	0.645547				5
AFFX-ThrX-M_at	20	20	7.3	A	0.760937				7.3
AFFX-ThrX-3_at	20	20	38.8	A	0.227636				38.8
AFFX-TrpnX-5_at	20	20	25.4	A	0.275146				25.4
AFFX-TrpnX-M_at	20	20	5.1	A	0.843268				5.1
AFFX-TrpnX-3_at	20	20	17.8	A	0.195266				17.8
AFFX-r2-Ec-bioB-5_at	11	11	398.3	P	0.000244				398.3
AFFX-r2-Ec-bioB-M_at	11	11	497.6	P	0.000244				497.6
AFFX-r2-Ec-bioB-3_at	11	11	393.6	P	0.000244				393.6
AFFX-r2-Ec-bioC-5_at	11	11	1166.5	P	0.000244				1166.5
AFFX-r2-Ec-bioC-3_at	11	11	1294.6	P	0.000244				1294.6
AFFX-r2-Ec-bioD-5_at	11	11	2926.5	P	0.000244				2926.5
AFFX-r2-Ec-bioD-3_at	11	11	3254.8	P	0.000244				3254.8
AFFX-r2-P1-cre-5_at	11	11	17629.7	P	0.000244				17629.7
AFFX-r2-P1-cre-3_at	11	11	16075.2	P	0.000244				16075.2
AFFX-r2-Bs-dap-5_at	11	11	14.3	A	0.72583				14.3
AFFX-r2-Bs-dap-M_at	11	11	5.2	A	0.665527				5.2
AFFX-r2-Bs-dap-3_at	11	11	9	A	0.5				9
AFFX-r2-Bs-lys-5_at	11	11	3.1	A	0.780518				3.1
AFFX-r2-Bs-lys-M_at	11	11	19	A	0.432373				19
AFFX-r2-Bs-lys-3_at	11	11	54.2	P	0.023926				54.2
AFFX-r2-Bs-phe-5_at	11	11	22.3	A	0.567627				22.3
AFFX-r2-Bs-phe-M_at	11	11	29.2	A	0.398926				29.2
AFFX-r2-Bs-phe-3_at	11	11	15.2	A	0.466064				15.2
AFFX-r2-Bs-thr-3_s_at	11	11	7.3	A	0.72583				7.3
AFFX-r2-Bs-thr-M_s_at	11	11	56.6	A	0.633789				56.6
AFFX-r2-Bs-thr-5_s_at	11	11	73.2	P	0.018555				73.2
AFFX-r2-At-U12639_at	11	11	41.6	A	0.303711				41.6
AFFX-r2-At-Actin-5_s_at	11	11	2255.3	P	0.000244				2255.3
AFFX-r2-At-Actin-M_s_at	11	11	5196.6	P	0.000244				5196.6
AFFX-r2-At-Actin-3_s_at	11	11	5987	P	0.000244				5987
AFFX-r2-At-GAPDH-5_s_at	11	11	12946.4	P	0.000244				12946.4
AFFX-r2-At-GAPDH-3_s_at	11	11	14666.1	P	0.000244				14666.1
AFFX-r2-At-Ubq-5_x_at	11	11	23805.8	P	0.000244				23805.8
AFFX-r2-At-Ubq-3_x_at	11	11	25943.9	P	0.000244				25943.9
AFFX-Athal-25SrRNA_s_at	16	16	20.4	A	0.458816				20.4
AFFX-Athal-5SrRNA_at	16	16	397.5	P	0.000562				397.5
AFFX-Athal-Actin_3_f_at	16	16	4590.4	P	0.000219				4590.4
AFFX-Athal-Actin_5_r_at	16	16	528.4	P	0.000562				528.4
AFFX-Athal-Actin_M_at	16	16	2519.9	P	0.000219				2519.9
AFFX-Athal-GAPDH_3_s_at	16	16	8986.9	P	0.000219				8986.9
AFFX-Athal-GAPDH_5_s_at	16	16	5337.3	P	0.000219				5337.3
AFFX-Athal-GAPDH_M_s_at	16	16	13795.1	P	0.000219				13795.1
AFFX-Athal-Ubq_3_f_at	16	16	22523	P	0.000219				22523
AFFX-Athal-Ubq_5_f_at	16	16	14700.3	P	0.000219				14700.3
AFFX-Athal-Ubq_M_f_at	16	16	12399.9	P	0.000266				12399.9
267625_at	11	11	144.4	P	0.00293				144.4
267626_at	11	11	42.7	A	0.334473				42.7
267627_at	11	11	344.5	P	0.01416				344.5
267628_at	11	11	4416.7	P	0.000244				4416.7
267629_at	11	11	199	P	0.037598				199
267630_at	11	11	719.8	P	0.001953				719.8
267631_at	11	11	104.4	A	0.080566				104.4
267632_at	11	11	290.5	P	0.00415				290.5
267633_at	11	11	5.5	A	0.904785				5.5
267634_at	11	11	3.1	A	0.366211				3.1
267635_at	11	11	1817.6	P	0.000244				1817.6
267636_at	11	11	5	A	0.696289				5
267637_at	11	11	292.3	P	0.000732				292.3
267638_at	11	11	6114.8	P	0.000244				6114.8
267639_at	11	11	6.5	A	0.567627				6.5
267640_at	11	11	2164.5	P	0.000244				2164.5
267641_at	11	11	529.8	P	0.000244				529.8
267642_at	11	11	475.7	P	0.000732				475.7
267643_at	11	11	62.5	A	0.27417				62.5
267644_s_at	11	11	262.6	P	0.000244				262.6
267645_at	11	11	362.5	P	0.000244				362.5
267646_at	11	11	268.3	P	0.00293				268.3
267593_at	11	11	17.8	A	0.567627				17.8
267594_at	11	11	83.5	A	0.219482				83.5
267595_at	11	11	173.6	A	0.129639				173.6
267596_s_at	11	11	1051	P	0.000732				1051
267597_at	11	11	45	A	0.149658				45
267598_at	11	11	52.4	A	0.466064				52.4
267599_at	11	11	568.7	P	0.00415				568.7
267600_at	11	11	8684.8	P	0.000244				8684.8
267601_at	11	11	603.7	P	0.000244				603.7
267602_at	11	11	404.4	P	0.008057				404.4
267603_at	11	11	369.6	P	0.000732				369.6
267604_at	11	11	92.3	P	0.01416				92.3
267605_at	11	11	538.3	P	0.000732				538.3
267606_at	11	11	84.9	A	0.067627				84.9
267607_s_at	11	11	1001.7	P	0.000244				1001.7
267608_at	11	11	2972.4	P	0.000244				2972.4
267609_at	11	11	1111.9	P	0.000244				1111.9
267610_at	11	11	3.9	A	0.904785				3.9
267611_at	11	11	1353.7	P	0.000732				1353.7
267612_at	11	11	3578.1	P	0.000244				3578.1
267613_at	11	11	27.3	A	0.601074				27.3
267614_at	11	11	3.7	A	0.904785				3.7
267615_at	11	11	1.4	A	0.953857				1.4
267616_at	11	11	313.3	P	0.037598				313.3
267617_at	11	11	1504.4	P	0.000244				1504.4
267618_at	11	11	8.4	A	0.962402				8.4
267619_at	11	11	521.3	P	0.001953				521.3
267620_at	11	11	94.9	A	0.27417				94.9
267621_at	11	11	25.4	A	0.246094				25.4
267622_at	11	11	816.4	P	0.000244				816.4
267623_at	11	11	273.2	P	0.000244				273.2
267624_at	11	11	488.1	P	0.000244				488.1
267590_at	11	11	3188.7	P	0.000732				3188.7
267591_at	11	11	134.7	P	0.001953				134.7
267592_at	11	11	36.1	A	0.334473				36.1
267562_at	11	11	669.2	P	0.000732				669.2
267563_at	11	11	3.9	A	0.696289				3.9
267564_at	11	11	480	P	0.000732				480
267565_at	11	11	4.9	A	0.753906				4.9
267566_at	11	11	6	A	0.828613				6
267567_at	11	11	9.7	A	0.601074				9.7
267568_at	11	11	95.7	A	0.19458				95.7
267569_at	11	11	223.4	P	0.023926				223.4
267570_at	11	11	188.4	P	0.00293				188.4
267571_at	11	11	37.4	A	0.171387				37.4
267572_at	11	11	66	A	0.080566				66
267573_at	11	11	87.7	P	0.010742				87.7
267574_at	11	11	86.8	A	0.111572				86.8
267575_at	11	11	62.6	A	0.246094				62.6
267576_at	11	11	34	A	0.466064				34
267577_at	11	11	901.3	P	0.000244				901.3
267578_at	11	11	345.4	P	0.000732				345.4
267579_at	11	11	48.1	A	0.27417				48.1
267580_at	11	11	93.1	P	0.01416				93.1
267581_at	11	11	454.9	P	0.000244				454.9
267582_at	11	11	90.7	A	0.27417				90.7
267583_at	11	11	223.4	P	0.008057				223.4
267584_at	11	11	122.7	A	0.19458				122.7
267585_s_at	11	11	68	A	0.398926				68
267586_at	11	11	139.8	A	0.111572				139.8
267587_at	11	11	198.3	P	0.023926				198.3
267588_at	11	11	37.5	A	0.567627				37.5
267589_at	11	11	0.3	A	0.932373				0.3
267530_at	11	11	87.1	P	0.008057				87.1
267531_at	11	11	62.5	P	0.046143				62.5
267532_at	11	11	395.7	P	0.000244				395.7
267533_at	11	11	1062.5	P	0.000244				1062.5
267534_at	11	11	671.9	P	0.000732				671.9
267535_at	11	11	161	P	0.037598				161
267536_at	11	11	275	P	0.01416				275
267537_at	11	11	757.5	P	0.000244				757.5
267538_at	11	11	112	A	0.129639				112
267539_at	11	11	449.9	P	0.000244				449.9
267540_at	11	11	992.1	P	0.000244				992.1
267541_at	11	11	44.3	M	0.056152				44.3
267542_at	11	11	16.5	A	0.601074				16.5
267543_at	11	11	1204.1	P	0.000732				1204.1
267544_at	11	11	735.8	P	0.000244				735.8
267545_at	11	11	1260.3	P	0.000244				1260.3
267546_at	11	11	59.1	P	0.046143				59.1
267547_at	11	11	287.1	P	0.000732				287.1
267548_at	11	11	38.3	A	0.19458				38.3
267549_at	11	11	616.8	P	0.001953				616.8
267550_at	11	11	2721.8	P	0.000244				2721.8
267551_at	11	11	57.3	A	0.27417				57.3
267552_at	11	11	5.6	A	0.932373				5.6
267553_s_at	11	11	880.6	P	0.000244				880.6
267554_at	11	11	4.7	A	0.850342				4.7
267555_at	11	11	608.6	P	0.000244				608.6
267556_at	11	11	943.2	P	0.00293				943.2
267557_at	11	11	428.5	P	0.010742				428.5
267558_at	11	11	1579.1	P	0.001221				1579.1
267559_at	11	11	72.6	A	0.111572				72.6
267560_at	11	11	269.4	P	0.01416				269.4
267561_at	11	11	416.2	P	0.000244				416.2
267527_at	11	11	93.5	A	0.149658				93.5
267528_at	11	11	4.1	A	0.888428				4.1
267529_at	11	11	98.2	A	0.111572				98.2
267498_at	11	11	5850.1	P	0.000244				5850.1
267499_at	11	11	133.8	M	0.056152				133.8
267500_s_at	11	11	67.2	A	0.246094				67.2
267501_at	11	11	385.9	P	0.000732				385.9
267502_at	11	11	28.8	A	0.303711				28.8
267503_at	11	11	1701.9	P	0.000244				1701.9
267504_at	11	11	322	P	0.001221				322
267505_at	11	11	78.5	A	0.219482				78.5
267506_at	11	11	761.9	P	0.000244				761.9
267507_at	11	11	1303.8	P	0.000732				1303.8
267508_at	11	11	991.7	P	0.000244				991.7
267509_at	11	11	859.5	P	0.000244				859.5
267510_at	11	11	2072.5	P	0.001953				2072.5
267511_at	11	11	293.7	P	0.00293				293.7
267512_at	11	11	569.4	P	0.000244				569.4
267513_at	11	11	1162.3	P	0.000244				1162.3
267514_at	11	11	34.7	A	0.149658				34.7
267515_at	11	11	197.1	P	0.000244				197.1
267516_at	11	11	880.5	P	0.000244				880.5
267517_at	11	11	8853	P	0.000244				8853
267518_at	11	11	8205.5	P	0.000244				8205.5
267519_at	11	11	127.1	P	0.001221				127.1
267520_at	11	11	662.3	P	0.000244				662.3
267521_at	11	11	140.4	P	0.000244				140.4
267522_at	11	11	4.1	A	0.962402				4.1
267523_at	11	11	1838.2	P	0.000732				1838.2
267524_at	11	11	1100.8	P	0.000244				1100.8
267525_at	11	11	44.5	A	0.080566				44.5
267526_at	11	11	11493.5	P	0.000244				11493.5
267492_at	11	11	1647	P	0.000244				1647
267493_at	11	11	42.1	A	0.067627				42.1
267494_at	11	11	3982.4	P	0.000244				3982.4
267495_at	11	11	59.6	A	0.466064				59.6
267496_at	11	11	139.9	P	0.030273				139.9
267497_at	11	11	38.7	A	0.601074				38.7
267467_at	11	11	645.9	P	0.000244				645.9
267468_at	11	11	1000.4	P	0.000244				1000.4
267469_at	11	11	113.9	A	0.27417				113.9
267470_at	11	11	2706.2	P	0.000244				2706.2
267471_at	11	11	2957.3	P	0.001221				2957.3
267472_at	11	11	53.2	A	0.129639				53.2
267473_at	11	11	139.4	A	0.19458				139.4
267474_at	11	11	195.6	P	0.001953				195.6
267475_at	11	11	400.6	P	0.001953				400.6
267476_at	11	11	27	A	0.432373				27
267477_at	11	11	1044.4	P	0.000732				1044.4
267478_at	11	11	39.9	P	0.037598				39.9
267479_at	11	11	9.6	A	0.633789				9.6
267480_at	11	11	56.5	A	0.080566				56.5
267481_at	11	11	333.2	P	0.000244				333.2
267482_s_at	11	11	209	P	0.000732				209
267483_at	11	11	197.4	P	0.037598				197.4
267484_at	11	11	4805.7	P	0.000244				4805.7
267485_at	11	11	43.2	A	0.149658				43.2
267486_at	11	11	960.4	P	0.000244				960.4
267487_at	11	11	14.4	A	0.633789				14.4
267488_at	11	11	168.3	A	0.095215				168.3
267489_s_at	11	11	255.9	P	0.000244				255.9
267490_at	11	11	1067.1	P	0.000244				1067.1
267491_at	11	11	13.8	A	0.72583				13.8
267464_at	11	11	85.7	A	0.19458				85.7
267465_at	11	11	636.2	P	0.000244				636.2
267466_at	11	11	65.5	A	0.27417				65.5
267436_at	11	11	26.9	A	0.398926				26.9
267437_at	11	11	2.5	A	0.466064				2.5
267438_at	11	11	76.1	A	0.171387				76.1
267439_at	11	11	49.7	A	0.398926				49.7
267440_at	11	11	47.1	A	0.334473				47.1
267441_at	11	11	5	A	0.780518				5
267442_at	11	11	995.1	P	0.000732				995.1
267443_at	11	11	48.9	A	0.246094				48.9
267444_at	11	11	545.1	P	0.001953				545.1
267445_at	11	11	83.7	A	0.067627				83.7
267446_s_at	11	11	309.8	P	0.001221				309.8
267447_at	11	11	27.2	A	0.780518				27.2
267448_at	11	11	250.6	P	0.001221				250.6
267449_at	11	11	5.3	A	0.665527				5.3
267450_at	11	11	62.9	A	0.303711				62.9
267451_at	11	11	4.5	A	0.780518				4.5
267452_at	11	11	97.3	M	0.056152				97.3
267453_at	11	11	59.7	A	0.149658				59.7
267454_at	11	11	1122.7	P	0.000244				1122.7
267455_at	11	11	148	P	0.005859				148
267456_at	11	11	5513	P	0.001953				5513
267457_at	11	11	46.1	A	0.334473				46.1
267458_at	11	11	38.8	A	0.27417				38.8
267459_at	11	11	3	A	0.601074				3
267460_at	11	11	135.7	P	0.000732				135.7
267461_at	11	11	5269.1	P	0.000244				5269.1
267462_at	11	11	179.4	P	0.000244				179.4
267463_at	11	11	269	P	0.018555				269
267435_at	11	11	951.4	P	0.000244				951.4
267404_at	11	11	158.4	P	0.037598				158.4
267405_at	11	11	1703.3	P	0.000244				1703.3
267406_at	11	11	212.3	P	0.001221				212.3
267407_at	11	11	84.7	A	0.303711				84.7
267408_at	11	11	13.6	A	0.80542				13.6
267409_at	11	11	59.5	A	0.601074				59.5
267410_at	11	11	175.5	P	0.018555				175.5
267411_at	11	11	26.2	A	0.533936				26.2
267412_at	11	11	120.1	A	0.366211				120.1
267413_at	11	11	346.4	P	0.046143				346.4
267414_at	11	11	3.2	A	0.5				3.2
267415_at	11	11	260.3	P	0.00293				260.3
267416_at	11	11	138	P	0.005859				138
267417_at	11	11	171.7	A	0.219482				171.7
267418_at	11	11	96.2	M	0.056152				96.2
267419_at	11	11	1116.2	P	0.000732				1116.2
267420_at	11	11	31.7	A	0.366211				31.7
267421_at	11	11	499.6	P	0.000244				499.6
267422_at	11	11	2140.5	P	0.000244				2140.5
267423_at	11	11	338	P	0.000244				338
267424_at	11	11	13.2	A	0.633789				13.2
267425_at	11	11	1097.2	P	0.000244				1097.2
267426_at	11	11	28.6	A	0.334473				28.6
267427_at	11	11	2.5	A	0.753906				2.5
267428_at	11	11	210.9	P	0.001953				210.9
267429_at	11	11	842.1	P	0.000244				842.1
267430_at	11	11	2441.8	P	0.000244				2441.8
267431_at	11	11	6.7	A	0.753906				6.7
267432_at	11	11	2688.4	P	0.000244				2688.4
267433_at	11	11	698.6	P	0.023926				698.6
267434_at	11	11	190.7	A	0.246094				190.7
267400_at	11	11	362.2	P	0.001953				362.2
267401_at	11	11	467.6	P	0.001953				467.6
267402_at	11	11	142.5	P	0.00415				142.5
267403_at	11	11	17.2	A	0.567627				17.2
267372_at	11	11	2.8	A	0.989258				2.8
267373_at	11	11	440	P	0.000732				440
267374_at	11	11	2265.1	P	0.000244				2265.1
267375_at	11	11	249	P	0.000244				249
267376_at	11	11	90.4	A	0.398926				90.4
267377_at	11	11	10867.7	P	0.000244				10867.7
267378_at	11	11	572.4	P	0.008057				572.4
267379_at	11	11	1226.5	P	0.000732				1226.5
267380_at	11	11	154.3	P	0.001221				154.3
267381_at	11	11	220.7	P	0.018555				220.7
267382_at	11	11	88.1	A	0.303711				88.1
267383_at	11	11	734.1	P	0.01416				734.1
267384_at	11	11	2.9	A	0.780518				2.9
267385_at	11	11	11.9	A	0.466064				11.9
267386_at	11	11	79.2	A	0.246094				79.2
267387_at	11	11	144.8	A	0.067627				144.8
267388_at	11	11	37.4	A	0.27417				37.4
267389_at	11	11	70.7	A	0.080566				70.7
267390_at	11	11	33	A	0.129639				33
267391_at	11	11	9.6	A	0.72583				9.6
267392_at	11	11	1744.5	P	0.000244				1744.5
267393_at	11	11	116.2	P	0.001221				116.2
267394_s_at	11	11	16.8	A	0.171387				16.8
267395_at	11	11	29.7	A	0.601074				29.7
267396_at	11	11	830.3	P	0.000244				830.3
267397_at	11	11	586.4	P	0.000244				586.4
267398_at	11	11	20.6	A	0.466064				20.6
267399_at	11	11	1.8	A	0.991943				1.8
267365_at	11	11	710.5	P	0.000732				710.5
267366_at	11	11	1832.3	P	0.000244				1832.3
267367_at	11	11	1304.4	P	0.000244				1304.4
267368_at	11	11	4416.6	P	0.000244				4416.6
267369_at	11	11	17	A	0.303711				17
267370_at	11	11	1497.7	P	0.000244				1497.7
267371_at	11	11	81.5	P	0.001953				81.5
267341_at	11	11	226.1	P	0.001953				226.1
267342_at	11	11	688	P	0.000732				688
267343_at	11	11	17.4	A	0.567627				17.4
267344_at	11	11	67	A	0.095215				67
267345_at	11	11	14.3	A	0.753906				14.3
267346_at	11	11	353	P	0.005859				353
267347_at	11	11	172.2	A	0.080566				172.2
267348_at	11	11	624.3	P	0.005859				624.3
267349_at	11	11	10.3	A	0.870361				10.3
267350_at	11	11	40.4	A	0.19458				40.4
267351_at	11	11	271.6	P	0.018555				271.6
267352_at	11	11	12.9	A	0.72583				12.9
267353_at	11	11	433.2	M	0.056152				433.2
267354_at	11	11	34	A	0.466064				34
267355_at	11	11	163.3	A	0.080566				163.3
267356_at	11	11	352.2	P	0.005859				352.2
267357_at	11	11	116.6	P	0.008057				116.6
267358_at	11	11	274.7	P	0.001953				274.7
267359_at	11	11	249.3	P	0.000732				249.3
267360_at	11	11	2594.8	P	0.000732				2594.8
267361_at	11	11	279.9	P	0.000732				279.9
267362_at	11	11	803.9	P	0.000244				803.9
267363_at	11	11	970.7	P	0.000732				970.7
267364_at	11	11	72	P	0.01416				72
267337_at	11	11	367	P	0.030273				367
267338_at	11	11	1521.7	P	0.000244				1521.7
267339_at	11	11	30.1	A	0.398926				30.1
267340_at	11	11	3662.7	P	0.000244				3662.7
267310_at	11	11	289.1	P	0.00293				289.1
267311_at	11	11	18	A	0.533936				18
267312_at	11	11	747.1	P	0.000732				747.1
267313_at	11	11	8.7	A	0.919434				8.7
267314_at	11	11	477.4	P	0.00415				477.4
267315_at	11	11	1060.1	P	0.000244				1060.1
267316_at	11	11	290.5	M	0.056152				290.5
267317_at	11	11	33	A	0.398926				33
267318_at	11	11	1439.6	P	0.000244				1439.6
267319_at	11	11	1202.4	P	0.000244				1202.4
267320_at	11	11	2.5	A	0.989258				2.5
267321_at	11	11	24.2	A	0.432373				24.2
267322_at	11	11	101	A	0.219482				101
267323_at	11	11	434.6	P	0.000244				434.6
267324_at	11	11	13.9	A	0.665527				13.9
267325_at	11	11	10	A	0.466064				10
267326_at	11	11	98.9	P	0.018555				98.9
267327_at	11	11	7.5	A	0.80542				7.5
267328_at	11	11	69.3	A	0.432373				69.3
267329_at	11	11	84.5	P	0.046143				84.5
267330_at	11	11	470.9	P	0.000244				470.9
267331_at	11	11	171.6	P	0.00293				171.6
267332_at	11	11	4.2	A	0.696289				4.2
267333_at	11	11	474.5	P	0.023926				474.5
267334_at	11	11	13.9	A	0.633789				13.9
267335_s_at	11	11	100	P	0.018555				100
267336_at	11	11	1339.6	P	0.000732				1339.6
267309_at	11	11	225.5	P	0.00293				225.5
267278_at	11	11	2078.1	P	0.000244				2078.1
267279_at	11	11	967.8	P	0.000244				967.8
267280_at	11	11	1937.1	P	0.000244				1937.1
267281_at	11	11	134.7	P	0.018555				134.7
267282_at	11	11	84.6	P	0.00293				84.6
267283_at	10	10	1.5	A	0.825684				1.5
267284_at	11	11	14.7	A	0.696289				14.7
267285_at	11	11	155.8	A	0.129639				155.8
267286_at	11	11	12.3	A	0.567627				12.3
267287_at	11	11	74.9	P	0.023926				74.9
267288_at	11	11	837.9	P	0.001953				837.9
267289_at	11	11	4.5	A	0.962402				4.5
267290_at	11	11	394.1	P	0.000732				394.1
267291_at	11	11	228.6	P	0.008057				228.6
267292_at	11	11	7.3	A	0.870361				7.3
267293_at	11	11	1647.9	P	0.000244				1647.9
267294_at	11	11	437.6	P	0.010742				437.6
267295_at	11	11	40.9	A	0.601074				40.9
267296_at	11	11	150.5	A	0.095215				150.5
267297_at	11	11	679.9	P	0.00293				679.9
267298_at	11	11	2562.8	P	0.000244				2562.8
267299_at	11	11	911.7	P	0.000244				911.7
267300_at	11	11	140.5	A	0.067627				140.5
267301_at	11	11	2487.3	P	0.000244				2487.3
267302_at	11	11	641.1	P	0.000244				641.1
267303_at	11	11	22	A	0.303711				22
267304_at	11	11	20	A	0.432373				20
267305_at	11	11	337	P	0.000732				337
267306_at	11	11	1270.9	P	0.000244				1270.9
267307_at	11	11	17.2	A	0.5				17.2
267308_at	11	11	374.2	P	0.000244				374.2
267274_at	11	11	343.6	P	0.030273				343.6
267275_at	11	11	12.9	A	0.72583				12.9
267276_at	11	11	5.8	A	0.904785				5.8
267277_at	11	11	344.7	P	0.000244				344.7
267246_at	11	11	1402	P	0.000244				1402
267247_at	11	11	2630.7	P	0.000244				2630.7
267248_at	11	11	255.2	P	0.000732				255.2
267249_at	11	11	65.2	A	0.129639				65.2
267250_at	11	11	1.8	A	0.888428				1.8
267251_at	11	11	2535.5	P	0.000244				2535.5
267252_at	11	11	115.1	A	0.067627				115.1
267253_at	11	11	2.3	A	0.888428				2.3
267254_at	11	11	34.6	A	0.432373				34.6
267255_at	11	11	76	A	0.5				76
267256_s_at	11	11	224.9	P	0.005859				224.9
267257_at	11	11	646.7	P	0.000732				646.7
267258_at	11	11	601.9	P	0.000244				601.9
267259_at	11	11	8526.8	P	0.000244				8526.8
267260_at	11	11	47.3	A	0.398926				47.3
267261_at	11	11	11645	P	0.000244				11645
267262_at	11	11	188.5	P	0.000244				188.5
267263_at	11	11	60.5	P	0.046143				60.5
267264_at	11	11	56.8	A	0.111572				56.8
267265_at	11	11	438.5	P	0.000244				438.5
267266_at	11	11	249	P	0.000244				249
267267_at	11	11	25	A	0.27417				25
267268_at	11	11	1355.7	P	0.000244				1355.7
267269_at	11	11	895.4	P	0.000244				895.4
267270_at	11	11	56.4	A	0.303711				56.4
267271_at	11	11	417	P	0.01416				417
267272_at	11	11	6.2	A	0.633789				6.2
267273_at	11	11	79.4	A	0.171387				79.4
267239_at	11	11	2667.2	P	0.000244				2667.2
267240_at	11	11	84.1	A	0.567627				84.1
267241_at	11	11	77.8	A	0.466064				77.8
267242_at	11	11	2.2	A	0.696289				2.2
267243_at	11	11	1.2	A	0.943848				1.2
267244_at	11	11	131.2	A	0.111572				131.2
267245_at	11	11	26.2	A	0.334473				26.2
267215_at	11	11	5.5	A	0.943848				5.5
267216_at	11	11	9.2	A	0.72583				9.2
267217_at	11	11	8.3	A	0.601074				8.3
267218_at	11	11	10.9	A	0.904785				10.9
267219_at	11	11	170.2	A	0.171387				170.2
267220_at	11	11	280.4	P	0.000244				280.4
267221_at	11	11	155.5	P	0.01416				155.5
267222_at	11	11	15.6	A	0.567627				15.6
267223_at	11	11	635.2	P	0.01416				635.2
267224_at	11	11	89.7	A	0.171387				89.7
267225_at	11	11	1.8	A	0.850342				1.8
267226_at	11	11	3.2	A	0.981445				3.2
267227_at	11	11	81.7	P	0.008057				81.7
267228_at	11	11	44.5	A	0.665527				44.5
267229_s_at	11	11	60.4	P	0.046143				60.4
267230_at	11	11	279.6	P	0.001221				279.6
267231_at	11	11	152	A	0.067627				152
267232_at	11	11	113.1	P	0.018555				113.1
267233_s_at	11	11	2238.8	P	0.000244				2238.8
267234_x_at	11	11	77.1	A	0.219482				77.1
267235_at	11	11	297.8	P	0.005859				297.8
267236_at	11	11	4390.5	P	0.000244				4390.5
267237_s_at	11	11	148.8	A	0.111572				148.8
267238_at	11	11	137	A	0.111572				137
267211_at	11	11	672.3	P	0.000244				672.3
267212_at	11	11	8049.7	P	0.000244				8049.7
267213_at	11	11	945.6	P	0.000732				945.6
267214_at	11	11	1029.3	P	0.000244				1029.3
267183_at	11	11	170.9	P	0.037598				170.9
267184_at	11	11	755.9	P	0.000244				755.9
267185_at	11	11	1061.5	P	0.000244				1061.5
267186_at	11	11	675.6	P	0.001953				675.6
267187_s_at	11	11	1655.9	P	0.000244				1655.9
267188_at	11	11	802.2	P	0.001953				802.2
267189_at	11	11	839.2	P	0.001953				839.2
267190_at	11	11	50.9	A	0.303711				50.9
267191_at	11	11	8.3	A	0.533936				8.3
267192_at	11	11	31.3	A	0.5				31.3
267193_at	11	11	26.1	A	0.366211				26.1
267194_s_at	11	11	1084.3	P	0.000244				1084.3
267195_at	11	11	105.6	A	0.366211				105.6
267196_at	11	11	5004.3	P	0.000244				5004.3
267197_at	11	11	121.1	P	0.046143				121.1
267198_at	11	11	53.7	P	0.00415				53.7
267199_at	11	11	188.2	P	0.005859				188.2
267200_at	11	11	128	P	0.030273				128
267201_at	11	11	187.4	P	0.001221				187.4
267202_s_at	11	11	26.3	A	0.601074				26.3
267203_at	11	11	1.7	A	0.932373				1.7
267204_at	11	11	130	A	0.171387				130
267205_at	11	11	48.8	A	0.19458				48.8
267206_at	11	11	7.9	A	0.601074				7.9
267207_at	11	11	196.3	P	0.001221				196.3
267208_at	11	11	724.1	P	0.00415				724.1
267209_at	11	11	96.5	A	0.080566				96.5
267210_at	11	11	273.2	P	0.046143				273.2
267151_at	11	11	2335.2	P	0.000244				2335.2
267152_at	11	11	2513.9	P	0.001221				2513.9
267153_at	11	11	1376	P	0.000244				1376
267154_at	11	11	4382.1	P	0.000732				4382.1
267155_at	11	11	9.6	A	0.398926				9.6
267156_at	11	11	51.2	P	0.00415				51.2
267157_at	11	11	221.8	P	0.010742				221.8
267158_at	11	11	6.8	A	0.567627				6.8
267159_at	11	11	135.6	A	0.149658				135.6
267160_at	11	11	65.7	A	0.111572				65.7
267161_at	11	11	451.4	P	0.000244				451.4
267162_s_at	11	11	89.1	A	0.149658				89.1
267163_at	11	11	362.2	P	0.000244				362.2
267164_at	11	11	17.4	A	0.870361				17.4
267165_at	11	11	413.2	P	0.000244				413.2
267166_at	11	11	55.3	A	0.219482				55.3
267167_at	11	11	6.5	A	0.533936				6.5
267168_at	11	11	139.7	A	0.432373				139.7
267169_at	11	11	9695	P	0.000244				9695
267170_at	11	11	420.8	P	0.000732				420.8
267171_at	11	11	94	P	0.000244				94
267172_at	11	11	936.6	P	0.000244				936.6
267173_at	11	11	146.5	P	0.001953				146.5
267174_at	11	11	132.2	P	0.010742				132.2
267175_s_at	11	11	1063.9	P	0.000244				1063.9
267176_at	11	11	50.3	P	0.010742				50.3
267177_at	11	11	75.7	A	0.149658				75.7
267178_at	11	11	36.4	A	0.533936				36.4
267179_at	11	11	373.1	P	0.000732				373.1
267180_at	11	11	1565.1	P	0.000244				1565.1
267181_at	11	11	106.3	M	0.056152				106.3
267182_at	11	11	1180.2	P	0.000244				1180.2
267148_at	11	11	287	A	0.080566				287
267149_s_at	11	11	2.8	A	0.80542				2.8
267150_at	11	11	44.4	A	0.366211				44.4
267120_at	11	11	25.2	A	0.633789				25.2
267121_at	11	11	4.9	A	0.780518				4.9
267122_at	11	11	18.4	A	0.398926				18.4
267123_at	11	11	79.3	A	0.246094				79.3
267124_at	11	11	20.8	A	0.633789				20.8
267125_at	11	11	3.3	A	0.753906				3.3
267126_s_at	11	11	355.4	P	0.000732				355.4
267127_at	11	11	279.9	P	0.000244				279.9
267128_at	11	11	87.3	A	0.5				87.3
267129_at	11	11	216.6	P	0.046143				216.6
267130_at	11	11	1172.9	P	0.000732				1172.9
267131_at	11	11	1.8	A	0.870361				1.8
267132_at	11	11	1795	P	0.000732				1795
267133_at	11	11	7.9	A	0.665527				7.9
267134_at	11	11	679.7	P	0.01416				679.7
267135_at	11	11	113	P	0.008057				113
267136_at	11	11	1216.3	P	0.000244				1216.3
267137_at	11	11	54.1	A	0.303711				54.1
267138_s_at	11	11	753.8	P	0.000732				753.8
267139_s_at	11	11	3.5	A	0.753906				3.5
267140_at	11	11	21.8	A	0.72583				21.8
267141_at	11	11	30.4	A	0.303711				30.4
267142_at	11	11	229.9	P	0.008057				229.9
267143_at	11	11	108.3	A	0.067627				108.3
267144_at	11	11	62.6	A	0.067627				62.6
267145_at	11	11	463	P	0.000244				463
267146_at	11	11	10.9	A	0.780518				10.9
267147_at	11	11	182.1	A	0.095215				182.1
267088_at	11	11	935.5	P	0.000244				935.5
267089_at	11	11	8030.9	P	0.000244				8030.9
267090_at	11	11	352.4	P	0.000732				352.4
267091_at	11	11	267.7	P	0.01416				267.7
267092_at	11	11	98.8	A	0.095215				98.8
267093_at	11	11	10168.5	P	0.000244				10168.5
267094_at	11	11	34.8	A	0.19458				34.8
267095_at	11	11	2327.1	P	0.000244				2327.1
267096_at	11	11	185.1	P	0.000732				185.1
267097_at	11	11	35.4	A	0.466064				35.4
267098_at	11	11	2.4	A	0.98584				2.4
267099_at	11	11	510.9	P	0.000244				510.9
267100_at	11	11	34.1	A	0.533936				34.1
267101_at	11	11	111.4	A	0.129639				111.4
267102_at	11	11	364.8	P	0.000244				364.8
267103_at	11	11	381.8	A	0.080566				381.8
267104_at	11	11	7426.8	P	0.000244				7426.8
267105_at	11	11	72.1	A	0.601074				72.1
267106_s_at	11	11	2931.2	P	0.000244				2931.2
267107_at	11	11	2.9	A	0.943848				2.9
267108_at	11	11	60.1	A	0.111572				60.1
267109_at	11	11	2	A	0.981445				2
267110_at	11	11	165.3	P	0.000244				165.3
267111_s_at	11	11	106.5	P	0.046143				106.5
267112_at	11	11	388	P	0.000244				388
267113_at	11	11	179	P	0.000244				179
267114_at	11	11	752.6	P	0.000244				752.6
267115_s_at	11	11	24.7	A	0.5				24.7
267116_at	11	11	107.4	P	0.000732				107.4
267117_at	11	11	18.1	A	0.219482				18.1
267118_at	11	11	37.2	A	0.303711				37.2
267119_at	11	11	16.3	A	0.601074				16.3
267085_at	11	11	91.6	M	0.056152				91.6
267086_at	11	11	15.6	A	0.432373				15.6
267087_at	11	11	94	P	0.010742				94
267056_at	11	11	3.2	A	0.567627				3.2
267057_at	11	11	609.9	P	0.000244				609.9
267058_at	11	11	63.5	A	0.219482				63.5
267059_at	11	11	944.6	P	0.000244				944.6
267060_at	11	11	895.2	P	0.000244				895.2
267061_at	11	11	2130.4	P	0.000244				2130.4
267062_at	11	11	280.2	P	0.000244				280.2
267063_at	11	11	181.8	P	0.01416				181.8
267064_at	11	11	1193.7	P	0.000244				1193.7
267065_at	11	11	160.6	P	0.018555				160.6
267066_at	11	11	311.5	P	0.000244				311.5
267067_at	11	11	411.4	P	0.037598				411.4
267068_at	11	11	194.9	P	0.000244				194.9
267069_at	11	11	39.7	A	0.665527				39.7
267070_at	11	11	1182.6	P	0.001953				1182.6
267071_at	11	11	278.3	P	0.001953				278.3
267072_at	11	11	411.6	P	0.00415				411.6
267073_at	11	11	1112	P	0.000244				1112
267074_s_at	11	11	6.8	A	0.828613				6.8
267075_at	11	11	169	P	0.010742				169
267076_at	11	11	318.5	P	0.001953				318.5
267077_at	11	11	618.1	P	0.000244				618.1
267078_at	11	11	48.9	P	0.010742				48.9
267079_at	11	11	170.8	P	0.008057				170.8
267080_at	11	11	1459.5	P	0.000244				1459.5
267081_at	11	11	292.2	P	0.00415				292.2
267082_at	11	11	245.8	P	0.000244				245.8
267083_at	11	11	989.8	P	0.000244				989.8
267084_at	11	11	671.2	P	0.000244				671.2
267050_at	11	11	212.1	P	0.030273				212.1
267051_at	11	11	6.7	A	0.870361				6.7
267052_at	11	11	658.9	P	0.000244				658.9
267053_s_at	11	11	70.4	A	0.171387				70.4
267054_at	11	11	448.3	P	0.000732				448.3
267055_at	11	11	515.7	P	0.001953				515.7
267025_at	11	11	36.4	A	0.432373				36.4
267026_at	11	11	9.2	A	0.665527				9.2
267027_at	11	11	1637.5	P	0.001221				1637.5
267028_at	11	11	277.3	P	0.010742				277.3
267029_at	11	11	191	P	0.030273				191
267030_at	11	11	727.9	P	0.000732				727.9
267031_at	11	11	227.3	P	0.001953				227.3
267032_at	11	11	10.9	A	0.633789				10.9
267033_at	11	11	1454.2	P	0.000244				1454.2
267034_at	11	11	3887.3	P	0.000244				3887.3
267035_at	11	11	2821.3	P	0.000244				2821.3
267036_at	11	11	332.1	P	0.001221				332.1
267037_at	11	11	265.7	P	0.000244				265.7
267038_at	11	11	662.1	P	0.000732				662.1
267039_at	11	11	65.8	A	0.246094				65.8
267040_at	11	11	245.3	P	0.00415				245.3
267041_at	11	11	106.6	P	0.00293				106.6
267042_at	11	11	36.1	A	0.366211				36.1
267043_at	11	11	80.1	A	0.19458				80.1
267044_at	11	11	109.7	P	0.01416				109.7
267045_at	11	11	12.1	A	0.753906				12.1
267046_at	11	11	6.4	A	0.888428				6.4
267047_at	11	11	74.3	A	0.432373				74.3
267048_at	11	11	215	P	0.005859				215
267049_at	11	11	7.1	A	0.753906				7.1
267022_at	11	11	9.5	A	0.366211				9.5
267023_at	11	11	1663.1	P	0.000244				1663.1
267024_s_at	11	11	58.1	P	0.030273				58.1
266994_at	11	11	62.8	A	0.27417				62.8
266995_at	11	11	129.8	A	0.171387				129.8
266996_at	11	11	68.4	A	0.334473				68.4
266997_at	11	11	364.2	P	0.00293				364.2
266998_at	11	11	27	A	0.5				27
266999_at	11	11	292.2	P	0.001221				292.2
267000_at	11	11	1599.3	P	0.000244				1599.3
267001_at	11	11	880.3	P	0.000244				880.3
267002_s_at	11	11	17313	P	0.000244				17313
267003_at	11	11	289.9	P	0.005859				289.9
267004_at	11	11	538.9	P	0.005859				538.9
267005_at	11	11	1096.5	P	0.000244				1096.5
267006_at	11	11	154.7	A	0.080566				154.7
267007_at	11	11	2571.4	P	0.000732				2571.4
267008_at	11	11	569	P	0.00415				569
267009_at	11	11	163.6	P	0.000244				163.6
267010_at	11	11	49.4	A	0.466064				49.4
267011_at	11	11	38.3	A	0.432373				38.3
267012_at	11	11	16.3	A	0.633789				16.3
267013_at	11	11	27.3	A	0.19458				27.3
267014_at	11	11	306.6	P	0.00293				306.6
267015_at	11	11	1735.5	P	0.000244				1735.5
267016_at	11	11	66.4	A	0.129639				66.4
267017_at	11	11	149.2	P	0.000244				149.2
267018_at	11	11	514.8	P	0.00415				514.8
267019_at	11	11	296.8	P	0.001221				296.8
267020_at	11	11	70.3	P	0.008057				70.3
267021_at	11	11	63.2	A	0.303711				63.2
266987_at	11	11	114.8	A	0.432373				114.8
266988_at	11	11	28.8	P	0.037598				28.8
266989_at	11	11	162.6	P	0.000732				162.6
266990_at	11	11	316.4	P	0.010742				316.4
266991_at	11	11	578	P	0.000244				578
266992_at	11	11	113.1	P	0.030273				113.1
266993_at	11	11	77.6	A	0.149658				77.6
266962_at	11	11	45.8	A	0.067627				45.8
266963_at	11	11	2660.9	P	0.000732				2660.9
266964_at	11	11	306	P	0.000244				306
266965_at	11	11	35.5	A	0.334473				35.5
266966_at	11	11	22.9	A	0.246094				22.9
266967_at	11	11	68.1	A	0.27417				68.1
266968_at	11	11	1110.2	P	0.000244				1110.2
266969_at	11	11	50	A	0.095215				50
266970_at	11	11	10.8	A	0.753906				10.8
266971_at	11	11	468.7	P	0.005859				468.7
266972_at	11	11	49.7	A	0.095215				49.7
266973_at	11	11	56.1	P	0.018555				56.1
266974_at	11	11	4.1	A	0.976074				4.1
266975_at	11	11	90.1	A	0.19458				90.1
266976_at	11	11	62	A	0.398926				62
266977_at	11	11	45.6	P	0.030273				45.6
266978_at	11	11	66.8	A	0.601074				66.8
266979_at	11	11	83	P	0.01416				83
266980_at	11	11	681.4	P	0.000244				681.4
266981_at	11	11	2753.6	P	0.000244				2753.6
266982_at	11	11	227.2	P	0.00415				227.2
266983_at	11	11	818.2	P	0.001221				818.2
266984_at	11	11	828.3	P	0.00293				828.3
266985_at	11	11	806.2	P	0.000732				806.2
266986_at	11	11	1656.4	P	0.000244				1656.4
266959_at	11	11	100.7	A	0.111572				100.7
266960_at	11	11	99.7	A	0.696289				99.7
266961_at	11	11	61.9	A	0.246094				61.9
266931_at	11	11	4.6	A	0.943848				4.6
266932_s_at	11	11	176	P	0.046143				176
266933_at	11	11	42.8	A	0.149658				42.8
266934_at	11	11	202.1	P	0.001953				202.1
266935_at	11	11	333.7	P	0.037598				333.7
266936_at	11	11	33	A	0.303711				33
266937_at	11	11	1.3	A	0.953857				1.3
266938_at	11	11	1182.7	P	0.000244				1182.7
266939_at	11	11	22782.7	P	0.000244				22782.7
266940_at	11	11	72.2	A	0.432373				72.2
266941_at	11	11	91.4	M	0.056152				91.4
266942_at	11	11	356.8	P	0.000244				356.8
266943_at	11	11	104.8	A	0.111572				104.8
266944_at	11	11	142.2	A	0.067627				142.2
266945_at	11	11	6.6	A	0.780518				6.6
266946_at	11	11	2984.9	P	0.000244				2984.9
266947_at	11	11	8.7	A	0.567627				8.7
266948_at	11	11	116.6	P	0.018555				116.6
266949_s_at	11	11	351	P	0.000244				351
266950_at	11	11	629	P	0.000244				629
266951_at	11	11	112	A	0.246094				112
266952_at	11	11	76.5	A	0.095215				76.5
266953_at	11	11	77	A	0.27417				77
266954_at	11	11	6.5	A	0.72583				6.5
266955_at	11	11	755.1	P	0.000244				755.1
266956_at	11	11	564.3	P	0.000732				564.3
266957_at	11	11	293.2	P	0.000244				293.2
266958_at	11	11	1525.1	P	0.000244				1525.1
266899_at	11	11	275.9	P	0.018555				275.9
266900_at	11	11	6	A	0.80542				6
266901_at	11	11	142.3	P	0.000732				142.3
266902_at	11	11	32.5	A	0.334473				32.5
266903_at	11	11	174.4	A	0.095215				174.4
266904_at	11	11	1148.2	P	0.000244				1148.2
266905_at	11	11	3652.1	P	0.000244				3652.1
266906_at	11	11	1122.4	P	0.000244				1122.4
266907_at	11	11	127.2	A	0.129639				127.2
266908_at	11	11	45.2	A	0.567627				45.2
266909_at	11	11	9.8	A	0.753906				9.8
266910_at	11	11	330.8	P	0.00293				330.8
266911_at	11	11	311	P	0.00293				311
266912_at	11	11	49.6	P	0.046143				49.6
266913_at	11	11	215.4	P	0.046143				215.4
266914_at	11	11	136.1	P	0.00415				136.1
266915_at	11	11	210.8	P	0.001953				210.8
266916_at	11	11	298	P	0.000732				298
266917_at	11	11	52.4	A	0.129639				52.4
266918_at	11	11	63.7	A	0.246094				63.7
266919_at	11	11	53.1	A	0.246094				53.1
266920_at	11	11	5.9	A	0.432373				5.9
266921_at	11	11	425.9	P	0.030273				425.9
266922_s_at	11	11	547.1	P	0.000732				547.1
266923_at	11	11	1241.8	P	0.000244				1241.8
266924_at	11	11	558.8	P	0.000244				558.8
266925_at	11	11	909.6	P	0.000244				909.6
266926_at	11	11	779.1	P	0.000244				779.1
266927_at	11	11	6259.4	P	0.000244				6259.4
266928_at	11	11	884.7	P	0.000244				884.7
266929_at	11	11	755.5	P	0.000244				755.5
266930_at	11	11	44	A	0.633789				44
266896_at	11	11	1128.8	P	0.000244				1128.8
266897_at	11	11	13308.5	P	0.000244				13308.5
266898_at	11	11	2164.5	P	0.000244				2164.5
266867_at	11	11	646.1	P	0.000732				646.1
266868_at	11	11	82	P	0.00415				82
266869_at	11	11	283.5	P	0.00415				283.5
266870_at	11	11	32.2	A	0.696289				32.2
266871_at	11	11	249.2	P	0.01416				249.2
266872_at	11	11	229.3	P	0.000244				229.3
266873_at	11	11	227.4	P	0.046143				227.4
266874_at	11	11	352.8	P	0.00293				352.8
266875_at	11	11	57.1	A	0.129639				57.1
266876_at	11	11	1033.3	P	0.000244				1033.3
266877_at	11	11	164.3	P	0.005859				164.3
266878_at	11	11	28.4	A	0.432373				28.4
266879_at	11	11	101.6	A	0.27417				101.6
266880_at	11	11	1043.6	P	0.000732				1043.6
266881_at	11	11	1256.3	P	0.000244				1256.3
266882_at	11	11	1623.8	P	0.000244				1623.8
266883_at	11	11	12.2	A	0.398926				12.2
266884_at	11	11	83.1	A	0.398926				83.1
266885_at	11	11	1242.5	P	0.000244				1242.5
266886_at	11	11	62.1	A	0.432373				62.1
266887_at	11	11	2153.7	P	0.000244				2153.7
266888_s_at	11	11	2996.4	P	0.000244				2996.4
266889_at	11	11	201.8	A	0.129639				201.8
266890_at	11	11	3610.8	P	0.000244				3610.8
266891_at	11	11	72.9	A	0.111572				72.9
266892_at	11	11	6026.3	P	0.000244				6026.3
266893_at	11	11	356.6	P	0.001221				356.6
266894_at	11	11	66.4	A	0.432373				66.4
266895_at	11	11	4303.3	P	0.001221				4303.3
266836_at	11	11	171.3	A	0.080566				171.3
266837_x_at	11	11	40.7	M	0.056152				40.7
266838_at	11	11	136.2	A	0.095215				136.2
266839_at	11	11	381.6	P	0.010742				381.6
266840_at	11	11	3.2	A	0.780518				3.2
266841_at	11	11	81.4	A	0.129639				81.4
266842_at	11	11	885.4	P	0.000244				885.4
266843_at	11	11	69.9	P	0.01416				69.9
266844_at	11	11	5	A	0.753906				5
266845_at	11	11	214.2	A	0.129639				214.2
266846_at	11	11	765	P	0.001953				765
266847_at	11	11	1589.7	P	0.000244				1589.7
266848_at	11	11	927.1	P	0.000244				927.1
266849_at	11	11	27.1	A	0.432373				27.1
266850_at	11	11	64.8	P	0.005859				64.8
266851_at	11	11	6	A	0.665527				6
266852_at	11	11	349.1	P	0.00415				349.1
266853_at	11	11	20.9	A	0.27417				20.9
266854_at	11	11	82.7	P	0.023926				82.7
266855_at	11	11	271.9	P	0.000244				271.9
266856_at	11	11	5287	P	0.000244				5287
266857_at	11	11	1276.3	P	0.000244				1276.3
266858_at	11	11	733.6	P	0.000244				733.6
266859_at	11	11	5.2	A	0.98584				5.2
266860_at	11	11	99.9	A	0.27417				99.9
266861_at	11	11	1186	P	0.000244				1186
266862_at	11	11	31.7	A	0.366211				31.7
266863_at	11	11	962	P	0.000244				962
266864_at	11	11	2341.2	P	0.000244				2341.2
266865_at	11	11	6908.5	P	0.000244				6908.5
266866_at	11	11	3429.7	P	0.000244				3429.7
266832_at	11	11	75.2	P	0.008057				75.2
266833_at	11	11	0.9	A	0.567627				0.9
266834_s_at	11	11	258	P	0.00415				258
266835_at	11	11	560	P	0.000732				560
266804_at	11	11	2489.7	P	0.000244				2489.7
266805_at	11	11	92.9	A	0.171387				92.9
266806_at	11	11	1309.9	P	0.000244				1309.9
266807_at	11	11	180.1	P	0.00293				180.1
266808_at	11	11	6741.1	P	0.000244				6741.1
266809_at	11	11	453.8	P	0.000244				453.8
266810_at	11	11	4.5	A	0.888428				4.5
266811_at	11	11	129.7	P	0.037598				129.7
266812_at	11	11	64.9	A	0.129639				64.9
266813_at	11	11	1094.2	P	0.000244				1094.2
266814_at	11	11	34.7	A	0.149658				34.7
266815_at	11	11	407	P	0.000244				407
266816_at	11	11	1624.5	P	0.000244				1624.5
266817_at	11	11	116.5	P	0.010742				116.5
266818_at	11	11	591.7	P	0.000244				591.7
266819_at	11	11	1730.2	P	0.000244				1730.2
266820_at	11	11	470.1	P	0.001953				470.1
266821_at	11	11	18	A	0.466064				18
266822_at	11	11	2766.2	P	0.000244				2766.2
266823_at	11	11	67.5	A	0.303711				67.5
266824_at	11	11	330	P	0.018555				330
266825_at	11	11	71.1	A	0.080566				71.1
266826_at	11	11	280.1	P	0.000732				280.1
266827_at	11	11	4.9	A	0.665527				4.9
266828_at	11	11	16.1	A	0.753906				16.1
266829_at	11	11	2.6	A	0.80542				2.6
266830_at	11	11	110.5	A	0.111572				110.5
266831_at	11	11	242.8	M	0.056152				242.8
266797_at	11	11	57	A	0.432373				57
266798_at	11	11	82.2	A	0.095215				82.2
266799_at	11	11	143.3	P	0.000732				143.3
266800_at	11	11	4.5	A	0.989258				4.5
266801_at	11	11	265	P	0.000244				265
266802_at	11	11	2791.9	P	0.000244				2791.9
266803_at	11	11	7141.2	P	0.000244				7141.2
266773_at	11	11	8.2	A	0.601074				8.2
266774_at	11	11	148.9	P	0.00415				148.9
266775_at	11	11	94.8	A	0.366211				94.8
266776_at	11	11	227.7	M	0.056152				227.7
266777_at	11	11	1402.4	P	0.000244				1402.4
266778_at	11	11	47.8	A	0.111572				47.8
266779_at	11	11	6.5	A	0.665527				6.5
266780_at	11	11	38.3	A	0.129639				38.3
266781_at	11	11	212.8	P	0.001953				212.8
266782_at	11	11	10.1	A	0.850342				10.1
266783_at	11	11	6	A	0.828613				6
266784_at	11	11	20.8	P	0.023926				20.8
266785_at	11	11	41.1	A	0.27417				41.1
266786_at	11	11	65.1	A	0.149658				65.1
266787_at	11	11	6.3	A	0.567627				6.3
266788_at	11	11	11.4	A	0.870361				11.4
266789_at	11	11	3190.8	P	0.000244				3190.8
266790_at	11	11	294.3	P	0.000244				294.3
266791_at	11	11	702.4	P	0.000244				702.4
266792_at	11	11	421.1	P	0.000244				421.1
266793_at	11	11	85.1	A	0.149658				85.1
266794_at	11	11	6	A	0.828613				6
266795_at	11	11	367.3	P	0.018555				367.3
266796_at	11	11	164	P	0.018555				164
266769_s_at	11	11	70.6	P	0.023926				70.6
266770_at	11	11	114.6	P	0.008057				114.6
266771_s_at	11	11	251.7	P	0.018555				251.7
266772_s_at	11	11	43.3	A	0.303711				43.3
266741_s_at	11	11	74.3	P	0.018555				74.3
266742_at	11	11	266.6	P	0.001221				266.6
266743_at	11	11	18.5	A	0.567627				18.5
266744_at	11	11	802.1	P	0.000244				802.1
266745_at	11	11	63.4	A	0.067627				63.4
266746_s_at	11	11	282.1	P	0.008057				282.1
266747_at	11	11	622.1	P	0.000244				622.1
266748_at	11	11	226.8	P	0.005859				226.8
266749_at	11	11	306.9	P	0.023926				306.9
266750_s_at	11	11	5.5	A	0.919434				5.5
266751_at	11	11	70.3	A	0.533936				70.3
266752_at	11	11	417.5	P	0.000244				417.5
266753_at	11	11	29.5	A	0.696289				29.5
266754_at	11	11	2.6	A	0.828613				2.6
266755_at	11	11	8.9	A	0.696289				8.9
266756_at	11	11	160.9	P	0.00293				160.9
266757_at	11	11	263.1	P	0.001221				263.1
266758_at	11	11	261.4	P	0.000244				261.4
266759_at	11	11	44.9	A	0.27417				44.9
266760_at	11	11	15.9	A	0.466064				15.9
266761_at	11	11	59.8	A	0.129639				59.8
266762_at	11	11	6.5	A	0.753906				6.5
266763_at	11	11	3414.4	P	0.000244				3414.4
266764_at	11	11	7.2	A	0.919434				7.2
266765_at	11	11	10.5	A	0.753906				10.5
266766_at	11	11	77.8	M	0.056152				77.8
266767_at	11	11	840	P	0.001953				840
266768_s_at	11	11	3984.4	P	0.000732				3984.4
266734_at	11	11	635	P	0.000732				635
266735_at	11	11	581.8	P	0.001221				581.8
266736_at	11	11	26.4	A	0.303711				26.4
266737_at	11	11	43.3	A	0.080566				43.3
266738_at	11	11	72	P	0.001221				72
266739_at	11	11	49.6	A	0.432373				49.6
266740_at	11	11	66.3	A	0.095215				66.3
266710_at	11	11	78.4	A	0.19458				78.4
266711_at	11	11	39.9	A	0.27417				39.9
266712_at	11	11	96.6	M	0.056152				96.6
266713_at	11	11	4.3	A	0.98584				4.3
266714_at	11	11	2.9	A	0.850342				2.9
266715_at	11	11	108.5	A	0.19458				108.5
266716_at	11	11	3810.6	P	0.000244				3810.6
266717_at	11	11	120.3	P	0.010742				120.3
266718_at	11	11	2604.3	P	0.000244				2604.3
266719_at	11	11	6760.5	P	0.000244				6760.5
266720_s_at	11	11	1167.9	P	0.000244				1167.9
266721_at	11	11	141.1	P	0.005859				141.1
266722_at	11	11	99.4	A	0.149658				99.4
266723_at	11	11	3	A	0.969727				3
266724_at	11	11	36.5	A	0.111572				36.5
266725_at	11	11	69.5	A	0.129639				69.5
266726_at	11	11	8.3	A	0.567627				8.3
266727_at	11	11	564.1	P	0.000732				564.1
266728_at	11	11	409.2	P	0.008057				409.2
266729_at	11	11	10	A	0.80542				10
266730_at	11	11	43.8	A	0.19458				43.8
266731_at	11	11	97.9	A	0.219482				97.9
266732_at	11	11	159.8	A	0.171387				159.8
266733_at	11	11	1070.4	P	0.000244				1070.4
266706_at	11	11	3.1	A	0.991943				3.1
266707_at	11	11	143.1	A	0.080566				143.1
266708_at	11	11	49.7	A	0.753906				49.7
266709_at	11	11	1284.7	P	0.000732				1284.7
266679_at	11	11	320.5	P	0.000244				320.5
266680_s_at	11	11	35.1	A	0.398926				35.1
266681_at	11	11	3.9	A	0.888428				3.9
266682_at	11	11	76.9	A	0.334473				76.9
266683_at	11	11	323.5	P	0.001221				323.5
266684_at	11	11	240.3	P	0.001221				240.3
266685_at	11	11	230.9	P	0.001953				230.9
266686_at	11	11	9.3	A	0.932373				9.3
266687_at	11	11	41.1	A	0.334473				41.1
266688_at	11	11	1.7	A	0.696289				1.7
266689_at	11	11	375.1	P	0.023926				375.1
266690_at	11	11	9.3	A	0.5				9.3
266691_at	11	11	56.6	A	0.303711				56.6
266692_at	11	11	32.4	A	0.432373				32.4
266693_at	11	11	759.7	P	0.000244				759.7
266694_at	11	11	2457.5	P	0.000244				2457.5
266695_at	11	11	4962.5	P	0.000244				4962.5
266696_at	11	11	1347.3	P	0.000244				1347.3
266697_at	11	11	7.8	A	0.665527				7.8
266698_at	11	11	1282.9	P	0.000244				1282.9
266699_at	11	11	1144.6	P	0.000244				1144.6
266700_at	11	11	902.9	P	0.001953				902.9
266701_at	11	11	1977.9	P	0.000732				1977.9
266702_at	11	11	292.9	P	0.001221				292.9
266703_at	11	11	610.1	P	0.00293				610.1
266704_at	11	11	1135.9	P	0.000244				1135.9
266705_at	11	11	805.5	P	0.000732				805.5
266678_at	11	11	861.4	P	0.000244				861.4
266647_at	11	11	129.9	P	0.00415				129.9
266648_at	11	11	1019.7	P	0.000244				1019.7
266649_at	11	11	16.4	A	0.665527				16.4
266650_at	11	11	416.6	P	0.000244				416.6
266651_at	11	11	331.9	P	0.000244				331.9
266652_at	11	11	1255.3	P	0.000244				1255.3
266653_at	11	11	744.7	P	0.000244				744.7
266654_at	11	11	8.7	A	0.753906				8.7
266655_at	11	11	112.7	A	0.219482				112.7
266656_at	11	11	1462.4	P	0.000244				1462.4
266657_at	11	11	1574.1	P	0.000244				1574.1
266658_at	11	11	145.4	A	0.095215				145.4
266659_at	11	11	503	P	0.000244				503
266660_at	11	11	348.9	P	0.001953				348.9
266661_at	11	11	2.6	A	0.850342				2.6
266662_at	11	11	422.4	P	0.000244				422.4
266663_at	11	11	19.3	A	0.601074				19.3
266664_at	11	11	13.9	A	0.601074				13.9
266665_at	11	11	46.9	A	0.095215				46.9
266666_at	11	11	116.5	P	0.005859				116.5
266667_at	11	11	2.8	A	0.567627				2.8
266668_at	11	11	45.4	A	0.398926				45.4
266669_at	11	11	3.5	A	0.989258				3.5
266670_at	11	11	9.7	A	0.80542				9.7
266671_at	11	11	203.3	P	0.00415				203.3
266672_at	11	11	2383.7	P	0.000244				2383.7
266673_at	11	11	2465.6	P	0.000244				2465.6
266674_at	11	11	4.2	A	0.780518				4.2
266675_s_at	11	11	10.8	A	0.696289				10.8
266676_s_at	11	11	32.6	A	0.219482				32.6
266677_at	11	11	45.2	P	0.046143				45.2
266643_s_at	11	11	97.7	P	0.023926				97.7
266644_at	11	11	34.8	A	0.27417				34.8
266645_at	11	11	32.2	A	0.398926				32.2
266646_at	11	11	1586.4	P	0.000244				1586.4
266615_s_at	11	11	139	P	0.023926				139
266616_at	11	11	49.3	A	0.19458				49.3
266617_at	11	11	1424.7	P	0.000244				1424.7
266618_at	11	11	126.1	P	0.00293				126.1
266619_at	11	11	129.6	P	0.001953				129.6
266620_at	11	11	329.6	P	0.01416				329.6
266621_at	11	11	680.2	P	0.00415				680.2
266622_at	11	11	25.4	A	0.696289				25.4
266623_at	11	11	160.6	A	0.149658				160.6
266624_s_at	11	11	587.2	P	0.000732				587.2
266625_at	11	11	60.7	A	0.219482				60.7
266626_at	11	11	471.9	P	0.000244				471.9
266627_at	11	11	507.8	P	0.000732				507.8
266628_at	11	11	578	P	0.01416				578
266629_at	11	11	55.4	A	0.246094				55.4
266630_at	11	11	8.8	A	0.665527				8.8
266631_at	11	11	2.4	A	0.932373				2.4
266632_at	11	11	10	A	0.665527				10
266633_at	11	11	263.6	A	0.067627				263.6
266634_at	11	11	267	P	0.00415				267
266635_at	11	11	664.2	P	0.000244				664.2
266636_at	11	11	3296.8	P	0.000244				3296.8
266637_at	11	11	76	P	0.046143				76
266638_at	11	11	1399.5	P	0.000244				1399.5
266639_at	11	11	2303.9	P	0.000244				2303.9
266640_at	11	11	2.3	A	0.828613				2.3
266641_at	11	11	1100.6	P	0.000244				1100.6
266642_at	11	11	685.7	P	0.000244				685.7
266608_at	11	11	398.9	P	0.030273				398.9
266609_at	11	11	864	P	0.000732				864
266610_at	11	11	28.9	A	0.111572				28.9
266611_at	11	11	5.4	A	0.919434				5.4
266612_at	11	11	150	P	0.000244				150
266613_at	11	11	14.5	A	0.633789				14.5
266614_at	11	11	3411.9	P	0.000244				3411.9
266584_s_at	11	11	3.2	A	0.870361				3.2
266585_at	11	11	7.4	A	0.919434				7.4
266586_s_at	11	11	4.6	A	0.80542				4.6
266587_at	11	11	1018.2	P	0.000244				1018.2
266588_at	11	11	1416	P	0.000244				1416
266589_at	11	11	801.2	P	0.000244				801.2
266590_at	11	11	206.8	P	0.001953				206.8
266591_at	11	11	3271.6	P	0.000244				3271.6
266592_at	11	11	70.6	P	0.018555				70.6
266593_at	11	11	243.7	P	0.000732				243.7
266594_at	11	11	9.2	A	0.80542				9.2
266595_at	11	11	544.6	P	0.001221				544.6
266596_at	11	11	68.9	A	0.111572				68.9
266597_at	11	11	24.6	A	0.466064				24.6
266598_at	11	11	17.3	A	0.696289				17.3
266599_at	11	11	1924.8	P	0.001953				1924.8
266600_at	11	11	16188.3	P	0.000244				16188.3
266601_at	11	11	181.2	P	0.00415				181.2
266602_at	11	11	73.8	A	0.303711				73.8
266603_at	11	11	57.9	A	0.466064				57.9
266604_at	11	11	737.4	P	0.000244				737.4
266605_at	11	11	367.3	P	0.000244				367.3
266606_at	11	11	83	A	0.171387				83
266607_at	11	11	6.3	A	0.753906				6.3
266580_at	11	11	753.1	P	0.000244				753.1
266581_at	11	11	102.6	P	0.01416				102.6
266582_at	11	11	1096.6	P	0.000244				1096.6
266583_at	11	11	4705.1	P	0.000244				4705.1
266552_at	11	11	2413.9	P	0.000244				2413.9
266553_at	11	11	743.9	P	0.000244				743.9
266554_s_at	11	11	1048.2	P	0.000244				1048.2
266555_at	11	11	731.6	P	0.000244				731.6
266556_at	11	11	2128.4	P	0.000244				2128.4
266557_at	11	11	3182.6	P	0.000244				3182.6
266558_at	11	11	49.7	A	0.246094				49.7
266559_at	11	11	7.7	A	0.72583				7.7
266560_at	11	11	52.9	A	0.567627				52.9
266561_at	11	11	65.9	A	0.095215				65.9
266562_at	11	11	5.7	A	0.633789				5.7
266563_at	11	11	58.5	A	0.19458				58.5
266564_at	11	11	47.1	A	0.398926				47.1
266565_at	11	11	27.7	A	0.72583				27.7
266566_at	11	11	2184.5	P	0.000244				2184.5
266567_at	11	11	316.2	P	0.005859				316.2
266568_at	11	11	133.8	A	0.171387				133.8
266569_at	11	11	54.8	A	0.533936				54.8
266570_at	11	11	802.5	P	0.005859				802.5
266571_at	11	11	39	A	0.19458				39
266572_at	11	11	696.3	P	0.000244				696.3
266573_at	11	11	4.2	A	0.80542				4.2
266574_at	11	11	325.6	P	0.000732				325.6
266575_at	11	11	1159.8	P	0.000244				1159.8
266576_at	11	11	775	P	0.000244				775
266577_at	11	11	68.2	P	0.046143				68.2
266578_at	11	11	115.5	P	0.00293				115.5
266579_at	11	11	1281.4	P	0.000732				1281.4
266520_at	11	11	414.8	P	0.000244				414.8
266521_at	11	11	1004.5	P	0.000244				1004.5
266522_at	11	11	239.3	P	0.000244				239.3
266523_at	11	11	449.8	P	0.000244				449.8
266524_at	11	11	57.5	A	0.129639				57.5
266525_at	11	11	144.3	P	0.018555				144.3
266526_at	11	11	74.1	A	0.219482				74.1
266527_at	11	11	12.8	A	0.466064				12.8
266528_at	11	11	11.5	A	0.466064				11.5
266529_at	11	11	210.6	P	0.00415				210.6
266530_at	11	11	13.2	A	0.72583				13.2
266531_at	11	11	62.9	A	0.398926				62.9
266532_at	11	11	3.3	A	0.888428				3.3
266533_s_at	11	11	4929.2	P	0.000244				4929.2
266534_at	11	11	1514.7	P	0.000244				1514.7
266535_s_at	11	11	1503.8	P	0.000244				1503.8
266536_at	11	11	698	P	0.001953				698
266537_at	11	11	789.9	P	0.000244				789.9
266538_at	11	11	380.8	A	0.067627				380.8
266539_at	11	11	104.9	A	0.219482				104.9
266540_at	11	11	85.3	M	0.056152				85.3
266541_at	11	11	555.4	P	0.00415				555.4
266542_at	11	11	782	P	0.000732				782
266543_at	11	11	55.1	A	0.567627				55.1
266544_at	11	11	85.6	A	0.067627				85.6
266545_at	11	11	594.7	P	0.000244				594.7
266546_at	11	11	2.6	A	0.665527				2.6
266547_at	11	11	316.3	P	0.001221				316.3
266548_at	11	11	14.9	A	0.80542				14.9
266549_at	11	11	64.1	A	0.303711				64.1
266550_s_at	11	11	14.1	A	0.095215				14.1
266551_at	11	11	2751.2	P	0.000732				2751.2
266517_at	11	11	222.7	A	0.111572				222.7
266518_at	11	11	95.7	A	0.171387				95.7
266519_at	11	11	523.9	P	0.000244				523.9
266489_at	11	11	233.4	P	0.000732				233.4
266490_at	11	11	117.5	A	0.303711				117.5
266491_at	11	11	30.5	A	0.466064				30.5
266492_at	11	11	28.6	A	0.398926				28.6
266493_at	11	11	63.9	P	0.023926				63.9
266494_at	11	11	14.2	A	0.601074				14.2
266495_at	11	11	4900.9	P	0.000244				4900.9
266496_at	11	11	147	A	0.246094				147
266497_at	11	11	66.3	A	0.246094				66.3
266498_at	11	11	93.2	M	0.056152				93.2
266499_at	11	11	135.9	A	0.149658				135.9
266500_at	11	11	12.2	A	0.780518				12.2
266501_at	11	11	266.9	P	0.005859				266.9
266502_at	11	11	171.8	P	0.001221				171.8
266503_at	11	11	143.2	P	0.005859				143.2
266504_at	11	11	163.2	P	0.023926				163.2
266505_at	11	11	377.1	P	0.000244				377.1
266506_at	11	11	646.4	P	0.00293				646.4
266507_at	11	11	9.5	A	0.780518				9.5
266508_at	11	11	29.5	A	0.72583				29.5
266509_at	11	11	681.8	P	0.000244				681.8
266510_at	11	11	54.6	M	0.056152				54.6
266511_at	11	11	146.3	P	0.001953				146.3
266512_at	11	11	652.4	P	0.001953				652.4
266513_at	11	11	712.2	P	0.000244				712.2
266514_at	11	11	2470.7	P	0.000732				2470.7
266515_at	11	11	1099.4	P	0.001221				1099.4
266516_at	11	11	137.6	A	0.111572				137.6
266482_at	11	11	723.6	P	0.000244				723.6
266483_at	11	11	93	P	0.018555				93
266484_at	11	11	2647.5	P	0.000244				2647.5
266485_at	11	11	81.8	A	0.334473				81.8
266486_at	11	11	79.6	A	0.149658				79.6
266487_at	11	11	3.7	A	0.80542				3.7
266488_at	11	11	285.7	P	0.001953				285.7
266458_at	11	11	10187.5	P	0.000244				10187.5
266459_at	11	11	737.7	P	0.000732				737.7
266460_at	11	11	86.1	A	0.366211				86.1
266461_at	11	11	6414.3	P	0.000244				6414.3
266462_at	11	11	688.7	P	0.000732				688.7
266463_at	11	11	150.3	A	0.27417				150.3
266464_at	11	11	265.1	P	0.000244				265.1
266465_at	11	11	52.5	P	0.023926				52.5
266466_at	11	11	288.7	P	0.000244				288.7
266467_at	11	11	489.8	P	0.000244				489.8
266468_at	11	11	792.1	P	0.001221				792.1
266469_at	11	11	7	A	0.398926				7
266470_at	11	11	23.9	A	0.533936				23.9
266471_at	11	11	968.5	P	0.01416				968.5
266472_at	11	11	270.7	P	0.010742				270.7
266473_at	11	11	121.5	A	0.303711				121.5
266474_at	11	11	118.2	P	0.01416				118.2
266475_at	11	11	14.6	A	0.567627				14.6
266476_at	11	11	3112.5	P	0.000244				3112.5
266477_at	11	11	41.2	A	0.398926				41.2
266478_at	11	11	325.3	P	0.00415				325.3
266479_at	11	11	50.4	A	0.129639				50.4
266480_at	11	11	281.8	P	0.001221				281.8
266481_at	11	11	305.8	P	0.000732				305.8
266454_at	11	11	47.2	A	0.432373				47.2
266455_at	11	11	59	A	0.19458				59
266456_at	11	11	128	P	0.030273				128
266457_at	11	11	2478.4	P	0.000244				2478.4
266426_x_at	11	11	10.1	A	0.665527				10.1
266427_at	11	11	2.6	A	0.466064				2.6
266428_at	11	11	92.1	A	0.19458				92.1
266429_at	11	11	55.9	P	0.010742				55.9
266430_at	11	11	17.2	A	0.5				17.2
266431_at	11	11	46.2	A	0.366211				46.2
266432_s_at	11	11	6	A	0.19458				6
266433_at	11	11	36.3	A	0.27417				36.3
266434_s_at	11	11	44.7	A	0.27417				44.7
266435_s_at	11	11	14.8	A	0.466064				14.8
266436_at	11	11	13	A	0.780518				13
266437_at	11	11	582.2	P	0.000732				582.2
266438_at	11	11	103	A	0.149658				103
266439_s_at	11	11	80.8	P	0.00415				80.8
266440_at	11	11	277.4	P	0.000244				277.4
266441_at	11	11	207.4	A	0.129639				207.4
266442_at	11	11	207.6	M	0.056152				207.6
266443_at	11	11	67.9	A	0.246094				67.9
266444_at	11	11	38.5	A	0.334473				38.5
266445_at	11	11	684.3	P	0.000244				684.3
266446_at	11	11	43.2	A	0.19458				43.2
266447_at	11	11	3431.1	P	0.000244				3431.1
266448_s_at	11	11	875.6	P	0.000244				875.6
266449_at	11	11	1162.3	P	0.000244				1162.3
266450_s_at	11	11	327.7	P	0.000244				327.7
266451_at	11	11	1193.6	P	0.001953				1193.6
266452_at	11	11	592.5	P	0.000244				592.5
266453_at	11	11	72	A	0.19458				72
266394_at	11	11	449.5	P	0.00415				449.5
266395_at	11	11	240.3	P	0.030273				240.3
266396_at	11	11	152	P	0.008057				152
266397_at	11	11	30.2	A	0.171387				30.2
266398_at	11	11	507.8	P	0.000732				507.8
266399_at	11	11	1193.5	P	0.000244				1193.5
266400_at	11	11	315.2	P	0.00415				315.2
266401_s_at	11	11	51.4	A	0.665527				51.4
266402_at	11	11	913.6	P	0.000244				913.6
266403_at	11	11	52.3	P	0.008057				52.3
266404_at	11	11	52.3	A	0.111572				52.3
266405_at	11	11	309.4	P	0.001953				309.4
266406_at	11	11	117.4	P	0.000244				117.4
266407_at	11	11	325.6	P	0.000244				325.6
266408_at	11	11	137.1	A	0.129639				137.1
266409_at	11	11	7.3	A	0.80542				7.3
266410_at	11	11	311.4	P	0.001221				311.4
266411_at	11	11	923.5	P	0.000244				923.5
266412_at	11	11	24	A	0.601074				24
266413_at	11	11	3230.4	P	0.000244				3230.4
266414_at	11	11	455.9	P	0.000244				455.9
266415_at	11	11	19.6	A	0.533936				19.6
266416_at	11	11	1062.6	P	0.000244				1062.6
266417_at	11	11	349.5	P	0.000244				349.5
266418_at	11	11	59.4	A	0.366211				59.4
266419_at	11	11	47.4	A	0.27417				47.4
266420_at	11	11	645.1	P	0.001953				645.1
266421_at	11	11	444.8	P	0.008057				444.8
266422_at	11	11	406.9	P	0.000732				406.9
266423_at	11	11	72.3	P	0.018555				72.3
266424_at	11	11	49.9	A	0.111572				49.9
266425_at	11	11	7.9	A	0.432373				7.9
266391_at	11	11	46.2	A	0.149658				46.2
266392_at	11	11	12.3	A	0.80542				12.3
266393_at	11	11	1.1	A	0.888428				1.1
266363_at	11	11	437.4	P	0.000244				437.4
266364_at	11	11	2.4	A	0.753906				2.4
266365_at	11	11	286.8	P	0.008057				286.8
266366_at	11	11	10620.6	P	0.000244				10620.6
266367_s_at	11	11	36.3	A	0.5				36.3
266368_at	11	11	265	P	0.000244				265
266369_at	11	11	21.8	A	0.567627				21.8
266370_at	11	11	432.6	P	0.000244				432.6
266371_at	11	11	287	P	0.00293				287
266372_at	11	11	119.2	A	0.067627				119.2
266373_x_at	11	11	126.4	A	0.111572				126.4
266374_at	11	11	111.4	A	0.27417				111.4
266375_at	11	11	10.3	A	0.696289				10.3
266376_at	11	11	44.2	A	0.334473				44.2
266377_at	11	11	1.9	A	0.989258				1.9
266378_at	11	11	35.8	A	0.366211				35.8
266379_at	11	11	15.3	A	0.5				15.3
266380_at	11	11	614.1	P	0.000244				614.1
266381_at	11	11	5.8	A	0.969727				5.8
266382_at	11	11	40.3	A	0.398926				40.3
266383_at	11	11	9.7	A	0.567627				9.7
266384_at	11	11	104.3	P	0.037598				104.3
266385_at	11	11	70	A	0.149658				70
266386_at	11	11	17.3	A	0.601074				17.3
266387_at	11	11	3.6	A	0.780518				3.6
266388_at	11	11	162.1	P	0.000732				162.1
266389_s_at	11	11	663.9	P	0.000732				663.9
266390_at	11	11	61.6	A	0.219482				61.6
266356_at	11	11	50.5	P	0.030273				50.5
266357_at	11	11	5.9	A	0.80542				5.9
266358_at	11	11	92.8	A	0.19458				92.8
266359_at	11	11	1163.9	P	0.000244				1163.9
266360_at	11	11	177.6	P	0.046143				177.6
266361_at	11	11	175.9	P	0.00415				175.9
266362_at	11	11	2515.3	P	0.000244				2515.3
266332_at	11	11	117.4	A	0.067627				117.4
266333_at	11	11	260.8	P	0.000244				260.8
266334_at	11	11	178.2	P	0.010742				178.2
266335_at	11	11	709.1	P	0.000732				709.1
266336_at	11	11	66.6	A	0.72583				66.6
266337_at	11	11	123.4	P	0.005859				123.4
266338_at	11	11	220.2	P	0.001953				220.2
266339_s_at	11	11	10.8	A	0.665527				10.8
266340_at	11	11	182.7	P	0.000244				182.7
266341_at	11	11	83.8	P	0.000244				83.8
266342_at	11	11	444.8	P	0.001221				444.8
266343_at	11	11	39.4	A	0.303711				39.4
266344_at	11	11	92.2	P	0.000732				92.2
266345_at	11	11	170.4	P	0.023926				170.4
266346_at	11	11	11.6	A	0.888428				11.6
266347_at	11	11	335.9	A	0.067627				335.9
266348_at	11	11	3287.8	P	0.000244				3287.8
266349_at	11	11	408.6	M	0.056152				408.6
266350_at	11	11	1448.5	P	0.000244				1448.5
266351_at	11	11	2276.2	P	0.000244				2276.2
266352_at	11	11	186.1	P	0.008057				186.1
266353_at	11	11	4.9	A	0.953857				4.9
266354_at	11	11	6.3	A	0.932373				6.3
266355_at	11	11	213.3	P	0.00293				213.3
266328_at	11	11	1602.4	P	0.000244				1602.4
266329_at	11	11	342.2	P	0.001221				342.2
266330_at	11	11	50.5	A	0.171387				50.5
266331_at	11	11	239.8	P	0.000244				239.8
266300_at	11	11	145.4	P	0.018555				145.4
266301_at	11	11	28.4	A	0.828613				28.4
266302_at	11	11	602.4	P	0.005859				602.4
266303_at	11	11	96.4	A	0.149658				96.4
266304_at	11	11	874.5	P	0.001953				874.5
266305_at	11	11	4.3	A	0.601074				4.3
266306_at	11	11	369.5	P	0.000244				369.5
266307_at	11	11	0.8	A	0.962402				0.8
266308_at	11	11	34.2	A	0.149658				34.2
266309_at	11	11	47.2	A	0.398926				47.2
266310_at	11	11	430.2	P	0.000244				430.2
266311_at	11	11	299.5	P	0.000732				299.5
266312_at	11	11	2966	P	0.000244				2966
266313_at	11	11	998.4	P	0.000244				998.4
266314_at	11	11	389.2	P	0.00415				389.2
266315_at	11	11	372.3	P	0.001221				372.3
266316_at	11	11	178.5	A	0.067627				178.5
266317_at	11	11	2267.6	P	0.000244				2267.6
266318_at	11	11	640.4	P	0.010742				640.4
266319_s_at	11	11	6653.6	P	0.000244				6653.6
266320_at	11	11	35.9	P	0.023926				35.9
266321_at	11	11	79	A	0.398926				79
266322_at	11	11	69.8	M	0.056152				69.8
266323_at	11	11	449.5	P	0.000732				449.5
266324_at	11	11	136.4	P	0.005859				136.4
266325_at	11	11	154.1	M	0.056152				154.1
266326_at	11	11	80.5	A	0.067627				80.5
266327_at	11	11	161.6	P	0.001953				161.6
266268_at	11	11	215.6	P	0.018555				215.6
266269_at	11	11	10.1	A	0.533936				10.1
266270_at	11	11	5.1	A	0.696289				5.1
266271_at	11	11	1.2	A	0.633789				1.2
266272_at	11	11	67.9	M	0.056152				67.9
266273_at	11	11	26.1	A	0.601074				26.1
266274_at	11	11	41.3	A	0.432373				41.3
266275_at	11	11	267.2	P	0.008057				267.2
266276_at	11	11	36.7	A	0.432373				36.7
266277_at	11	11	159.1	A	0.080566				159.1
266278_at	11	11	35.3	P	0.037598				35.3
266279_at	11	11	27	A	0.219482				27
266280_at	11	11	95.9	A	0.27417				95.9
266281_at	11	11	25.8	A	0.533936				25.8
266282_at	11	11	13	A	0.398926				13
266283_at	11	11	604.1	P	0.000244				604.1
266284_at	11	11	260.5	P	0.000732				260.5
266285_at	11	11	251.3	P	0.001221				251.3
266286_at	11	11	79.5	P	0.010742				79.5
266287_at	11	11	35.5	A	0.334473				35.5
266288_s_at	11	11	683.4	P	0.000244				683.4
266289_at	11	11	298	P	0.000244				298
266290_at	11	11	5.9	A	0.601074				5.9
266291_at	11	11	62.8	A	0.246094				62.8
266292_at	11	11	40.8	A	0.5				40.8
266293_at	11	11	1177.7	P	0.000244				1177.7
266294_at	11	11	574.8	P	0.000244				574.8
266295_at	11	11	2293.9	P	0.000244				2293.9
266296_at	11	11	872.6	P	0.000244				872.6
266297_at	11	11	143.9	P	0.030273				143.9
266298_at	11	11	273	P	0.000244				273
266299_at	11	11	1097.2	P	0.000244				1097.2
266265_at	11	11	614.3	P	0.000244				614.3
266266_at	11	11	1073.6	P	0.000244				1073.6
266267_at	11	11	41.6	P	0.018555				41.6
266237_at	11	11	201.8	P	0.001221				201.8
266238_at	11	11	1481.8	P	0.000244				1481.8
266239_at	11	11	1142.2	P	0.000244				1142.2
266240_at	11	11	187	A	0.149658				187
266241_s_at	11	11	203	P	0.001221				203
266242_at	11	11	255.8	P	0.008057				255.8
266243_at	11	11	35	A	0.432373				35
266244_at	11	11	7.9	A	0.72583				7.9
266245_at	11	11	4.3	A	0.665527				4.3
266246_at	11	11	10.2	A	0.850342				10.2
266247_at	11	11	95.4	A	0.129639				95.4
266248_at	11	11	75	A	0.080566				75
266249_at	11	11	3.7	A	0.904785				3.7
266250_at	11	11	8.5	A	0.850342				8.5
266251_s_at	11	11	77.8	P	0.010742				77.8
266252_at	11	11	90.3	A	0.111572				90.3
266253_at	11	11	393.4	P	0.000244				393.4
266254_at	11	11	496.5	P	0.000244				496.5
266255_at	11	11	74.3	A	0.111572				74.3
266256_at	11	11	2280.7	P	0.000244				2280.7
266257_at	11	11	56	A	0.219482				56
266258_at	11	11	1604.8	P	0.000732				1604.8
266259_at	11	11	102.9	A	0.149658				102.9
266260_at	11	11	1704	P	0.001953				1704
266261_at	11	11	187.2	P	0.046143				187.2
266262_at	11	11	73.6	A	0.432373				73.6
266263_at	11	11	6.8	A	0.633789				6.8
266264_at	11	11	530.9	P	0.005859				530.9
266205_s_at	11	11	11771.1	P	0.000244				11771.1
266206_at	11	11	3662.9	P	0.000244				3662.9
266207_at	11	11	811.6	P	0.000244				811.6
266208_at	11	11	163.7	P	0.00415				163.7
266209_at	11	11	7.7	A	0.953857				7.7
266210_at	11	11	2078.1	P	0.000244				2078.1
266211_at	11	11	91.4	A	0.095215				91.4
266212_at	11	11	11	A	0.780518				11
266213_s_at	11	11	6.1	A	0.981445				6.1
266214_at	11	11	11	A	0.366211				11
266215_at	11	11	172.4	A	0.111572				172.4
266216_at	11	11	198.4	P	0.010742				198.4
266217_at	11	11	63	A	0.080566				63
266218_s_at	11	11	128.7	A	0.466064				128.7
266219_at	11	11	336.2	P	0.005859				336.2
266220_at	11	11	9.9	A	0.696289				9.9
266221_at	11	11	76.5	A	0.129639				76.5
266222_at	11	11	6	A	0.80542				6
266223_at	11	11	105.1	P	0.005859				105.1
266224_at	11	11	4004.6	P	0.000244				4004.6
266225_at	11	11	9980.6	P	0.000244				9980.6
266226_at	11	11	791.1	P	0.000244				791.1
266227_at	11	11	4222.9	P	0.000244				4222.9
266228_at	11	11	5852.9	P	0.000244				5852.9
266229_at	11	11	1756.4	P	0.000244				1756.4
266230_at	11	11	172.3	P	0.008057				172.3
266231_at	11	11	351.6	P	0.001953				351.6
266232_at	11	11	24.1	A	0.219482				24.1
266233_at	11	11	11.5	A	0.246094				11.5
266234_at	11	11	66.7	A	0.111572				66.7
266235_at	11	11	526.4	P	0.000244				526.4
266236_at	11	11	13.4	A	0.432373				13.4
266202_at	11	11	1112.4	P	0.000244				1112.4
266203_at	11	11	170.1	P	0.000732				170.1
266204_at	11	11	287.6	P	0.000732				287.6
266173_at	11	11	264.6	P	0.00415				264.6
266174_at	11	11	59.4	A	0.219482				59.4
266175_at	11	11	1814.5	P	0.000244				1814.5
266176_at	11	11	85.2	A	0.080566				85.2
266177_at	11	11	91.9	A	0.149658				91.9
266178_at	11	11	23.1	A	0.753906				23.1
266179_at	11	11	4	A	0.870361				4
266180_at	11	11	1095.9	P	0.000244				1095.9
266181_at	11	11	823.9	P	0.000732				823.9
266182_at	11	11	1174.5	P	0.000244				1174.5
266183_at	11	11	18.3	A	0.533936				18.3
266184_s_at	11	11	592	P	0.000244				592
266185_at	11	11	388.2	P	0.023926				388.2
266186_at	11	11	156.6	A	0.095215				156.6
266187_at	11	11	31	A	0.398926				31
266188_at	11	11	360.6	P	0.008057				360.6
266189_at	11	11	763.2	P	0.000732				763.2
266190_at	11	11	137.7	P	0.001953				137.7
266191_at	11	11	8.9	A	0.633789				8.9
266192_at	11	11	777.3	P	0.000244				777.3
266193_at	11	11	361.4	P	0.000244				361.4
266194_at	11	11	407	P	0.000244				407
266195_at	11	11	101	A	0.219482				101
266196_at	11	11	78.6	A	0.129639				78.6
266197_at	11	11	63.5	A	0.095215				63.5
266198_at	11	11	32.1	A	0.432373				32.1
266199_at	11	11	51.4	A	0.5				51.4
266200_at	11	11	7.4	A	0.904785				7.4
266201_at	11	11	96.1	P	0.023926				96.1
266167_at	11	11	407.8	P	0.00293				407.8
266168_at	11	11	87.6	A	0.095215				87.6
266169_at	11	11	3.5	A	0.919434				3.5
266170_at	11	11	1258.9	P	0.000244				1258.9
266171_at	11	11	588.4	P	0.00415				588.4
266172_at	11	11	466.1	P	0.023926				466.1
266142_at	11	11	59.2	A	0.303711				59.2
266143_at	11	11	707.3	P	0.001221				707.3
266144_at	11	11	1.1	A	0.943848				1.1
266145_at	11	11	0.6	A	0.943848				0.6
266146_at	11	11	7.5	A	0.5				7.5
266147_at	11	11	3.3	A	0.780518				3.3
266148_x_at	11	11	57.4	A	0.398926				57.4
266149_x_at	11	11	121.3	P	0.037598				121.3
266150_s_at	11	11	10.4	A	0.533936				10.4
266151_x_at	11	11	58.4	A	0.533936				58.4
266152_s_at	11	11	76.5	A	0.27417				76.5
266153_at	11	11	28.9	A	0.601074				28.9
266154_at	11	11	13.3	A	0.5				13.3
266155_at	8	8	101.7	P	0.005859				101.7
266156_at	11	11	22.1	A	0.533936				22.1
266157_at	11	11	108.8	A	0.171387				108.8
266158_at	11	11	590.7	P	0.000732				590.7
266159_at	11	11	1.4	A	0.998047				1.4
266160_at	11	11	18.9	A	0.303711				18.9
266161_at	11	11	5.3	A	0.303711				5.3
266162_at	11	11	44	A	0.303711				44
266163_at	11	11	338.5	P	0.001221				338.5
266164_at	11	11	71.8	P	0.005859				71.8
266165_at	11	11	1393.5	P	0.000244				1393.5
266166_at	11	11	508.1	P	0.000244				508.1
266138_at	11	11	770.5	P	0.000244				770.5
266139_at	11	11	9.1	A	0.72583				9.1
266140_at	11	11	11.5	A	0.633789				11.5
266141_at	11	11	18.1	A	0.219482				18.1
266110_at	11	11	20.8	A	0.567627				20.8
266111_at	11	11	53.7	A	0.171387				53.7
266112_x_at	11	11	190.7	A	0.095215				190.7
266113_x_at	11	11	69.4	A	0.095215				69.4
266114_at	11	11	236.6	P	0.030273				236.6
266115_at	11	11	67.4	A	0.111572				67.4
266116_at	11	11	1199.6	P	0.023926				1199.6
266117_at	11	11	198	P	0.000244				198
266118_at	11	11	486.5	P	0.000732				486.5
266119_at	11	11	367.2	P	0.000244				367.2
266120_at	11	11	90.2	M	0.056152				90.2
266121_at	11	11	340.2	P	0.000732				340.2
266122_at	11	11	754.7	P	0.000244				754.7
266123_at	11	11	194.7	P	0.037598				194.7
266124_at	11	11	57.9	A	0.246094				57.9
266125_at	11	11	64.7	A	0.366211				64.7
266126_at	11	11	60.9	A	0.466064				60.9
266127_s_at	11	11	1749.3	P	0.000244				1749.3
266128_at	11	11	4.9	A	0.888428				4.9
266129_at	11	11	162.1	P	0.010742				162.1
266130_at	11	11	160.6	P	0.030273				160.6
266131_at	11	11	445.8	P	0.00293				445.8
266132_at	11	11	6.4	A	0.665527				6.4
266133_at	11	11	353.9	P	0.005859				353.9
266134_s_at	11	11	34.2	A	0.334473				34.2
266135_at	11	11	240.4	P	0.001953				240.4
266136_at	11	11	409.2	P	0.000244				409.2
266137_at	11	11	355.3	P	0.00415				355.3
266103_at	11	11	1742.2	P	0.000732				1742.2
266104_at	11	11	199.5	P	0.000244				199.5
266105_at	11	11	2295.4	P	0.000732				2295.4
266106_at	11	11	3860.9	P	0.000244				3860.9
266107_at	11	11	65.7	A	0.19458				65.7
266108_at	11	11	34.3	A	0.5				34.3
266109_at	11	11	251.5	P	0.00293				251.5
266079_at	11	11	279.9	P	0.001221				279.9
266080_at	11	11	786.5	P	0.000244				786.5
266081_at	11	11	153.4	P	0.00293				153.4
266082_at	11	11	62	P	0.000732				62
266083_at	11	11	32.5	A	0.432373				32.5
266084_at	11	11	38.6	A	0.466064				38.6
266085_at	11	11	33.3	A	0.753906				33.3
266086_at	11	11	56.4	A	0.366211				56.4
266087_at	11	11	153.1	P	0.01416				153.1
266088_at	11	11	126.3	P	0.00293				126.3
266089_at	11	11	475	P	0.000244				475
266090_at	11	11	1922.8	P	0.000244				1922.8
266091_at	11	11	154.1	P	0.00415				154.1
266092_at	11	11	21.3	A	0.753906				21.3
266093_at	11	11	320.6	P	0.000244				320.6
266094_at	11	11	534.8	P	0.000244				534.8
266095_at	11	11	207.5	P	0.001221				207.5
266096_at	11	11	773.6	P	0.000732				773.6
266097_at	11	11	2636.8	P	0.000244				2636.8
266098_at	11	11	109.2	A	0.111572				109.2
266099_at	11	11	1348.1	P	0.000244				1348.1
266100_at	11	11	126	A	0.111572				126
266101_at	11	11	629.6	P	0.000732				629.6
266102_at	11	11	122.2	P	0.000244				122.2
266075_s_at	11	11	1821.2	P	0.000244				1821.2
266076_at	11	11	91.3	P	0.005859				91.3
266077_at	11	11	86.4	P	0.005859				86.4
266078_at	11	11	68.8	P	0.037598				68.8
266047_at	11	11	325.4	P	0.000244				325.4
266048_at	11	11	2.8	A	0.943848				2.8
266049_at	11	11	84.3	A	0.149658				84.3
266050_at	11	11	546	P	0.023926				546
266051_at	11	11	264.8	P	0.023926				264.8
266052_at	11	11	32.5	A	0.303711				32.5
266053_at	11	11	322.4	P	0.001221				322.4
266054_at	11	11	20.4	A	0.5				20.4
266055_at	11	11	133.7	P	0.010742				133.7
266056_at	11	11	799.6	P	0.000244				799.6
266057_at	11	11	827.8	P	0.001953				827.8
266058_at	11	11	148	P	0.001221				148
266059_at	11	11	2224.5	P	0.000244				2224.5
266060_at	11	11	529.3	P	0.000732				529.3
266061_at	11	11	69.5	A	0.567627				69.5
266062_at	11	11	714.5	P	0.001221				714.5
266063_at	11	11	88	A	0.111572				88
266064_at	11	11	249.8	P	0.00415				249.8
266065_at	11	11	501.8	P	0.000732				501.8
266066_at	11	11	3.1	A	0.828613				3.1
266067_s_at	11	11	2.3	A	0.5				2.3
266068_at	11	11	27.2	A	0.432373				27.2
266069_at	11	11	6.8	A	0.850342				6.8
266070_at	11	11	61.9	P	0.037598				61.9
266071_at	11	11	184.9	P	0.000244				184.9
266072_at	11	11	1531.7	P	0.000244				1531.7
266073_at	11	11	1103.8	P	0.000244				1103.8
266074_at	11	11	520.5	P	0.000244				520.5
266016_at	11	11	563.2	P	0.008057				563.2
266017_at	11	11	58	A	0.171387				58
266018_at	11	11	964.6	P	0.000244				964.6
266019_at	11	11	186.3	P	0.001221				186.3
266020_at	11	11	14.6	A	0.72583				14.6
266021_at	11	11	28.6	A	0.303711				28.6
266022_at	11	11	497.3	P	0.000244				497.3
266023_at	11	11	46.8	A	0.171387				46.8
266024_at	11	11	7.2	A	0.72583				7.2
266025_at	11	11	6.5	A	0.80542				6.5
266026_at	11	11	13.2	A	0.633789				13.2
266027_at	11	11	12.4	A	0.533936				12.4
266028_at	11	11	173.4	P	0.000244				173.4
266029_at	11	11	3.4	A	0.969727				3.4
266030_x_at	11	11	71.7	A	0.171387				71.7
266031_at	11	11	10	A	0.780518				10
266032_x_at	11	11	125	P	0.030273				125
266033_at	11	11	1334.3	P	0.000732				1334.3
266034_at	11	11	305.2	P	0.046143				305.2
266035_at	11	11	1109.9	P	0.000244				1109.9
266036_s_at	11	11	1694.1	P	0.000244				1694.1
266037_at	11	11	121.9	M	0.056152				121.9
266038_at	11	11	95.4	A	0.129639				95.4
266039_s_at	11	11	948.7	P	0.001221				948.7
266040_at	11	11	61.6	A	0.5				61.6
266041_s_at	11	11	112.8	A	0.067627				112.8
266042_s_at	11	11	1795.2	P	0.000244				1795.2
266043_at	11	11	392.1	M	0.056152				392.1
266044_s_at	11	11	1726.6	P	0.000244				1726.6
266045_s_at	11	11	3778	P	0.000244				3778
266046_at	11	11	203.3	A	0.171387				203.3
266012_s_at	11	11	3359	P	0.000244				3359
266013_s_at	11	11	144.8	P	0.008057				144.8
266014_s_at	11	11	980.2	P	0.000244				980.2
266015_at	11	11	303.4	P	0.00293				303.4
265984_at	11	11	20.8	A	0.633789				20.8
265985_at	11	11	196.9	P	0.046143				196.9
265986_at	11	11	51.1	A	0.432373				51.1
265987_at	11	11	86	A	0.303711				86
265988_at	11	11	77	M	0.056152				77
265989_at	11	11	7.8	A	0.398926				7.8
265990_at	11	11	762	P	0.000244				762
265991_at	11	11	332.9	P	0.000732				332.9
265992_at	11	11	76.7	P	0.00415				76.7
265993_at	11	11	53.4	A	0.19458				53.4
265994_at	11	11	130.9	P	0.023926				130.9
265995_at	11	11	4.7	A	0.904785				4.7
265996_at	11	11	2055.8	P	0.000244				2055.8
265997_at	11	11	24	A	0.567627				24
265998_at	11	11	6351	P	0.000244				6351
265999_at	11	11	818.9	P	0.000244				818.9
266000_at	11	11	3257.6	P	0.000244				3257.6
266001_at	11	11	237	P	0.01416				237
266002_at	11	11	63.8	A	0.246094				63.8
266003_at	11	11	17.8	A	0.466064				17.8
266004_at	11	11	122.5	A	0.095215				122.5
266005_at	11	11	1416.8	P	0.000732				1416.8
266006_at	11	11	105.5	A	0.246094				105.5
266007_at	11	11	3.6	A	0.432373				3.6
266008_at	11	11	8.3	A	0.633789				8.3
266009_at	11	11	72.7	P	0.000244				72.7
266010_at	11	11	118	M	0.056152				118
266011_at	11	11	6	A	0.962402				6
265952_at	11	11	900.3	P	0.000244				900.3
265953_at	11	11	2863.4	P	0.000244				2863.4
265954_at	11	11	51.7	P	0.01416				51.7
265955_at	11	11	104.2	A	0.27417				104.2
265956_at	11	11	8	A	0.533936				8
265957_at	11	11	1094.2	P	0.000244				1094.2
265958_at	11	11	701.1	P	0.000244				701.1
265959_at	11	11	2271.7	P	0.000244				2271.7
265960_at	11	11	125.8	P	0.00293				125.8
265961_at	11	11	279.6	P	0.037598				279.6
265962_at	11	11	474.3	P	0.001221				474.3
265963_s_at	11	11	4665.1	P	0.000244				4665.1
265964_at	11	11	32	A	0.27417				32
265965_at	11	11	516.6	P	0.00293				516.6
265966_at	11	11	1536.4	P	0.000244				1536.4
265967_at	11	11	721.9	P	0.01416				721.9
265968_at	11	11	2279.9	P	0.000244				2279.9
265969_at	11	11	8.2	A	0.72583				8.2
265970_at	11	11	26.5	A	0.850342				26.5
265971_at	11	11	2.6	A	0.962402				2.6
265972_at	11	11	20.6	A	0.533936				20.6
265973_at	11	11	69.3	A	0.111572				69.3
265974_at	11	11	899.3	P	0.000244				899.3
265975_at	11	11	5.7	A	0.567627				5.7
265976_at	11	11	3.7	A	0.953857				3.7
265977_at	11	11	1.8	A	0.976074				1.8
265978_at	11	11	54.9	A	0.067627				54.9
265979_at	11	11	231.1	P	0.046143				231.1
265980_at	11	11	1.5	A	0.969727				1.5
265981_s_at	11	11	10.2	A	0.72583				10.2
265982_at	11	11	10	A	0.633789				10
265983_at	11	11	52.2	A	0.19458				52.2
265949_at	11	11	3.5	A	0.753906				3.5
265950_s_at	11	11	100.1	P	0.046143				100.1
265951_at	11	11	102.1	A	0.533936				102.1
265921_at	11	11	6.1	A	0.850342				6.1
265922_at	11	11	44.3	A	0.5				44.3
265923_at	11	11	2.3	A	0.943848				2.3
265924_at	11	11	47	A	0.219482				47
265925_at	11	11	18	A	0.665527				18
265926_at	11	11	150.5	P	0.005859				150.5
265927_at	11	11	113.8	A	0.149658				113.8
265928_at	11	11	70.6	A	0.334473				70.6
265929_s_at	11	11	86	A	0.219482				86
265930_at	11	11	389.7	P	0.00293				389.7
265931_at	11	11	24.4	A	0.219482				24.4
265932_at	11	11	3.8	A	0.943848				3.8
265933_at	11	11	52.7	A	0.398926				52.7
265934_at	11	11	395.4	P	0.005859				395.4
265935_at	11	11	174.7	P	0.005859				174.7
265936_at	11	11	746.8	P	0.000732				746.8
265937_at	11	11	13	A	0.567627				13
265938_at	11	11	319.2	P	0.00415				319.2
265939_at	11	11	39.9	A	0.398926				39.9
265940_at	11	11	1504.9	P	0.000732				1504.9
265941_s_at	11	11	127	P	0.010742				127
265942_at	11	11	762.1	P	0.000244				762.1
265943_at	11	11	49.8	A	0.219482				49.8
265944_at	11	11	101.9	A	0.246094				101.9
265945_at	11	11	125.5	A	0.067627				125.5
265946_s_at	11	11	754.1	P	0.001221				754.1
265947_at	11	11	1280.2	P	0.000244				1280.2
265948_at	11	11	53.3	A	0.5				53.3
265914_at	11	11	44.1	A	0.19458				44.1
265915_at	11	11	1.5	A	0.981445				1.5
265916_at	11	11	110.5	A	0.149658				110.5
265917_at	11	11	13.8	A	0.601074				13.8
265918_at	11	11	111.7	P	0.001221				111.7
265919_at	11	11	6.1	A	0.780518				6.1
265920_s_at	11	11	26.9	A	0.219482				26.9
265889_at	11	11	30.9	A	0.633789				30.9
265890_s_at	11	11	3.3	A	0.969727				3.3
265891_at	11	11	24.7	A	0.466064				24.7
265892_at	11	11	1.8	A	0.969727				1.8
265893_at	11	11	89.5	P	0.001953				89.5
265894_at	11	11	32.8	A	0.366211				32.8
265895_at	11	11	885.4	P	0.000244				885.4
265896_at	11	11	371.6	P	0.001953				371.6
265897_at	11	11	39.7	A	0.753906				39.7
265898_at	11	11	131.8	P	0.037598				131.8
265899_s_at	11	11	321.5	P	0.001221				321.5
265900_at	11	11	658.2	P	0.001953				658.2
265901_at	11	11	193.2	P	0.00415				193.2
265902_at	11	11	1297.6	P	0.000244				1297.6
265903_at	11	11	51.5	A	0.398926				51.5
265904_at	11	11	50.7	A	0.432373				50.7
265905_at	11	11	45.7	A	0.466064				45.7
265906_at	11	11	68.1	A	0.246094				68.1
265907_at	11	11	124.3	P	0.005859				124.3
265908_at	11	11	124.6	P	0.001953				124.6
265909_at	11	11	274.2	P	0.001221				274.2
265910_at	11	11	2629.8	P	0.000244				2629.8
265911_at	11	11	538.5	P	0.001221				538.5
265912_at	11	11	919.4	P	0.000244				919.4
265913_at	11	11	63.2	A	0.601074				63.2
265886_at	11	11	169.5	P	0.001221				169.5
265887_at	11	11	1114.9	P	0.000244				1114.9
265888_at	11	11	618.1	P	0.01416				618.1
265858_at	11	11	1868.9	P	0.000244				1868.9
265859_at	11	11	25.9	A	0.5				25.9
265860_at	11	11	124.6	P	0.037598				124.6
265861_at	11	11	50.8	A	0.27417				50.8
265862_at	11	11	7	A	0.953857				7
265863_at	11	11	70.6	A	0.246094				70.6
265864_at	11	11	184.7	P	0.005859				184.7
265865_at	11	11	246	P	0.000244				246
265866_at	11	11	332.4	P	0.001953				332.4
265867_at	11	11	763.8	P	0.000244				763.8
265868_at	11	11	787.9	P	0.000244				787.9
265869_at	11	11	99.3	P	0.010742				99.3
265870_at	11	11	3.2	A	0.850342				3.2
265871_at	11	11	142.2	P	0.008057				142.2
265872_at	11	11	2047.3	P	0.000244				2047.3
265873_at	11	11	82.7	P	0.037598				82.7
265874_at	11	11	414.1	P	0.000244				414.1
265875_at	11	11	509.7	P	0.000244				509.7
265876_at	11	11	111.5	P	0.018555				111.5
265877_at	11	11	48.7	A	0.432373				48.7
265878_at	11	11	23.1	A	0.27417				23.1
265879_at	11	11	296.1	P	0.005859				296.1
265880_at	11	11	323.2	P	0.001953				323.2
265881_at	11	11	10.6	A	0.5				10.6
265882_at	11	11	1321.8	P	0.000732				1321.8
265883_at	11	11	3948.9	P	0.000244				3948.9
265884_at	11	11	264.2	P	0.008057				264.2
265885_at	11	11	338.4	P	0.000732				338.4
265851_at	11	11	64	P	0.01416				64
265852_at	11	11	16.3	A	0.567627				16.3
265853_at	11	11	30.8	A	0.366211				30.8
265854_at	11	11	54	P	0.008057				54
265855_at	11	11	240.8	A	0.129639				240.8
265856_at	11	11	87	A	0.111572				87
265857_s_at	11	11	1656.3	P	0.000244				1656.3
265827_at	11	11	252.8	P	0.000244				252.8
265828_at	11	11	93.2	P	0.046143				93.2
265829_at	11	11	68.3	A	0.080566				68.3
265830_at	11	11	1.1	A	0.962402				1.1
265831_at	11	11	33.8	A	0.432373				33.8
265832_at	11	11	20.9	A	0.466064				20.9
265833_at	11	11	109.4	A	0.080566				109.4
265834_at	11	11	3.3	A	0.904785				3.3
265835_at	11	11	34.2	A	0.246094				34.2
265836_at	11	11	5.6	A	0.696289				5.6
265837_at	11	11	37.5	A	0.601074				37.5
265838_at	11	11	41.6	A	0.366211				41.6
265839_at	11	11	30.3	A	0.567627				30.3
265840_at	11	11	200.6	P	0.018555				200.6
265841_at	11	11	9.3	A	0.696289				9.3
265842_at	11	11	51.4	A	0.466064				51.4
265843_at	11	11	887.2	P	0.000244				887.2
265844_at	11	11	278	P	0.001953				278
265845_at	11	11	352.3	P	0.005859				352.3
265846_at	11	11	3.7	A	0.80542				3.7
265847_at	11	11	402.4	P	0.000732				402.4
265848_at	11	11	45.9	A	0.171387				45.9
265849_at	11	11	1244.9	P	0.000244				1244.9
265850_at	11	11	315.3	P	0.001953				315.3
265823_at	11	11	8983.2	P	0.000244				8983.2
265824_at	11	11	370.7	P	0.046143				370.7
265825_at	11	11	1347.6	P	0.000244				1347.6
265826_at	11	11	1097.7	P	0.000244				1097.7
265795_at	11	11	853.5	P	0.000244				853.5
265796_at	11	11	353.3	P	0.018555				353.3
265797_at	11	11	29.2	A	0.753906				29.2
265798_at	11	11	414.8	P	0.030273				414.8
265799_at	11	11	2608.6	P	0.000244				2608.6
265800_at	11	11	958.1	P	0.001221				958.1
265801_at	11	11	55.1	A	0.080566				55.1
265802_at	11	11	362.4	P	0.000244				362.4
265803_at	11	11	10.7	A	0.5				10.7
265804_at	11	11	605.4	P	0.000732				605.4
265805_s_at	11	11	5810.2	P	0.000244				5810.2
265806_at	11	11	64	A	0.19458				64
265807_at	11	11	756	P	0.000244				756
265808_at	11	11	3.2	A	0.953857				3.2
265809_at	11	11	124.4	A	0.111572				124.4
265810_at	11	11	484.7	P	0.000732				484.7
265811_at	11	11	22.7	A	0.303711				22.7
265812_at	11	11	33.1	A	0.601074				33.1
265813_at	11	11	19.8	A	0.601074				19.8
265814_at	11	11	958.5	P	0.000244				958.5
265815_at	11	11	704.3	P	0.000244				704.3
265816_s_at	11	11	3774	P	0.000732				3774
265817_at	11	11	8750.4	P	0.000244				8750.4
265818_at	11	11	3106.8	P	0.000244				3106.8
265819_at	11	11	179.7	P	0.00293				179.7
265820_at	11	11	3.8	A	0.953857				3.8
265821_at	11	11	92.9	A	0.27417				92.9
265822_at	11	11	427	P	0.000244				427
265763_at	11	11	350.5	P	0.030273				350.5
265764_at	11	11	111.4	A	0.366211				111.4
265765_at	11	11	237.1	P	0.030273				237.1
265766_at	11	11	154.2	A	0.149658				154.2
265767_at	11	11	34.6	A	0.466064				34.6
265768_at	11	11	150.6	P	0.000244				150.6
265769_at	11	11	3.6	A	0.870361				3.6
265770_at	11	11	1084.3	P	0.000244				1084.3
265771_at	11	11	964.3	P	0.000244				964.3
265772_at	11	11	188	P	0.000732				188
265773_at	11	11	647	P	0.005859				647
265774_at	11	11	60.3	A	0.334473				60.3
265775_at	11	11	39	A	0.366211				39
265776_at	11	11	432	P	0.000244				432
265777_at	11	11	661.5	P	0.000244				661.5
265778_at	11	11	1753.2	P	0.001221				1753.2
265779_at	11	11	130	A	0.129639				130
265780_at	11	11	6	A	0.466064				6
265781_at	11	11	11.1	A	0.567627				11.1
265782_at	11	11	12	A	0.533936				12
265783_at	11	11	7.4	A	0.80542				7.4
265784_at	11	11	7	A	0.5				7
265785_at	11	11	12.8	A	0.888428				12.8
265786_at	11	11	24.7	A	0.432373				24.7
265787_at	11	11	43.3	A	0.27417				43.3
265788_at	11	11	52.1	A	0.398926				52.1
265789_at	11	11	57.4	A	0.303711				57.4
265790_at	11	11	255.4	P	0.018555				255.4
265791_at	11	11	3.7	A	0.780518				3.7
265792_at	11	11	52	A	0.19458				52
265793_at	11	11	1060.3	P	0.000244				1060.3
265794_at	11	11	1.4	A	0.98584				1.4
265760_at	11	11	1244.1	P	0.000244				1244.1
265761_at	11	11	458.6	P	0.005859				458.6
265762_at	11	11	16.4	A	0.80542				16.4
265731_at	11	11	36.4	A	0.27417				36.4
265732_at	11	11	118.3	A	0.303711				118.3
265733_at	11	11	213.9	P	0.001953				213.9
265734_at	11	11	391.9	P	0.01416				391.9
265735_at	11	11	576.6	P	0.000244				576.6
265736_at	11	11	1958	P	0.000732				1958
265737_at	11	11	298.5	A	0.219482				298.5
265738_at	11	11	3407.4	P	0.000244				3407.4
265739_at	11	11	1334	P	0.00415				1334
265740_at	11	11	77.8	A	0.080566				77.8
265741_at	11	11	517.3	P	0.000244				517.3
265742_at	11	11	258.2	P	0.005859				258.2
265743_s_at	11	11	2.8	A	0.904785				2.8
265744_at	11	11	21.2	P	0.023926				21.2
265745_at	11	11	8.2	A	0.633789				8.2
265746_at	10	10	1.7	A	0.850586				1.7
265747_s_at	11	11	27.3	A	0.466064				27.3
265748_at	11	11	0.8	A	0.953857				0.8
265749_at	11	11	6.4	A	0.888428				6.4
265750_x_at	11	11	117.3	P	0.023926				117.3
265751_at	11	11	8.9	A	0.366211				8.9
265752_at	11	11	5	A	0.696289				5
265753_at	11	11	30.6	M	0.056152				30.6
265754_x_at	11	11	67.2	P	0.046143				67.2
265755_at	9	9	18.1	A	0.522461				18.1
265756_at	11	11	34	A	0.567627				34
265757_x_at	11	11	37.6	A	0.5				37.6
265758_at	11	11	47.3	A	0.533936				47.3
265759_at	11	11	978.2	P	0.000732				978.2
265699_at	11	11	125.3	P	0.001953				125.3
265700_at	11	11	426.8	P	0.000244				426.8
265701_at	11	11	13.8	A	0.601074				13.8
265702_at	11	11	180.5	P	0.001953				180.5
[truncated: 20,826 more rows]
