# Supplementary material for: Isolation of a strong Arabidopsis guard cell promoter and its potential as a research tool
Source: Plant Methods. 2008 Feb 19;4:6. doi: 10.1186/1746-4811-4-6 (PMC2323621; doi:10.1186/1746-4811-4-6)
Supplement: Additional file 2 — Experiment I-Guard cells treated with 100 μM ABA (JS34.xls). Actinomycin and Cordycepin were added during protoplast isolation. [file 1746-4811-4-6-S2.xls]

## Sheet: Js34.txt
Js34
Probe Array Lot: 2003258
Operator Name: AL
Sample Type:
Sample Description:
Project:
Comments: Expt date: 08/28/02; Expr date: 05/19/03; hyb date: 09/12/02
2007-01-02
Reagents:
Reagent Lot:
Algorithm: Statistical
Corner+ Avg:126, Count:32
Corner- Avg:12701, Count:32
BF= Alpha1=0.05 Alpha2=0.065 Tau=0.015 Gamma1H=0.0045 Gamma1L=0.0045 Gamma2H=0.006 Gamma2L=0.006 Perturbation=1.1 TGT=500 NF=1.000000 SF=2.535010 SFGene=All
Background=Avg:74.81,Stdev:2.79,Max:85.9,Min:69.4 Noise=Avg:3.65,Stdev:0.21,Max:4.7,Min:3.2 RawQ=2.89
Probe Set Name	Stat Pairs	Stat Pairs Used	Signal	Detection	Detection p-value	Stat Common Pairs	Signal Log Ratio	Signal Log Ratio Low	Avg Diff	Change	Change p-value	Positive	Negative	Pairs	Pairs Used	Pairs InAvg	Pos Fraction	Log Avg	Pos/Neg	Avg Diff	Abs Call	Inc	Dec	Inc Ratio	Dec Ratio	Pos Change	Neg Change	Inc/Dec	DPos-DNeg Ratio	Log Avg Ratio Change	Diff Call	Avg Diff Change	B=A	Fold Change	Sort Score
AFFX-BioB-5_at	20	20	267.6	P	0.004998				267.6
AFFX-BioB-M_at	20	20	222.4	P	9.5e-05				222.4
AFFX-BioB-3_at	20	20	172	P	0.00039				172
AFFX-BioC-5_at	20	20	573.3	P	0.00011				573.3
AFFX-BioC-3_at	20	20	366.7	P	7e-05				366.7
AFFX-BioDn-5_at	20	20	367.5	P	4.4e-05				367.5
AFFX-BioDn-3_at	20	20	1981.9	P	5.2e-05				1981.9
AFFX-CreX-5_at	20	20	5054.1	P	4.4e-05				5054.1
AFFX-CreX-3_at	20	20	7121.4	P	4.4e-05				7121.4
AFFX-DapX-5_at	20	20	4.4	A	0.60308				4.4
AFFX-DapX-M_at	20	20	18.3	A	0.544587				18.3
AFFX-DapX-3_at	20	20	2.1	A	0.989683				2.1
AFFX-LysX-5_at	20	20	5.1	A	0.760937				5.1
AFFX-LysX-M_at	20	20	4.8	A	0.876428				4.8
AFFX-LysX-3_at	20	20	20.6	A	0.239063				20.6
AFFX-PheX-5_at	20	20	3.2	A	0.953518				3.2
AFFX-PheX-M_at	20	20	3.8	A	0.910522				3.8
AFFX-PheX-3_at	20	20	13	A	0.804734				13
AFFX-ThrX-5_at	20	20	3.2	A	0.617401				3.2
AFFX-ThrX-M_at	20	20	25.6	A	0.262827				25.6
AFFX-ThrX-3_at	20	20	20.7	A	0.41138				20.7
AFFX-TrpnX-5_at	20	20	45.1	A	0.216524				45.1
AFFX-TrpnX-M_at	20	20	2.3	A	0.960339				2.3
AFFX-TrpnX-3_at	20	20	3.1	A	0.354453				3.1
AFFX-r2-Ec-bioB-5_at	11	11	275.3	P	0.000244				275.3
AFFX-r2-Ec-bioB-M_at	11	11	393.1	P	0.000244				393.1
AFFX-r2-Ec-bioB-3_at	11	11	319.3	P	0.000244				319.3
AFFX-r2-Ec-bioC-5_at	11	11	732.7	P	0.000244				732.7
AFFX-r2-Ec-bioC-3_at	11	11	1084.7	P	0.000244				1084.7
AFFX-r2-Ec-bioD-5_at	11	11	2088.5	P	0.000244				2088.5
AFFX-r2-Ec-bioD-3_at	11	11	2579	P	0.000244				2579
AFFX-r2-P1-cre-5_at	11	11	13679.9	P	0.000244				13679.9
AFFX-r2-P1-cre-3_at	11	11	12522.7	P	0.000244				12522.7
AFFX-r2-Bs-dap-5_at	11	11	4.3	A	0.753906				4.3
AFFX-r2-Bs-dap-M_at	11	11	2.2	A	0.828613				2.2
AFFX-r2-Bs-dap-3_at	11	11	3.6	A	0.850342				3.6
AFFX-r2-Bs-lys-5_at	11	11	9.4	A	0.601074				9.4
AFFX-r2-Bs-lys-M_at	11	11	38	A	0.219482				38
AFFX-r2-Bs-lys-3_at	11	11	44.8	A	0.080566				44.8
AFFX-r2-Bs-phe-5_at	11	11	14.8	A	0.753906				14.8
AFFX-r2-Bs-phe-M_at	11	11	9.2	A	0.432373				9.2
AFFX-r2-Bs-phe-3_at	11	11	18.6	A	0.72583				18.6
AFFX-r2-Bs-thr-3_s_at	11	11	24.1	A	0.533936				24.1
AFFX-r2-Bs-thr-M_s_at	11	11	14.3	A	0.753906				14.3
AFFX-r2-Bs-thr-5_s_at	11	11	66.4	A	0.171387				66.4
AFFX-r2-At-U12639_at	11	11	85.4	A	0.219482				85.4
AFFX-r2-At-Actin-5_s_at	11	11	2673.1	P	0.000244				2673.1
AFFX-r2-At-Actin-M_s_at	11	11	5504	P	0.000244				5504
AFFX-r2-At-Actin-3_s_at	11	11	5592.7	P	0.000244				5592.7
AFFX-r2-At-GAPDH-5_s_at	11	11	14029.6	P	0.000244				14029.6
AFFX-r2-At-GAPDH-3_s_at	11	11	15451.5	P	0.000244				15451.5
AFFX-r2-At-Ubq-5_x_at	11	11	20419.6	P	0.000244				20419.6
AFFX-r2-At-Ubq-3_x_at	11	11	20637.4	P	0.000244				20637.4
AFFX-Athal-25SrRNA_s_at	16	16	22.6	A	0.302547				22.6
AFFX-Athal-5SrRNA_at	16	16	785.7	P	0.000388				785.7
AFFX-Athal-Actin_3_f_at	16	16	4508.8	P	0.000219				4508.8
AFFX-Athal-Actin_5_r_at	16	16	711.6	P	0.000468				711.6
AFFX-Athal-Actin_M_at	16	16	2663.1	P	0.000219				2663.1
AFFX-Athal-GAPDH_3_s_at	16	16	7370.8	P	0.000219				7370.8
AFFX-Athal-GAPDH_5_s_at	16	16	7087.4	P	0.000219				7087.4
AFFX-Athal-GAPDH_M_s_at	16	16	13663.4	P	0.000219				13663.4
AFFX-Athal-Ubq_3_f_at	16	16	18828.4	P	0.000219				18828.4
AFFX-Athal-Ubq_5_f_at	16	16	13126.9	P	0.000219				13126.9
AFFX-Athal-Ubq_M_f_at	16	16	10456.9	P	0.000219				10456.9
267625_at	11	11	161.5	P	0.018555				161.5
267626_at	11	11	105.7	A	0.219482				105.7
267627_at	11	11	747.2	P	0.005859				747.2
267628_at	11	11	1357.1	P	0.000244				1357.1
267629_at	11	11	120.3	A	0.27417				120.3
267630_at	11	11	414	P	0.010742				414
267631_at	11	11	178.4	A	0.067627				178.4
267632_at	11	11	319.3	P	0.00293				319.3
267633_at	11	11	7.9	A	0.850342				7.9
267634_at	11	11	4.1	A	0.366211				4.1
267635_at	11	11	951.2	P	0.000244				951.2
267636_at	11	11	6.3	A	0.753906				6.3
267637_at	11	11	192.7	P	0.001221				192.7
267638_at	11	11	6072.5	P	0.000244				6072.5
267639_at	11	11	55.6	A	0.303711				55.6
267640_at	11	11	1549.9	P	0.000244				1549.9
267641_at	11	11	737.2	P	0.000732				737.2
267642_at	11	11	463.9	P	0.001953				463.9
267643_at	11	11	56.2	A	0.19458				56.2
267644_s_at	11	11	358.4	P	0.000732				358.4
267645_at	11	11	569.5	P	0.000244				569.5
267646_at	11	11	478.3	P	0.000244				478.3
267593_at	11	11	22.3	A	0.665527				22.3
267594_at	11	11	93.7	P	0.046143				93.7
267595_at	11	11	369.6	P	0.018555				369.6
267596_s_at	11	11	783.7	P	0.000732				783.7
267597_at	11	11	71.1	A	0.067627				71.1
267598_at	11	11	21.8	A	0.828613				21.8
267599_at	11	11	463.3	P	0.008057				463.3
267600_at	11	11	9927.2	P	0.000244				9927.2
267601_at	11	11	543	P	0.000244				543
267602_at	11	11	551.1	P	0.00415				551.1
267603_at	11	11	444.7	P	0.001953				444.7
267604_at	11	11	215.7	P	0.005859				215.7
267605_at	11	11	441.2	P	0.000244				441.2
267606_at	11	11	167.7	P	0.030273				167.7
267607_s_at	11	11	1368.3	P	0.000244				1368.3
267608_at	11	11	2464.2	P	0.000244				2464.2
267609_at	11	11	1272.8	P	0.000244				1272.8
267610_at	11	11	3	A	0.780518				3
267611_at	11	11	1005	P	0.000244				1005
267612_at	11	11	3216.2	P	0.000244				3216.2
267613_at	11	11	45.1	A	0.366211				45.1
267614_at	11	11	12.3	A	0.870361				12.3
267615_at	11	11	5.5	A	0.780518				5.5
267616_at	11	11	194.9	A	0.080566				194.9
267617_at	11	11	930.2	P	0.000244				930.2
267618_at	11	11	9.3	A	0.943848				9.3
267619_at	11	11	221.4	P	0.037598				221.4
267620_at	11	11	122.7	A	0.334473				122.7
267621_at	11	11	81.8	M	0.056152				81.8
267622_at	11	11	1236.6	P	0.000244				1236.6
267623_at	11	11	315.3	P	0.000244				315.3
267624_at	11	11	428.9	P	0.000244				428.9
267590_at	11	11	12208.9	P	0.000732				12208.9
267591_at	11	11	88.3	P	0.000732				88.3
267592_at	11	11	10.4	A	0.533936				10.4
267562_at	11	11	565.5	P	0.001221				565.5
267563_at	11	11	5.3	A	0.533936				5.3
267564_at	11	11	875.5	P	0.000732				875.5
267565_at	11	11	25.5	A	0.303711				25.5
267566_at	11	11	42.8	A	0.601074				42.8
267567_at	11	11	9.6	A	0.567627				9.6
267568_at	11	11	79.4	A	0.27417				79.4
267569_at	11	11	285	P	0.030273				285
267570_at	11	11	251.7	P	0.000732				251.7
267571_at	11	11	7.9	A	0.466064				7.9
267572_at	11	11	53.7	A	0.171387				53.7
267573_at	11	11	111.3	P	0.008057				111.3
267574_at	11	11	54.7	A	0.171387				54.7
267575_at	11	11	41.2	A	0.303711				41.2
267576_at	11	11	6	A	0.828613				6
267577_at	11	11	631.7	P	0.000244				631.7
267578_at	11	11	225.1	P	0.001953				225.1
267579_at	11	11	81.9	A	0.398926				81.9
267580_at	11	11	97.6	A	0.067627				97.6
267581_at	11	11	449.6	P	0.000244				449.6
267582_at	11	11	83.2	A	0.219482				83.2
267583_at	11	11	283	P	0.001953				283
267584_at	11	11	133.9	A	0.246094				133.9
267585_s_at	11	11	33.5	A	0.72583				33.5
267586_at	11	11	71.9	A	0.366211				71.9
267587_at	11	11	195.9	P	0.018555				195.9
267588_at	11	11	86.6	A	0.19458				86.6
267589_at	11	11	0.6	A	0.989258				0.6
267530_at	11	11	101.8	A	0.067627				101.8
267531_at	11	11	39.4	A	0.095215				39.4
267532_at	11	11	177.7	P	0.010742				177.7
267533_at	11	11	521	P	0.000244				521
267534_at	11	11	1299.1	P	0.000732				1299.1
267535_at	11	11	189.2	P	0.030273				189.2
267536_at	11	11	327.1	P	0.023926				327.1
267537_at	11	11	1091.7	P	0.000244				1091.7
267538_at	11	11	1468.9	P	0.000244				1468.9
267539_at	11	11	415	P	0.000732				415
267540_at	11	11	654.7	P	0.000244				654.7
267541_at	11	11	27.2	A	0.303711				27.2
267542_at	11	11	26.3	A	0.633789				26.3
267543_at	11	11	1254.6	P	0.000732				1254.6
267544_at	11	11	408.5	P	0.001221				408.5
267545_at	11	11	717.2	P	0.000732				717.2
267546_at	11	11	58	M	0.056152				58
267547_at	11	11	292.4	P	0.010742				292.4
267548_at	11	11	28.6	A	0.246094				28.6
267549_at	11	11	1490.9	P	0.000244				1490.9
267550_at	11	11	2253.2	P	0.000244				2253.2
267551_at	11	11	77.3	A	0.19458				77.3
267552_at	11	11	9.5	A	0.850342				9.5
267553_s_at	11	11	205	P	0.046143				205
267554_at	11	11	18.2	A	0.633789				18.2
267555_at	11	11	167.9	P	0.000732				167.9
267556_at	11	11	530.8	P	0.010742				530.8
267557_at	11	11	231	P	0.01416				231
267558_at	11	11	2369.4	P	0.000244				2369.4
267559_at	11	11	495.4	P	0.001953				495.4
267560_at	11	11	200.7	P	0.01416				200.7
267561_at	11	11	214.1	P	0.000244				214.1
267527_at	11	11	52.9	A	0.111572				52.9
267528_at	11	11	3.4	A	0.932373				3.4
267529_at	11	11	85.6	A	0.432373				85.6
267498_at	11	11	3789.8	P	0.000244				3789.8
267499_at	11	11	141.2	P	0.018555				141.2
267500_s_at	11	11	54.1	A	0.129639				54.1
267501_at	11	11	490.2	P	0.001221				490.2
267502_at	11	11	37.3	A	0.080566				37.3
267503_at	11	11	1416.7	P	0.000244				1416.7
267504_at	11	11	217.5	P	0.023926				217.5
267505_at	11	11	94	A	0.303711				94
267506_at	11	11	507.8	P	0.00415				507.8
267507_at	11	11	667.2	P	0.000732				667.2
267508_at	11	11	643.9	P	0.000244				643.9
267509_at	11	11	1541.6	P	0.000244				1541.6
267510_at	11	11	1351.1	P	0.001953				1351.1
267511_at	11	11	435	P	0.001221				435
267512_at	11	11	364.5	P	0.001953				364.5
267513_at	11	11	946.2	P	0.000732				946.2
267514_at	11	11	227.3	A	0.149658				227.3
267515_at	11	11	226.7	P	0.000244				226.7
267516_at	11	11	582.7	P	0.001221				582.7
267517_at	11	11	3742.7	P	0.000244				3742.7
267518_at	11	11	6704.7	P	0.000244				6704.7
267519_at	11	11	67.4	P	0.001221				67.4
267520_at	11	11	451.5	P	0.000244				451.5
267521_at	11	11	88.3	P	0.008057				88.3
267522_at	11	11	2.6	A	0.953857				2.6
267523_at	11	11	4374	P	0.000244				4374
267524_at	11	11	2518.4	P	0.000244				2518.4
267525_at	11	11	67.1	M	0.056152				67.1
267526_at	11	11	8922.2	P	0.000244				8922.2
267492_at	11	11	3014.8	P	0.000244				3014.8
267493_at	11	11	94	P	0.00415				94
267494_at	11	11	3569.6	P	0.000244				3569.6
267495_at	11	11	40.9	A	0.095215				40.9
267496_at	11	11	305.4	P	0.000732				305.4
267497_at	11	11	8.9	A	0.665527				8.9
267467_at	11	11	504.9	P	0.000244				504.9
267468_at	11	11	786.5	P	0.000244				786.5
267469_at	11	11	111.7	A	0.219482				111.7
267470_at	11	11	2863.6	P	0.000244				2863.6
267471_at	11	11	3078.1	P	0.001221				3078.1
267472_at	11	11	32.9	A	0.27417				32.9
267473_at	11	11	134	A	0.27417				134
267474_at	11	11	105.5	A	0.149658				105.5
267475_at	11	11	363.2	P	0.001953				363.2
267476_at	11	11	24.2	A	0.601074				24.2
267477_at	11	11	2488.6	P	0.000244				2488.6
267478_at	11	11	59.5	A	0.19458				59.5
267479_at	11	11	10.2	A	0.466064				10.2
267480_at	11	11	39	A	0.303711				39
267481_at	11	11	302.3	P	0.000732				302.3
267482_s_at	11	11	138.5	P	0.000244				138.5
267483_at	11	11	320.4	P	0.008057				320.4
267484_at	11	11	6107.9	P	0.000244				6107.9
267485_at	11	11	23.6	A	0.303711				23.6
267486_at	11	11	413.9	P	0.000244				413.9
267487_at	11	11	45.1	A	0.601074				45.1
267488_at	11	11	297.7	P	0.023926				297.7
267489_s_at	11	11	598.8	P	0.000244				598.8
267490_at	11	11	835.4	P	0.001221				835.4
267491_at	11	11	15	A	0.696289				15
267464_at	11	11	90.8	A	0.334473				90.8
267465_at	11	11	457.9	P	0.000244				457.9
267466_at	11	11	67	A	0.303711				67
267436_at	11	11	98.8	A	0.303711				98.8
267437_at	11	11	3	A	0.665527				3
267438_at	11	11	100.9	A	0.129639				100.9
267439_at	11	11	65.2	A	0.219482				65.2
267440_at	11	11	5.6	A	0.696289				5.6
267441_at	11	11	15.7	A	0.696289				15.7
267442_at	11	11	641.7	P	0.000732				641.7
267443_at	11	11	46.9	A	0.466064				46.9
267444_at	11	11	563	P	0.001953				563
267445_at	11	11	31.8	A	0.303711				31.8
267446_s_at	11	11	298	P	0.023926				298
267447_at	11	11	7.6	A	0.904785				7.6
267448_at	11	11	321.5	P	0.00415				321.5
267449_at	11	11	21.3	A	0.633789				21.3
267450_at	11	11	74.7	A	0.398926				74.7
267451_at	11	11	11.6	A	0.466064				11.6
267452_at	11	11	94.5	A	0.219482				94.5
267453_at	11	11	101	A	0.149658				101
267454_at	11	11	673.8	P	0.001221				673.8
267455_at	11	11	164.2	P	0.000244				164.2
267456_at	11	11	5593.4	P	0.00293				5593.4
267457_at	11	11	102.4	A	0.303711				102.4
267458_at	11	11	50.2	A	0.067627				50.2
267459_at	11	11	8.2	A	0.72583				8.2
267460_at	11	11	137.9	P	0.000244				137.9
267461_at	11	11	4146.5	P	0.000244				4146.5
267462_at	11	11	80.3	P	0.00415				80.3
267463_at	11	11	129.9	A	0.27417				129.9
267435_at	11	11	652.7	P	0.000244				652.7
267404_at	11	11	123.1	P	0.008057				123.1
267405_at	11	11	1164.5	P	0.000244				1164.5
267406_at	11	11	219.5	P	0.000244				219.5
267407_at	11	11	85.3	A	0.19458				85.3
267408_at	11	11	13.1	A	0.780518				13.1
267409_at	11	11	100.2	A	0.466064				100.2
267410_at	11	11	146.5	P	0.010742				146.5
267411_at	11	11	90.1	A	0.219482				90.1
267412_at	11	11	173	A	0.171387				173
267413_at	11	11	211.6	A	0.095215				211.6
267414_at	11	11	17.1	A	0.466064				17.1
267415_at	11	11	198.7	P	0.018555				198.7
267416_at	11	11	106.6	A	0.067627				106.6
267417_at	11	11	258.5	P	0.037598				258.5
267418_at	11	11	135.3	P	0.023926				135.3
267419_at	11	11	1280.5	P	0.000244				1280.5
267420_at	11	11	26.2	A	0.533936				26.2
267421_at	11	11	354.6	P	0.000732				354.6
267422_at	11	11	1607.7	P	0.000244				1607.7
267423_at	11	11	888.2	P	0.000244				888.2
267424_at	11	11	19.9	A	0.219482				19.9
267425_at	11	11	5602.7	P	0.000244				5602.7
267426_at	11	11	9.4	A	0.753906				9.4
267427_at	11	11	7.2	A	0.72583				7.2
267428_at	11	11	117.3	P	0.010742				117.3
267429_at	11	11	6073.2	P	0.000244				6073.2
267430_at	11	11	2062.3	P	0.000244				2062.3
267431_at	11	11	5.9	A	0.870361				5.9
267432_at	11	11	2098.5	P	0.000244				2098.5
267433_at	11	11	722.3	P	0.00415				722.3
267434_at	11	11	240.7	A	0.080566				240.7
267400_at	11	11	181.3	P	0.01416				181.3
267401_at	11	11	428.7	P	0.00293				428.7
267402_at	11	11	168	P	0.00415				168
267403_at	11	11	19.5	A	0.533936				19.5
267372_at	11	11	5.9	A	0.828613				5.9
267373_at	11	11	566.3	P	0.000244				566.3
267374_at	11	11	3391.4	P	0.000244				3391.4
267375_at	11	11	104.3	P	0.00415				104.3
267376_at	11	11	29.1	A	0.696289				29.1
267377_at	11	11	6483.2	P	0.000244				6483.2
267378_at	11	11	428.2	P	0.005859				428.2
267379_at	11	11	1179.5	P	0.000732				1179.5
267380_at	11	11	127.1	P	0.000244				127.1
267381_at	11	11	334.4	P	0.00293				334.4
267382_at	11	11	88.1	A	0.303711				88.1
267383_at	11	11	323.3	P	0.018555				323.3
267384_at	11	11	7	A	0.696289				7
267385_at	11	11	36.2	A	0.171387				36.2
267386_at	11	11	97	A	0.27417				97
267387_at	11	11	156.9	A	0.095215				156.9
267388_at	11	11	127	A	0.095215				127
267389_at	11	11	68.9	A	0.27417				68.9
267390_at	11	11	68.6	A	0.067627				68.6
267391_at	11	11	34.5	A	0.533936				34.5
267392_at	11	11	1246.8	P	0.000244				1246.8
267393_at	11	11	139.9	P	0.001221				139.9
267394_s_at	11	11	23.5	A	0.246094				23.5
267395_at	11	11	7	A	0.696289				7
267396_at	11	11	540.1	P	0.000732				540.1
267397_at	11	11	287.4	P	0.000244				287.4
267398_at	11	11	5.1	A	0.828613				5.1
267399_at	11	11	3.4	A	0.850342				3.4
267365_at	11	11	480.4	P	0.001953				480.4
267366_at	11	11	866.8	P	0.000244				866.8
267367_at	11	11	1140.9	P	0.000244				1140.9
267368_at	11	11	5720.7	P	0.000244				5720.7
267369_at	11	11	90.1	A	0.111572				90.1
267370_at	11	11	1922.8	P	0.000244				1922.8
267371_at	11	11	130.1	P	0.01416				130.1
267341_at	11	11	195.7	P	0.005859				195.7
267342_at	11	11	1088.4	P	0.000244				1088.4
267343_at	11	11	24	A	0.398926				24
267344_at	11	11	67.4	A	0.067627				67.4
267345_at	11	11	10.2	A	0.828613				10.2
267346_at	11	11	250.1	P	0.00415				250.1
267347_at	11	11	302.4	P	0.00293				302.4
267348_at	11	11	464.2	P	0.010742				464.2
267349_at	11	11	75.5	A	0.366211				75.5
267350_at	11	11	66.2	A	0.27417				66.2
267351_at	11	11	145.7	P	0.005859				145.7
267352_at	11	11	50.1	A	0.567627				50.1
267353_at	11	11	300.5	M	0.056152				300.5
267354_at	11	11	31.1	A	0.303711				31.1
267355_at	11	11	137.4	A	0.111572				137.4
267356_at	11	11	282.2	P	0.008057				282.2
267357_at	11	11	493	P	0.001221				493
267358_at	11	11	298.1	P	0.005859				298.1
267359_at	11	11	136	P	0.001953				136
267360_at	11	11	1573	P	0.000732				1573
267361_at	11	11	108.3	P	0.001221				108.3
267362_at	11	11	472.3	P	0.000244				472.3
267363_at	11	11	1257.2	P	0.000732				1257.2
267364_at	11	11	51.6	P	0.018555				51.6
267337_at	11	11	161.6	P	0.037598				161.6
267338_at	11	11	1243.9	P	0.000244				1243.9
267339_at	11	11	4.4	A	0.828613				4.4
267340_at	11	11	2571.4	P	0.000244				2571.4
267310_at	11	11	350.4	P	0.001953				350.4
267311_at	11	11	52	A	0.466064				52
267312_at	11	11	855.5	P	0.001953				855.5
267313_at	11	11	12.8	A	0.850342				12.8
267314_at	11	11	196.7	P	0.001953				196.7
267315_at	11	11	2518.3	P	0.000244				2518.3
267316_at	11	11	298.1	A	0.080566				298.1
267317_at	11	11	39.5	A	0.466064				39.5
267318_at	11	11	881.1	P	0.000732				881.1
267319_at	11	11	1743.8	P	0.000244				1743.8
267320_at	11	11	2.5	A	0.943848				2.5
267321_at	11	11	7.7	A	0.5				7.7
267322_at	11	11	108	A	0.171387				108
267323_at	11	11	391.2	P	0.000732				391.2
267324_at	11	11	6.7	A	0.80542				6.7
267325_at	11	11	53.5	M	0.056152				53.5
267326_at	11	11	60.8	A	0.067627				60.8
267327_at	11	11	39.3	A	0.633789				39.3
267328_at	11	11	6.5	A	0.888428				6.5
267329_at	11	11	78.4	P	0.037598				78.4
267330_at	11	11	458.5	P	0.000244				458.5
267331_at	11	11	204.3	P	0.005859				204.3
267332_at	11	11	46.6	A	0.303711				46.6
267333_at	11	11	533.5	P	0.046143				533.5
267334_at	11	11	3.9	A	0.932373				3.9
267335_s_at	11	11	152.7	P	0.000244				152.7
267336_at	11	11	2406.8	P	0.000244				2406.8
267309_at	11	11	219.9	P	0.00293				219.9
267278_at	11	11	1416	P	0.000244				1416
267279_at	11	11	387.7	P	0.000244				387.7
267280_at	11	11	1090.3	P	0.000244				1090.3
267281_at	11	11	154.8	P	0.00415				154.8
267282_at	11	11	46.2	A	0.366211				46.2
267283_at	10	10	2.8	A	0.927246				2.8
267284_at	11	11	11.3	A	0.870361				11.3
267285_at	11	11	246.4	P	0.046143				246.4
267286_at	11	11	14.9	A	0.753906				14.9
267287_at	11	11	59.1	P	0.018555				59.1
267288_at	11	11	515	P	0.01416				515
267289_at	11	11	8.5	A	0.80542				8.5
267290_at	11	11	444.2	P	0.00293				444.2
267291_at	11	11	336.2	P	0.00293				336.2
267292_at	11	11	26	A	0.533936				26
267293_at	11	11	1940.2	P	0.000244				1940.2
267294_at	11	11	232	A	0.080566				232
267295_at	11	11	21.3	A	0.633789				21.3
267296_at	11	11	148	A	0.067627				148
267297_at	11	11	620	P	0.00415				620
267298_at	11	11	2462	P	0.000244				2462
267299_at	11	11	1499.8	P	0.000244				1499.8
267300_at	11	11	235	P	0.010742				235
267301_at	11	11	3842.9	P	0.000244				3842.9
267302_at	11	11	658.4	P	0.000732				658.4
267303_at	11	11	35.1	A	0.27417				35.1
267304_at	11	11	155.8	A	0.171387				155.8
267305_at	11	11	184.8	P	0.00415				184.8
267306_at	11	11	1334.8	P	0.000244				1334.8
267307_at	11	11	5.5	A	0.219482				5.5
267308_at	11	11	297.8	P	0.001953				297.8
267274_at	11	11	300.3	A	0.080566				300.3
267275_at	11	11	8.8	A	0.828613				8.8
267276_at	11	11	3	A	0.888428				3
267277_at	11	11	359.6	P	0.000244				359.6
267246_at	11	11	649.3	P	0.000244				649.3
267247_at	11	11	2759.2	P	0.000244				2759.2
267248_at	11	11	143.1	P	0.000244				143.1
267249_at	11	11	66.5	A	0.129639				66.5
267250_at	11	11	3.3	A	0.850342				3.3
267251_at	11	11	2191	P	0.000244				2191
267252_at	11	11	99.3	A	0.095215				99.3
267253_at	11	11	36.5	A	0.149658				36.5
267254_at	11	11	70.6	A	0.149658				70.6
267255_at	11	11	11.3	A	0.633789				11.3
267256_s_at	11	11	607.3	P	0.000732				607.3
267257_at	11	11	410.1	P	0.000732				410.1
267258_at	11	11	799.5	P	0.000244				799.5
267259_at	11	11	7405.2	P	0.000244				7405.2
267260_at	11	11	78.1	A	0.366211				78.1
267261_at	11	11	18284.4	P	0.000244				18284.4
267262_at	11	11	548	P	0.000244				548
267263_at	11	11	102.9	M	0.056152				102.9
267264_at	11	11	1275.7	P	0.000244				1275.7
267265_at	11	11	973.3	P	0.000244				973.3
267266_at	11	11	270.5	P	0.001221				270.5
267267_at	11	11	39.1	A	0.095215				39.1
267268_at	11	11	1829.1	P	0.000244				1829.1
267269_at	11	11	962.8	P	0.000244				962.8
267270_at	11	11	58.6	A	0.165527				58.6
267271_at	11	11	205.2	A	0.095215				205.2
267272_at	11	11	15.3	A	0.5				15.3
267273_at	11	11	89.7	A	0.129639				89.7
267239_at	11	11	2021.8	P	0.000244				2021.8
267240_at	11	11	69.8	A	0.466064				69.8
267241_at	11	11	119.9	A	0.219482				119.9
267242_at	11	11	31.9	A	0.432373				31.9
267243_at	11	11	3.2	A	0.888428				3.2
267244_at	11	11	128.2	M	0.056152				128.2
267245_at	11	11	0.7	A	0.633789				0.7
267215_at	11	11	7.1	A	0.919434				7.1
267216_at	11	11	12.2	A	0.696289				12.2
267217_at	11	11	56.1	A	0.095215				56.1
267218_at	11	11	19	A	0.780518				19
267219_at	11	11	138.2	A	0.334473				138.2
267220_at	11	11	288	P	0.000732				288
267221_at	11	11	122.7	P	0.01416				122.7
267222_at	11	11	62.6	A	0.19458				62.6
267223_at	11	11	522.2	P	0.018555				522.2
267224_at	11	11	68.4	A	0.219482				68.4
267225_at	11	11	4.7	A	0.780518				4.7
267226_at	11	11	13.3	A	0.850342				13.3
267227_at	11	11	65.6	P	0.008057				65.6
267228_at	11	11	111.1	A	0.432373				111.1
267229_s_at	11	11	110	A	0.398926				110
267230_at	11	11	326.8	P	0.000732				326.8
267231_at	11	11	104.6	A	0.129639				104.6
267232_at	11	11	77.5	P	0.046143				77.5
267233_s_at	11	11	1576.5	P	0.000244				1576.5
267234_x_at	11	11	98.1	A	0.171387				98.1
267235_at	11	11	268.7	P	0.023926				268.7
267236_at	11	11	3961.4	P	0.000732				3961.4
267237_s_at	11	11	112.2	A	0.219482				112.2
267238_at	11	11	158.3	A	0.111572				158.3
267211_at	11	11	401.2	P	0.000244				401.2
267212_at	11	11	10756.9	P	0.000244				10756.9
267213_at	11	11	999.1	P	0.001221				999.1
267214_at	11	11	1174.3	P	0.000244				1174.3
267183_at	11	11	155.1	A	0.095215				155.1
267184_at	11	11	304	P	0.000732				304
267185_at	11	11	793.1	P	0.000244				793.1
267186_at	11	11	754.9	P	0.000732				754.9
267187_s_at	11	11	1786.1	P	0.000244				1786.1
267188_at	11	11	1035.2	P	0.000732				1035.2
267189_at	11	11	259.6	P	0.023926				259.6
267190_at	11	11	52.1	A	0.466064				52.1
267191_at	11	11	33.8	A	0.27417				33.8
267192_at	11	11	93.2	A	0.533936				93.2
267193_at	11	11	38.2	A	0.398926				38.2
267194_s_at	11	11	1081	P	0.000244				1081
267195_at	11	11	174.2	A	0.129639				174.2
267196_at	11	11	5685.7	P	0.000244				5685.7
267197_at	11	11	77.9	A	0.303711				77.9
267198_at	11	11	51.2	P	0.01416				51.2
267199_at	11	11	195.3	P	0.005859				195.3
267200_at	11	11	135.2	P	0.046143				135.2
267201_at	11	11	173.6	P	0.00293				173.6
267202_s_at	11	11	46.7	A	0.366211				46.7
267203_at	11	11	0.4	A	0.943848				0.4
267204_at	11	11	210.6	M	0.056152				210.6
267205_at	11	11	72.9	A	0.303711				72.9
267206_at	11	11	23.6	A	0.5				23.6
267207_at	11	11	170.7	P	0.001953				170.7
267208_at	11	11	726.4	P	0.008057				726.4
267209_at	11	11	136.9	P	0.023926				136.9
267210_at	11	11	137.3	P	0.01416				137.3
267151_at	11	11	3502.7	P	0.000244				3502.7
267152_at	11	11	3330	P	0.000244				3330
267153_at	11	11	2990	P	0.000244				2990
267154_at	11	11	7092.2	P	0.000732				7092.2
267155_at	11	11	18.1	P	0.046143				18.1
267156_at	11	11	2.5	A	0.533936				2.5
267157_at	11	11	146.7	M	0.056152				146.7
267158_at	11	11	15.2	A	0.533936				15.2
267159_at	11	11	64	A	0.334473				64
267160_at	11	11	178.6	P	0.023926				178.6
267161_at	11	11	306.2	P	0.000244				306.2
267162_s_at	11	11	282.9	P	0.00415				282.9
267163_at	11	11	519.6	P	0.000244				519.6
267164_at	11	11	8.3	A	0.919434				8.3
267165_at	11	11	329.1	P	0.000732				329.1
267166_at	11	11	150.7	P	0.030273				150.7
267167_at	11	11	23.8	A	0.466064				23.8
267168_at	11	11	918	P	0.001953				918
267169_at	11	11	4088.6	P	0.000244				4088.6
267170_at	11	11	320.7	P	0.000244				320.7
267171_at	11	11	112.8	P	0.000244				112.8
267172_at	11	11	524.4	P	0.000244				524.4
267173_at	11	11	94.3	P	0.000732				94.3
267174_at	11	11	135.2	P	0.008057				135.2
267175_s_at	11	11	1116.9	P	0.000732				1116.9
267176_at	11	11	102.7	P	0.005859				102.7
267177_at	11	11	100.3	A	0.067627				100.3
267178_at	11	11	155.6	M	0.056152				155.6
267179_at	11	11	428.3	P	0.000732				428.3
267180_at	11	11	1287.5	P	0.000244				1287.5
267181_at	11	11	604.2	P	0.001221				604.2
267182_at	11	11	450.7	P	0.000732				450.7
267148_at	11	11	269.5	A	0.129639				269.5
267149_s_at	11	11	42.5	A	0.149658				42.5
267150_at	11	11	12.4	A	0.696289				12.4
267120_at	11	11	5.7	A	0.888428				5.7
267121_at	11	11	61	A	0.19458				61
267122_at	11	11	22.8	A	0.567627				22.8
267123_at	11	11	94.9	A	0.303711				94.9
267124_at	11	11	49.1	A	0.533936				49.1
267125_at	11	11	2.8	A	0.850342				2.8
267126_s_at	11	11	205.1	P	0.001221				205.1
267127_at	11	11	494.6	P	0.000244				494.6
267128_at	11	11	124.1	A	0.27417				124.1
267129_at	11	11	177.4	A	0.080566				177.4
267130_at	11	11	1075.8	P	0.000244				1075.8
267131_at	11	11	1	A	0.870361				1
267132_at	11	11	1461.6	P	0.000732				1461.6
267133_at	11	11	34.3	A	0.533936				34.3
267134_at	11	11	505.1	A	0.067627				505.1
267135_at	11	11	114.8	P	0.001221				114.8
267136_at	11	11	549.8	P	0.000244				549.8
267137_at	11	11	92.1	P	0.023926				92.1
267138_s_at	11	11	1428.3	P	0.000244				1428.3
267139_s_at	11	11	2.4	A	0.888428				2.4
267140_at	11	11	25.1	A	0.533936				25.1
267141_at	11	11	52.2	A	0.219482				52.2
267142_at	11	11	188.5	P	0.030273				188.5
267143_at	11	11	95.5	A	0.129639				95.5
267144_at	11	11	99	A	0.095215				99
267145_at	11	11	296.4	P	0.000244				296.4
267146_at	11	11	12.8	A	0.780518				12.8
267147_at	11	11	225.7	A	0.067627				225.7
267088_at	11	11	562.6	P	0.000244				562.6
267089_at	11	11	3736	P	0.000244				3736
267090_at	11	11	156.9	P	0.008057				156.9
267091_at	11	11	288.9	P	0.023926				288.9
267092_at	11	11	183.9	M	0.056152				183.9
267093_at	11	11	10595.9	P	0.000244				10595.9
267094_at	11	11	48.9	A	0.171387				48.9
267095_at	11	11	1277.5	P	0.000244				1277.5
267096_at	11	11	179.9	P	0.00293				179.9
267097_at	11	11	78.8	A	0.398926				78.8
267098_at	11	11	5.7	A	0.962402				5.7
267099_at	11	11	427.2	P	0.000244				427.2
267100_at	11	11	13.6	A	0.633789				13.6
267101_at	11	11	63.8	A	0.219482				63.8
267102_at	11	11	264.8	P	0.000244				264.8
267103_at	11	11	373.3	P	0.037598				373.3
267104_at	11	11	6381.6	P	0.000244				6381.6
267105_at	11	11	94.3	A	0.366211				94.3
267106_s_at	11	11	3068	P	0.000244				3068
267107_at	11	11	5.1	A	0.888428				5.1
267108_at	11	11	62	A	0.19458				62
267109_at	11	11	3.6	A	0.850342				3.6
267110_at	11	11	150.1	P	0.000732				150.1
267111_s_at	11	11	141.4	P	0.030273				141.4
267112_at	11	11	407.3	P	0.000244				407.3
267113_at	11	11	203.4	P	0.008057				203.4
267114_at	11	11	585.6	P	0.000244				585.6
267115_s_at	11	11	5.7	A	0.334473				5.7
267116_at	11	11	225.8	P	0.030273				225.8
267117_at	11	11	0.9	A	0.696289				0.9
267118_at	11	11	36.1	A	0.466064				36.1
267119_at	11	11	22.2	A	0.601074				22.2
267085_at	11	11	104.9	P	0.008057				104.9
267086_at	11	11	8.2	A	0.850342				8.2
267087_at	11	11	87.3	A	0.067627				87.3
267056_at	11	11	8.7	A	0.5				8.7
267057_at	11	11	569.4	P	0.000244				569.4
267058_at	11	11	204	P	0.046143				204
267059_at	11	11	988.3	P	0.000244				988.3
267060_at	11	11	1174.6	P	0.000244				1174.6
267061_at	11	11	1178.1	P	0.000244				1178.1
267062_at	11	11	320.3	P	0.000244				320.3
267063_at	11	11	188.7	P	0.008057				188.7
267064_at	11	11	779.5	P	0.000244				779.5
267065_at	11	11	225.5	M	0.056152				225.5
267066_at	11	11	642.5	P	0.000732				642.5
267067_at	11	11	245.9	M	0.056152				245.9
267068_at	11	11	121.4	P	0.001953				121.4
267069_at	11	11	57	P	0.046143				57
267070_at	11	11	1316.7	P	0.001221				1316.7
267071_at	11	11	242.5	P	0.005859				242.5
267072_at	11	11	519.4	P	0.001953				519.4
267073_at	11	11	1126.5	P	0.000244				1126.5
267074_s_at	11	11	5.4	A	0.932373				5.4
267075_at	11	11	216.1	P	0.00415				216.1
267076_at	11	11	98.6	P	0.030273				98.6
267077_at	11	11	398.5	P	0.001953				398.5
267078_at	11	11	123.8	P	0.008057				123.8
267079_at	11	11	434.2	P	0.00415				434.2
267080_at	11	11	7178.6	P	0.000244				7178.6
267081_at	11	11	605.2	P	0.000244				605.2
267082_at	11	11	323	P	0.00293				323
267083_at	11	11	1208.5	P	0.000244				1208.5
267084_at	11	11	308.6	P	0.000244				308.6
267050_at	11	11	344.5	P	0.037598				344.5
267051_at	11	11	17	A	0.80542				17
267052_at	11	11	414	P	0.000732				414
267053_s_at	11	11	105.3	A	0.246094				105.3
267054_at	11	11	76.8	P	0.023926				76.8
267055_at	11	11	311.6	P	0.023926				311.6
267025_at	11	11	10	A	0.665527				10
267026_at	11	11	82.2	A	0.219482				82.2
267027_at	11	11	1025.1	P	0.001953				1025.1
267028_at	11	11	349.6	P	0.001953				349.6
267029_at	11	11	300.6	P	0.010742				300.6
267030_at	11	11	607.8	P	0.000732				607.8
267031_at	11	11	127.1	P	0.018555				127.1
267032_at	11	11	12.6	A	0.828613				12.6
267033_at	11	11	608.1	P	0.000244				608.1
267034_at	11	11	827.2	P	0.000732				827.2
267035_at	11	11	1275	P	0.000244				1275
267036_at	11	11	485.1	P	0.001221				485.1
267037_at	11	11	91.5	P	0.010742				91.5
267038_at	11	11	590	P	0.001221				590
267039_at	11	11	106.1	A	0.303711				106.1
267040_at	11	11	277.2	P	0.00415				277.2
267041_at	11	11	70.5	A	0.080566				70.5
267042_at	11	11	7.7	A	0.665527				7.7
267043_at	11	11	79.8	A	0.149658				79.8
267044_at	11	11	117.5	P	0.008057				117.5
267045_at	11	11	12.2	A	0.696289				12.2
267046_at	11	11	4.5	A	0.850342				4.5
267047_at	11	11	17.1	A	0.665527				17.1
267048_at	11	11	202	P	0.01416				202
267049_at	11	11	7.5	A	0.780518				7.5
267022_at	11	11	66.1	A	0.080566				66.1
267023_at	11	11	1821.2	P	0.000244				1821.2
267024_s_at	11	11	75.1	P	0.01416				75.1
266994_at	11	11	41	A	0.366211				41
266995_at	11	11	135.6	A	0.27417				135.6
266996_at	11	11	58.6	A	0.303711				58.6
266997_at	11	11	271.4	P	0.01416				271.4
266998_at	11	11	17.3	A	0.665527				17.3
266999_at	11	11	287.9	P	0.01416				287.9
267000_at	11	11	955.6	P	0.000244				955.6
267001_at	11	11	636.9	P	0.000244				636.9
267002_s_at	11	11	15334.7	P	0.000732				15334.7
267003_at	11	11	73.6	P	0.030273				73.6
267004_at	11	11	653.1	P	0.000732				653.1
267005_at	11	11	901.9	P	0.000244				901.9
267006_at	11	11	133.2	A	0.080566				133.2
267007_at	11	11	2484	P	0.001953				2484
267008_at	11	11	4102.8	P	0.000244				4102.8
267009_at	11	11	141.3	P	0.005859				141.3
267010_at	11	11	75.1	A	0.334473				75.1
267011_at	11	11	53	A	0.27417				53
267012_at	11	11	16.7	A	0.72583				16.7
267013_at	11	11	46.6	A	0.111572				46.6
267014_at	11	11	167.9	P	0.010742				167.9
267015_at	11	11	2839.1	P	0.000244				2839.1
267016_at	11	11	101.7	P	0.046143				101.7
267017_at	11	11	62.4	P	0.000244				62.4
267018_at	11	11	255.8	P	0.008057				255.8
267019_at	11	11	359	P	0.000732				359
267020_at	11	11	79.8	P	0.00415				79.8
267021_at	11	11	48.9	A	0.334473				48.9
266987_at	11	11	184.8	A	0.366211				184.8
266988_at	11	11	43.7	M	0.056152				43.7
266989_at	11	11	252.8	P	0.000244				252.8
266990_at	11	11	203.2	P	0.018555				203.2
266991_at	11	11	280.3	P	0.00415				280.3
266992_at	11	11	115.5	A	0.067627				115.5
266993_at	11	11	79.6	P	0.018555				79.6
266962_at	11	11	96.1	P	0.005859				96.1
266963_at	11	11	4011.4	P	0.000244				4011.4
266964_at	11	11	344.1	P	0.000732				344.1
266965_at	11	11	43.9	A	0.334473				43.9
266966_at	11	11	21.3	A	0.19458				21.3
266967_at	11	11	25.5	A	0.366211				25.5
266968_at	11	11	537.2	P	0.001221				537.2
266969_at	11	11	76.9	P	0.018555				76.9
266970_at	11	11	16.9	A	0.567627				16.9
266971_at	11	11	876.6	P	0.000732				876.6
266972_at	11	11	25.1	A	0.366211				25.1
266973_at	11	11	77.8	P	0.023926				77.8
266974_at	11	11	6.7	A	0.80542				6.7
266975_at	11	11	123.2	A	0.111572				123.2
266976_at	11	11	84.6	A	0.366211				84.6
266977_at	11	11	127.5	P	0.010742				127.5
266978_at	11	11	45.1	A	0.27417				45.1
266979_at	11	11	114.8	P	0.00293				114.8
266980_at	11	11	520.6	P	0.000244				520.6
266981_at	11	11	13945.7	P	0.000244				13945.7
266982_at	11	11	225.9	P	0.00415				225.9
266983_at	11	11	315	P	0.001953				315
266984_at	11	11	2868.4	P	0.000244				2868.4
266985_at	11	11	677.7	P	0.000732				677.7
266986_at	11	11	2252.3	P	0.000244				2252.3
266959_at	11	11	53.6	A	0.19458				53.6
266960_at	11	11	18.7	A	0.72583				18.7
266961_at	11	11	71.2	A	0.334473				71.2
266931_at	11	11	7.5	A	0.969727				7.5
266932_s_at	11	11	106.4	P	0.037598				106.4
266933_at	11	11	20.4	A	0.567627				20.4
266934_at	11	11	197.6	P	0.00415				197.6
266935_at	11	11	361.3	P	0.023926				361.3
266936_at	11	11	44.3	A	0.219482				44.3
266937_at	11	11	4.5	A	0.80542				4.5
266938_at	11	11	1661.9	P	0.000244				1661.9
266939_at	11	11	20083.6	P	0.000244				20083.6
266940_at	11	11	46.5	A	0.466064				46.5
266941_at	11	11	118.5	P	0.030273				118.5
266942_at	11	11	161.3	P	0.008057				161.3
266943_at	11	11	147.1	P	0.010742				147.1
266944_at	11	11	149.6	P	0.030273				149.6
266945_at	11	11	48.5	A	0.366211				48.5
266946_at	11	11	1783.1	P	0.000244				1783.1
266947_at	11	11	4.3	A	0.753906				4.3
266948_at	11	11	95.4	A	0.067627				95.4
266949_s_at	11	11	339.4	P	0.000244				339.4
266950_at	11	11	198	P	0.000732				198
266951_at	11	11	11.7	A	0.780518				11.7
266952_at	11	11	78.7	M	0.056152				78.7
266953_at	11	11	90	A	0.27417				90
266954_at	11	11	9.9	A	0.72583				9.9
266955_at	11	11	957.3	P	0.000244				957.3
266956_at	11	11	280.8	P	0.00415				280.8
266957_at	11	11	109.1	P	0.000244				109.1
266958_at	11	11	1391.2	P	0.000244				1391.2
266899_at	11	11	209.6	A	0.080566				209.6
266900_at	11	11	2.9	A	0.981445				2.9
266901_at	11	11	175.6	P	0.000244				175.6
266902_at	11	11	21.8	A	0.303711				21.8
266903_at	11	11	77.7	A	0.334473				77.7
266904_at	11	11	862.9	P	0.000244				862.9
266905_at	11	11	3207.6	P	0.000244				3207.6
266906_at	11	11	618	P	0.000244				618
266907_at	11	11	219.6	P	0.01416				219.6
266908_at	11	11	20.4	A	0.696289				20.4
266909_at	11	11	42.9	A	0.5				42.9
266910_at	11	11	574.8	P	0.000244				574.8
266911_at	11	11	401.6	P	0.000244				401.6
266912_at	11	11	37.5	A	0.219482				37.5
266913_at	11	11	123.4	A	0.129639				123.4
266914_at	11	11	85.5	A	0.149658				85.5
266915_at	11	11	131.2	P	0.023926				131.2
266916_at	11	11	139.9	P	0.001221				139.9
266917_at	11	11	139.7	P	0.030273				139.7
266918_at	11	11	62.1	A	0.398926				62.1
266919_at	11	11	123.6	M	0.056152				123.6
266920_at	11	11	87.2	A	0.27417				87.2
266921_at	11	11	361.8	P	0.030273				361.8
266922_s_at	11	11	912	P	0.000732				912
266923_at	11	11	2036.3	P	0.000244				2036.3
266924_at	11	11	465.9	P	0.000244				465.9
266925_at	11	11	1279.2	P	0.000244				1279.2
266926_at	11	11	549.4	P	0.001221				549.4
266927_at	11	11	3958.6	P	0.000244				3958.6
266928_at	11	11	799.7	P	0.000244				799.7
266929_at	11	11	362.7	P	0.000244				362.7
266930_at	11	11	74.8	A	0.432373				74.8
266896_at	11	11	1128.1	P	0.000244				1128.1
266897_at	11	11	17679	P	0.000244				17679
266898_at	11	11	2845.8	P	0.000244				2845.8
266867_at	11	11	658.6	P	0.001953				658.6
266868_at	11	11	53	P	0.030273				53
266869_at	11	11	299.6	P	0.008057				299.6
266870_at	11	11	20.2	A	0.633789				20.2
266871_at	11	11	416.5	P	0.001221				416.5
266872_at	11	11	286.5	P	0.000732				286.5
266873_at	11	11	129.6	P	0.037598				129.6
266874_at	11	11	124.3	A	0.111572				124.3
266875_at	11	11	48.1	A	0.111572				48.1
266876_at	11	11	546	P	0.005859				546
266877_at	11	11	317.4	P	0.010742				317.4
266878_at	11	11	68.1	A	0.5				68.1
266879_at	11	11	144.9	A	0.27417				144.9
266880_at	11	11	1618.9	P	0.000244				1618.9
266881_at	11	11	1039.6	P	0.000244				1039.6
266882_at	11	11	953	P	0.000244				953
266883_at	11	11	19.1	A	0.466064				19.1
266884_at	11	11	72.3	A	0.303711				72.3
266885_at	11	11	1055.3	P	0.000244				1055.3
266886_at	11	11	55.5	A	0.398926				55.5
266887_at	11	11	1216.1	P	0.000244				1216.1
266888_s_at	11	11	3142.7	P	0.000244				3142.7
266889_at	11	11	109.1	A	0.398926				109.1
266890_at	11	11	3103.9	P	0.000244				3103.9
266891_at	11	11	49	M	0.056152				49
266892_at	11	11	5875.9	P	0.000244				5875.9
266893_at	11	11	266.1	P	0.00415				266.1
266894_at	11	11	65.4	A	0.246094				65.4
266895_at	11	11	1682.5	P	0.001953				1682.5
266836_at	11	11	109.4	A	0.129639				109.4
266837_x_at	11	11	26.7	A	0.095215				26.7
266838_at	11	11	132	A	0.19458				132
266839_at	11	11	239.1	P	0.018555				239.1
266840_at	11	11	14.7	A	0.5				14.7
266841_at	11	11	277.8	P	0.00415				277.8
266842_at	11	11	1002.5	P	0.000244				1002.5
266843_at	11	11	95	P	0.00293				95
266844_at	11	11	8.6	A	0.72583				8.6
266845_at	11	11	93.2	A	0.334473				93.2
266846_at	11	11	964.7	P	0.001221				964.7
266847_at	11	11	759.3	P	0.000244				759.3
266848_at	11	11	1207.7	P	0.000244				1207.7
266849_at	11	11	56.1	A	0.080566				56.1
266850_at	11	11	43	A	0.129639				43
266851_at	11	11	7	A	0.665527				7
266852_at	11	11	355.1	P	0.00293				355.1
266853_at	11	11	55.5	A	0.111572				55.5
266854_at	11	11	133.6	A	0.080566				133.6
266855_at	11	11	262.8	P	0.001953				262.8
266856_at	11	11	5044.2	P	0.000244				5044.2
266857_at	11	11	1547.5	P	0.000244				1547.5
266858_at	11	11	1037.1	P	0.000244				1037.1
266859_at	11	11	3.9	A	0.998047				3.9
266860_at	11	11	73.5	A	0.303711				73.5
266861_at	11	11	1470.3	P	0.000244				1470.3
266862_at	11	11	58.8	A	0.334473				58.8
266863_at	11	11	852.8	P	0.000244				852.8
266864_at	11	11	4538.3	P	0.000244				4538.3
266865_at	11	11	2989.4	P	0.000244				2989.4
266866_at	11	11	2716.6	P	0.000244				2716.6
266832_at	11	11	310.9	P	0.001953				310.9
266833_at	11	11	11.7	A	0.246094				11.7
266834_s_at	11	11	625.5	P	0.000244				625.5
266835_at	11	11	517.1	P	0.00293				517.1
266804_at	11	11	1659	P	0.000244				1659
266805_at	11	11	91.2	A	0.19458				91.2
266806_at	11	11	726.1	P	0.000244				726.1
266807_at	11	11	258.5	P	0.000732				258.5
266808_at	11	11	4586.2	P	0.000732				4586.2
266809_at	11	11	311.2	P	0.000244				311.2
266810_at	11	11	7.5	A	0.943848				7.5
266811_at	11	11	74.1	A	0.129639				74.1
266812_at	11	11	34.1	A	0.246094				34.1
266813_at	11	11	902.8	P	0.000244				902.8
266814_at	11	11	18.5	A	0.19458				18.5
266815_at	11	11	461.4	P	0.000244				461.4
266816_at	11	11	1729.9	P	0.000244				1729.9
266817_at	11	11	128.4	P	0.001953				128.4
266818_at	11	11	595.6	P	0.000244				595.6
266819_at	11	11	1725.8	P	0.000244				1725.8
266820_at	11	11	134.6	P	0.023926				134.6
266821_at	11	11	26.6	A	0.366211				26.6
266822_at	11	11	2830	P	0.000244				2830
266823_at	11	11	104.1	A	0.129639				104.1
266824_at	11	11	220.8	P	0.046143				220.8
266825_at	11	11	130.8	P	0.008057				130.8
266826_at	11	11	268.7	P	0.000244				268.7
266827_at	11	11	12.5	A	0.601074				12.5
266828_at	11	11	29.5	A	0.466064				29.5
266829_at	11	11	2.2	A	0.80542				2.2
266830_at	11	11	153.5	A	0.219482				153.5
266831_at	11	11	209.2	M	0.056152				209.2
266797_at	11	11	27.3	A	0.27417				27.3
266798_at	11	11	117.2	P	0.037598				117.2
266799_at	11	11	136	P	0.00415				136
266800_at	11	11	8.1	A	0.904785				8.1
266801_at	11	11	197.3	P	0.010742				197.3
266802_at	11	11	2527.9	P	0.000244				2527.9
266803_at	11	11	2771.2	P	0.000732				2771.2
266773_at	11	11	36.5	A	0.466064				36.5
266774_at	11	11	238.6	P	0.037598				238.6
266775_at	11	11	113.1	A	0.171387				113.1
266776_at	11	11	270.9	P	0.037598				270.9
266777_at	11	11	1838.2	P	0.000244				1838.2
266778_at	11	11	185.5	P	0.000244				185.5
266779_at	11	11	7.3	A	0.567627				7.3
266780_at	11	11	5.9	A	0.665527				5.9
266781_at	11	11	113	P	0.010742				113
266782_at	11	11	12.1	A	0.80542				12.1
266783_at	11	11	15.5	A	0.5				15.5
266784_at	11	11	37	P	0.010742				37
266785_at	11	11	8.4	A	0.601074				8.4
266786_at	11	11	99.3	P	0.008057				99.3
266787_at	11	11	42.1	A	0.219482				42.1
266788_at	11	11	11.5	A	0.80542				11.5
266789_at	11	11	2842.6	P	0.000244				2842.6
266790_at	11	11	265.3	P	0.00415				265.3
266791_at	11	11	802.8	P	0.000244				802.8
266792_at	11	11	537.4	P	0.000244				537.4
266793_at	11	11	255.1	P	0.046143				255.1
266794_at	11	11	6.9	A	0.466064				6.9
266795_at	11	11	438.4	P	0.001953				438.4
266796_at	11	11	83	A	0.080566				83
266769_s_at	11	11	165.7	P	0.001221				165.7
266770_at	11	11	184.1	P	0.018555				184.1
266771_s_at	11	11	178.3	P	0.030273				178.3
266772_s_at	11	11	18.2	A	0.533936				18.2
266741_s_at	11	11	105.7	P	0.008057				105.7
266742_at	11	11	201.9	P	0.008057				201.9
266743_at	11	11	73.9	A	0.398926				73.9
266744_at	11	11	819.2	P	0.000244				819.2
266745_at	11	11	77.6	P	0.01416				77.6
266746_s_at	11	11	414.2	P	0.001953				414.2
266747_at	11	11	766.6	P	0.000244				766.6
266748_at	11	11	239.1	P	0.01416				239.1
266749_at	11	11	363	P	0.008057				363
266750_s_at	11	11	14.9	A	0.398926				14.9
266751_at	11	11	94.4	A	0.466064				94.4
266752_at	11	11	517.5	P	0.000244				517.5
266753_at	11	11	14.4	A	0.633789				14.4
266754_at	11	11	8.1	A	0.753906				8.1
266755_at	11	11	23.6	A	0.567627				23.6
266756_at	11	11	321	P	0.00293				321
266757_at	11	11	167.4	P	0.018555				167.4
266758_at	11	11	163.3	P	0.010742				163.3
266759_at	11	11	41	P	0.046143				41
266760_at	11	11	42.3	A	0.5				42.3
266761_at	11	11	54.9	M	0.056152				54.9
266762_at	11	11	7.6	A	0.633789				7.6
266763_at	11	11	2451	P	0.000244				2451
266764_at	11	11	8.1	A	0.753906				8.1
266765_at	11	11	4.7	A	0.888428				4.7
266766_at	11	11	49.5	A	0.171387				49.5
266767_at	11	11	1039	P	0.001953				1039
266768_s_at	11	11	3602.9	P	0.000732				3602.9
266734_at	11	11	402.2	P	0.00415				402.2
266735_at	11	11	960.5	P	0.000244				960.5
266736_at	11	11	22.6	A	0.533936				22.6
266737_at	11	11	55.5	A	0.149658				55.5
266738_at	11	11	123.5	P	0.01416				123.5
266739_at	11	11	113.8	A	0.27417				113.8
266740_at	11	11	59.1	A	0.19458				59.1
266710_at	11	11	44.9	A	0.366211				44.9
266711_at	11	11	51.7	A	0.466064				51.7
266712_at	11	11	72.2	A	0.149658				72.2
266713_at	11	11	13.1	A	0.828613				13.1
266714_at	11	11	5.2	A	0.72583				5.2
266715_at	11	11	129	A	0.080566				129
266716_at	11	11	3426.3	P	0.000244				3426.3
266717_at	11	11	241.1	P	0.00415				241.1
266718_at	11	11	3944.7	P	0.000244				3944.7
266719_at	11	11	5014.1	P	0.000244				5014.1
266720_s_at	11	11	1941	P	0.000244				1941
266721_at	11	11	123.1	P	0.018555				123.1
266722_at	11	11	115	A	0.080566				115
266723_at	11	11	3.9	A	0.932373				3.9
266724_at	11	11	33	A	0.219482				33
266725_at	11	11	15.1	A	0.466064				15.1
266726_at	11	11	17.3	A	0.466064				17.3
266727_at	11	11	908.4	P	0.000244				908.4
266728_at	11	11	530.3	P	0.00415				530.3
266729_at	11	11	57.6	A	0.246094				57.6
266730_at	11	11	88.8	A	0.095215				88.8
266731_at	11	11	87.1	A	0.27417				87.1
266732_at	11	11	172.8	A	0.067627				172.8
266733_at	11	11	431	P	0.000244				431
266706_at	11	11	2.6	A	0.932373				2.6
266707_at	11	11	10.7	A	0.601074				10.7
266708_at	11	11	15.6	A	0.665527				15.6
266709_at	11	11	1376.5	P	0.000732				1376.5
266679_at	11	11	284.3	P	0.018555				284.3
266680_s_at	11	11	69.9	A	0.149658				69.9
266681_at	11	11	2.9	A	0.919434				2.9
266682_at	11	11	13.9	A	0.696289				13.9
266683_at	11	11	344.7	P	0.000732				344.7
266684_at	11	11	123	P	0.023926				123
266685_at	11	11	212	P	0.000244				212
266686_at	11	11	7.2	A	0.870361				7.2
266687_at	11	11	15.7	A	0.5				15.7
266688_at	11	11	9.7	A	0.533936				9.7
266689_at	11	11	232.2	P	0.037598				232.2
266690_at	11	11	248.4	A	0.111572				248.4
266691_at	11	11	79.6	A	0.27417				79.6
266692_at	11	11	23.5	A	0.27417				23.5
266693_at	11	11	3281.1	P	0.000244				3281.1
266694_at	11	11	2589.5	P	0.000244				2589.5
266695_at	11	11	9513.9	P	0.000244				9513.9
266696_at	11	11	1518.5	P	0.000244				1518.5
266697_at	11	11	70.6	A	0.398926				70.6
266698_at	11	11	1699.9	P	0.000244				1699.9
266699_at	11	11	1422.1	P	0.000244				1422.1
266700_at	11	11	891	P	0.001953				891
266701_at	11	11	2916.4	P	0.000732				2916.4
266702_at	11	11	581.3	P	0.000732				581.3
266703_at	11	11	692.1	P	0.000732				692.1
266704_at	11	11	769.2	P	0.000732				769.2
266705_at	11	11	808.4	P	0.000244				808.4
266678_at	11	11	847.7	P	0.000244				847.7
266647_at	11	11	168.3	P	0.00293				168.3
266648_at	11	11	1279.6	P	0.000244				1279.6
266649_at	11	11	74.6	A	0.533936				74.6
266650_at	11	11	201.4	P	0.000244				201.4
266651_at	11	11	307.5	P	0.000732				307.5
266652_at	11	11	936.7	P	0.000244				936.7
266653_at	11	11	734.7	P	0.000732				734.7
266654_at	11	11	148	A	0.171387				148
266655_at	11	11	286.2	P	0.001221				286.2
266656_at	11	11	896.6	P	0.000244				896.6
266657_at	11	11	1742.7	P	0.000244				1742.7
266658_at	11	11	204.2	P	0.030273				204.2
266659_at	11	11	566.4	P	0.000732				566.4
266660_at	11	11	270.3	P	0.008057				270.3
266661_at	11	11	16.6	A	0.633789				16.6
266662_at	11	11	379.6	P	0.000244				379.6
266663_at	11	11	104.5	A	0.149658				104.5
266664_at	11	11	54.3	A	0.432373				54.3
266665_at	11	11	71.7	M	0.056152				71.7
266666_at	11	11	116.8	P	0.023926				116.8
266667_at	11	11	2.3	A	0.633789				2.3
266668_at	11	11	15.8	A	0.72583				15.8
266669_at	11	11	9.8	A	0.828613				9.8
266670_at	11	11	74.8	A	0.27417				74.8
266671_at	11	11	181.4	P	0.030273				181.4
266672_at	11	11	2523.1	P	0.000244				2523.1
266673_at	11	11	2879.7	P	0.000244				2879.7
266674_at	11	11	5.1	A	0.753906				5.1
266675_s_at	11	11	9.9	A	0.665527				9.9
266676_s_at	11	11	2.8	A	0.753906				2.8
266677_at	11	11	53.3	A	0.095215				53.3
266643_s_at	11	11	219.9	P	0.000732				219.9
266644_at	11	11	81.5	A	0.149658				81.5
266645_at	11	11	126	A	0.149658				126
266646_at	11	11	981.2	P	0.000244				981.2
266615_s_at	11	11	182.1	P	0.018555				182.1
266616_at	11	11	56.9	A	0.27417				56.9
266617_at	11	11	847	P	0.000244				847
266618_at	11	11	101.9	P	0.023926				101.9
266619_at	11	11	152.5	P	0.000732				152.5
266620_at	11	11	337.7	P	0.023926				337.7
266621_at	11	11	610.6	P	0.00415				610.6
266622_at	11	11	28.3	A	0.753906				28.3
266623_at	11	11	182.9	A	0.111572				182.9
266624_s_at	11	11	511.7	P	0.000244				511.7
266625_at	11	11	56.8	A	0.27417				56.8
266626_at	11	11	532.6	P	0.000244				532.6
266627_at	11	11	432.8	P	0.000244				432.8
266628_at	11	11	545.5	P	0.030273				545.5
266629_at	11	11	92.4	M	0.056152				92.4
266630_at	11	11	57.5	A	0.334473				57.5
266631_at	11	11	6.8	A	0.696289				6.8
266632_at	11	11	48.1	A	0.334473				48.1
266633_at	11	11	185.4	A	0.27417				185.4
266634_at	11	11	175	P	0.001953				175
266635_at	11	11	572.2	P	0.000244				572.2
266636_at	11	11	3737.6	P	0.000244				3737.6
266637_at	11	11	47.7	A	0.111572				47.7
266638_at	11	11	855.7	P	0.000244				855.7
266639_at	11	11	1385.6	P	0.000244				1385.6
266640_at	11	11	10.9	A	0.72583				10.9
266641_at	11	11	556.5	P	0.000244				556.5
266642_at	11	11	438.2	P	0.000244				438.2
266608_at	11	11	146.1	A	0.149658				146.1
266609_at	11	11	663.6	P	0.000244				663.6
266610_at	11	11	46.5	A	0.129639				46.5
266611_at	11	11	6.6	A	0.870361				6.6
266612_at	11	11	126.8	P	0.01416				126.8
266613_at	11	11	19.6	A	0.533936				19.6
266614_at	11	11	3665.5	P	0.000244				3665.5
266584_s_at	11	11	20.1	A	0.366211				20.1
266585_at	11	11	8.4	A	0.919434				8.4
266586_s_at	11	11	25.1	A	0.398926				25.1
266587_at	11	11	559.9	P	0.000244				559.9
266588_at	11	11	1722.6	P	0.000244				1722.6
266589_at	11	11	330.9	P	0.000732				330.9
266590_at	11	11	138.8	P	0.00415				138.8
266591_at	11	11	2483.7	P	0.000244				2483.7
266592_at	11	11	63.3	P	0.010742				63.3
266593_at	11	11	107.5	P	0.005859				107.5
266594_at	11	11	47.7	A	0.466064				47.7
266595_at	11	11	525.9	P	0.001221				525.9
266596_at	11	11	49.3	A	0.303711				49.3
266597_at	11	11	27.5	A	0.129639				27.5
266598_at	11	11	38.6	A	0.533936				38.6
266599_at	11	11	721.4	P	0.00415				721.4
266600_at	11	11	14108.5	P	0.000244				14108.5
266601_at	11	11	179.1	P	0.000244				179.1
266602_at	11	11	56.7	A	0.567627				56.7
266603_at	11	11	11.1	A	0.780518				11.1
266604_at	11	11	534.1	P	0.000244				534.1
266605_at	11	11	423.9	P	0.000244				423.9
266606_at	11	11	110	A	0.27417				110
266607_at	11	11	4.6	A	0.850342				4.6
266580_at	11	11	724.6	P	0.000244				724.6
266581_at	11	11	87.7	P	0.00415				87.7
266582_at	11	11	545.6	P	0.000244				545.6
266583_at	11	11	1779.9	P	0.000244				1779.9
266552_at	11	11	1684.8	P	0.000244				1684.8
266553_at	11	11	999.3	P	0.000244				999.3
266554_s_at	11	11	1181.4	P	0.000244				1181.4
266555_at	11	11	3237.4	P	0.000244				3237.4
266556_at	11	11	2359.4	P	0.000244				2359.4
266557_at	11	11	2786.6	P	0.000244				2786.6
266558_at	11	11	60.6	A	0.398926				60.6
266559_at	11	11	4.3	A	0.932373				4.3
266560_at	11	11	8.2	A	0.72583				8.2
266561_at	11	11	73.8	A	0.129639				73.8
266562_at	11	11	41.1	A	0.432373				41.1
266563_at	11	11	59.5	A	0.27417				59.5
266564_at	11	11	3.4	A	0.753906				3.4
266565_at	11	11	19.9	A	0.665527				19.9
266566_at	11	11	1733.6	P	0.000244				1733.6
266567_at	11	11	205.7	P	0.01416				205.7
266568_at	11	11	65.4	A	0.246094				65.4
266569_at	11	11	88.6	A	0.334473				88.6
266570_at	11	11	423.5	P	0.030273				423.5
266571_at	11	11	5.8	A	0.398926				5.8
266572_at	11	11	1133.2	P	0.000244				1133.2
266573_at	11	11	4.2	A	0.633789				4.2
266574_at	11	11	355.8	P	0.00415				355.8
266575_at	11	11	895.7	P	0.000244				895.7
266576_at	11	11	430.7	P	0.001221				430.7
266577_at	11	11	76.4	P	0.00293				76.4
266578_at	11	11	948.8	P	0.000244				948.8
266579_at	11	11	1106.8	P	0.000244				1106.8
266520_at	11	11	777.1	P	0.000244				777.1
266521_at	11	11	645	P	0.000244				645
266522_at	11	11	210.5	P	0.000244				210.5
266523_at	11	11	807.6	P	0.000244				807.6
266524_at	11	11	83.7	P	0.037598				83.7
266525_at	11	11	135.8	P	0.018555				135.8
266526_at	11	11	59	A	0.246094				59
266527_at	11	11	9.2	A	0.567627				9.2
266528_at	11	11	6.1	A	0.601074				6.1
266529_at	11	11	134.4	P	0.001953				134.4
266530_at	11	11	5.8	A	0.633789				5.8
266531_at	11	11	7.5	A	0.5				7.5
266532_at	11	11	13.5	A	0.567627				13.5
266533_s_at	11	11	6738.9	P	0.000244				6738.9
266534_at	11	11	2219.8	P	0.000244				2219.8
266535_s_at	11	11	759.2	P	0.000244				759.2
266536_at	11	11	714.9	P	0.000244				714.9
266537_at	11	11	727	P	0.000244				727
266538_at	11	11	310.9	P	0.037598				310.9
266539_at	11	11	90.5	A	0.19458				90.5
266540_at	11	11	100.2	A	0.219482				100.2
266541_at	11	11	462.1	P	0.01416				462.1
266542_at	11	11	506.2	P	0.001953				506.2
266543_at	11	11	7.7	A	0.665527				7.7
266544_at	11	11	1311	P	0.000244				1311
266545_at	11	11	1173.6	P	0.000244				1173.6
266546_at	11	11	41.9	A	0.27417				41.9
266547_at	11	11	266.2	P	0.00415				266.2
266548_at	11	11	51.6	A	0.466064				51.6
266549_at	11	11	79.5	A	0.246094				79.5
266550_s_at	11	11	157.7	P	0.000732				157.7
266551_at	11	11	1569	P	0.000732				1569
266517_at	11	11	206.5	A	0.111572				206.5
266518_at	11	11	94	A	0.398926				94
266519_at	11	11	365.6	P	0.001953				365.6
266489_at	11	11	366.3	P	0.000244				366.3
266490_at	11	11	78.1	A	0.366211				78.1
266491_at	11	11	46	A	0.533936				46
266492_at	11	11	68.2	A	0.246094				68.2
266493_at	11	11	84.3	A	0.095215				84.3
266494_at	11	11	7.9	A	0.870361				7.9
266495_at	11	11	5708.7	P	0.000244				5708.7
266496_at	11	11	122	A	0.246094				122
266497_at	11	11	56.5	A	0.303711				56.5
266498_at	11	11	71.5	A	0.149658				71.5
266499_at	11	11	128	A	0.095215				128
266500_at	11	11	11.7	A	0.850342				11.7
266501_at	11	11	151.5	A	0.067627				151.5
266502_at	11	11	247.7	P	0.000244				247.7
266503_at	11	11	535.9	P	0.000732				535.9
266504_at	11	11	131.4	P	0.01416				131.4
266505_at	11	11	525.6	P	0.000244				525.6
266506_at	11	11	464.5	P	0.008057				464.5
266507_at	11	11	2.4	A	0.919434				2.4
266508_at	11	11	6.8	A	0.943848				6.8
266509_at	11	11	536.7	P	0.000244				536.7
266510_at	11	11	67.9	P	0.037598				67.9
266511_at	11	11	133.9	P	0.01416				133.9
266512_at	11	11	525.9	P	0.00293				525.9
266513_at	11	11	1320.1	P	0.000244				1320.1
266514_at	11	11	2865.1	P	0.001221				2865.1
266515_at	11	11	839.2	P	0.001953				839.2
266516_at	11	11	135.9	A	0.149658				135.9
266482_at	11	11	387.8	P	0.000244				387.8
266483_at	11	11	109.6	A	0.095215				109.6
266484_at	11	11	1276.1	P	0.000244				1276.1
266485_at	11	11	137.4	A	0.171387				137.4
266486_at	11	11	112.4	A	0.219482				112.4
266487_at	11	11	3.4	A	0.665527				3.4
266488_at	11	11	374.5	P	0.00415				374.5
266458_at	11	11	17249	P	0.000244				17249
266459_at	11	11	392.7	P	0.000732				392.7
266460_at	11	11	17.8	A	0.466064				17.8
266461_at	11	11	7578.2	P	0.000244				7578.2
266462_at	11	11	4334.4	P	0.000244				4334.4
266463_at	11	11	21.9	A	0.466064				21.9
266464_at	11	11	280.8	P	0.000244				280.8
266465_at	11	11	35	A	0.129639				35
266466_at	11	11	156.1	P	0.000244				156.1
266467_at	11	11	547.8	P	0.000244				547.8
266468_at	11	11	908.5	P	0.001953				908.5
266469_at	11	11	61.5	A	0.067627				61.5
266470_at	11	11	9.8	A	0.696289				9.8
266471_at	11	11	1083.2	P	0.008057				1083.2
266472_at	11	11	387.7	P	0.010742				387.7
266473_at	11	11	108.6	A	0.303711				108.6
266474_at	11	11	118.5	P	0.018555				118.5
266475_at	11	11	35.8	A	0.095215				35.8
266476_at	11	11	2719.1	P	0.000244				2719.1
266477_at	11	11	42	A	0.601074				42
266478_at	11	11	140.9	P	0.008057				140.9
266479_at	11	11	58	A	0.171387				58
266480_at	11	11	360.1	P	0.001953				360.1
266481_at	11	11	110.3	P	0.001953				110.3
266454_at	11	11	27.8	A	0.246094				27.8
266455_at	11	11	41.2	A	0.398926				41.2
266456_at	11	11	483.1	P	0.008057				483.1
266457_at	11	11	2708.5	P	0.000244				2708.5
266426_x_at	11	11	70.6	A	0.111572				70.6
266427_at	11	11	5.3	A	0.466064				5.3
266428_at	11	11	89.3	A	0.129639				89.3
266429_at	11	11	52.3	P	0.000732				52.3
266430_at	11	11	9.9	A	0.601074				9.9
266431_at	11	11	58.6	A	0.27417				58.6
266432_s_at	11	11	1.9	A	0.962402				1.9
266433_at	11	11	113.9	A	0.067627				113.9
266434_s_at	11	11	69.1	P	0.01416				69.1
266435_s_at	11	11	45.1	A	0.129639				45.1
266436_at	11	11	72.6	A	0.398926				72.6
266437_at	11	11	527.1	P	0.000244				527.1
266438_at	11	11	84.1	A	0.171387				84.1
266439_s_at	11	11	85.5	P	0.000732				85.5
266440_at	11	11	279.4	P	0.000732				279.4
266441_at	11	11	178.6	A	0.080566				178.6
266442_at	11	11	143.4	M	0.056152				143.4
266443_at	11	11	32.2	A	0.334473				32.2
266444_at	11	11	85.2	P	0.018555				85.2
266445_at	11	11	1018.4	P	0.000244				1018.4
266446_at	11	11	74.9	A	0.19458				74.9
266447_at	11	11	1825.1	P	0.000732				1825.1
266448_s_at	11	11	808.2	P	0.000244				808.2
266449_at	11	11	1078.7	P	0.000244				1078.7
266450_s_at	11	11	362.1	P	0.000244				362.1
266451_at	11	11	1251.6	P	0.001953				1251.6
266452_at	11	11	686.6	P	0.000244				686.6
266453_at	11	11	48	A	0.334473				48
266394_at	11	11	313.2	P	0.018555				313.2
266395_at	11	11	230	P	0.01416				230
266396_at	11	11	206.2	P	0.00415				206.2
266397_at	11	11	43.2	A	0.080566				43.2
266398_at	11	11	254.2	P	0.000732				254.2
266399_at	11	11	983.8	P	0.000732				983.8
266400_at	11	11	290.1	P	0.00293				290.1
266401_s_at	11	11	9.6	A	0.932373				9.6
266402_at	11	11	920.2	P	0.000244				920.2
266403_at	11	11	77.2	P	0.008057				77.2
266404_at	11	11	30.8	A	0.19458				30.8
266405_at	11	11	269.5	P	0.001953				269.5
266406_at	11	11	110	P	0.000244				110
266407_at	11	11	255.1	P	0.000732				255.1
266408_at	11	11	80.2	A	0.129639				80.2
266409_at	11	11	32.5	A	0.5				32.5
266410_at	11	11	249.6	P	0.018555				249.6
266411_at	11	11	940.4	P	0.000244				940.4
266412_at	11	11	14.2	A	0.696289				14.2
266413_at	11	11	4051.4	P	0.000244				4051.4
266414_at	11	11	459.8	P	0.000244				459.8
266415_at	11	11	236.1	M	0.056152				236.1
266416_at	11	11	1246	P	0.000244				1246
266417_at	11	11	424	P	0.005859				424
266418_at	11	11	119.9	A	0.171387				119.9
266419_at	11	11	84.4	A	0.149658				84.4
266420_at	11	11	387.1	P	0.001953				387.1
266421_at	11	11	9166.6	P	0.000244				9166.6
266422_at	11	11	497.9	P	0.000732				497.9
266423_at	11	11	46.5	A	0.149658				46.5
266424_at	11	11	120.6	P	0.023926				120.6
266425_at	11	11	43.5	A	0.5				43.5
266391_at	11	11	81	P	0.046143				81
266392_at	11	11	5.4	A	0.943848				5.4
266393_at	11	11	21.6	A	0.219482				21.6
266363_at	11	11	211.2	P	0.00293				211.2
266364_at	11	11	67.3	A	0.095215				67.3
266365_at	11	11	405.9	P	0.001221				405.9
266366_at	11	11	11312.6	P	0.000244				11312.6
266367_s_at	11	11	44.1	A	0.303711				44.1
266368_at	11	11	197	P	0.000244				197
266369_at	11	11	59.6	A	0.466064				59.6
266370_at	11	11	182	P	0.000244				182
266371_at	11	11	520.2	P	0.001953				520.2
266372_at	11	11	134.1	A	0.080566				134.1
266373_x_at	11	11	511.6	P	0.023926				511.6
266374_at	11	11	120.7	A	0.303711				120.7
266375_at	11	11	24	A	0.601074				24
266376_at	11	11	72.6	A	0.171387				72.6
266377_at	11	11	2.1	A	0.98584				2.1
266378_at	11	11	34.4	A	0.665527				34.4
266379_at	11	11	5	A	0.633789				5
266380_at	11	11	670.9	P	0.000244				670.9
266381_at	11	11	18	A	0.665527				18
266382_at	11	11	60.5	A	0.303711				60.5
266383_at	11	11	38.4	A	0.366211				38.4
266384_at	11	11	61.8	A	0.129639				61.8
266385_at	11	11	81	M	0.056152				81
266386_at	11	11	37.2	A	0.432373				37.2
266387_at	11	11	3.4	A	0.919434				3.4
266388_at	11	11	441.1	P	0.000244				441.1
266389_s_at	11	11	801	P	0.000244				801
266390_at	11	11	93.5	A	0.171387				93.5
266356_at	11	11	41.3	A	0.080566				41.3
266357_at	11	11	7	A	0.870361				7
266358_at	11	11	15.6	A	0.601074				15.6
266359_at	11	11	1464.6	P	0.000244				1464.6
266360_at	11	11	96	A	0.080566				96
266361_at	11	11	215.7	P	0.001953				215.7
266362_at	11	11	2647.3	P	0.000244				2647.3
266332_at	11	11	197.1	A	0.095215				197.1
266333_at	11	11	169	P	0.000244				169
266334_at	11	11	167.6	P	0.046143				167.6
266335_at	11	11	1201.5	P	0.000244				1201.5
266336_at	11	11	77.6	A	0.601074				77.6
266337_at	11	11	106.2	P	0.018555				106.2
266338_at	11	11	261.1	P	0.001221				261.1
266339_s_at	11	11	1.2	A	0.994141				1.2
266340_at	11	11	176.8	P	0.000732				176.8
266341_at	11	11	77.5	M	0.056152				77.5
266342_at	11	11	607.7	P	0.000732				607.7
266343_at	11	11	85.2	A	0.067627				85.2
266344_at	11	11	119.5	P	0.010742				119.5
266345_at	11	11	142.6	P	0.030273				142.6
266346_at	11	11	9.4	A	0.753906				9.4
266347_at	11	11	238.4	A	0.095215				238.4
266348_at	11	11	2811.6	P	0.000244				2811.6
266349_at	11	11	659.1	P	0.01416				659.1
266350_at	11	11	1308.5	P	0.000244				1308.5
266351_at	11	11	3266	P	0.000244				3266
266352_at	11	11	271.6	P	0.00293				271.6
266353_at	11	11	3.4	A	0.976074				3.4
266354_at	11	11	9.6	A	0.850342				9.6
266355_at	11	11	183.9	P	0.023926				183.9
266328_at	11	11	2278.8	P	0.000244				2278.8
266329_at	11	11	415.4	P	0.000732				415.4
266330_at	11	11	77	M	0.056152				77
266331_at	11	11	197.3	P	0.000732				197.3
266300_at	11	11	112.3	P	0.046143				112.3
266301_at	11	11	14.7	A	0.828613				14.7
266302_at	11	11	667	P	0.00415				667
266303_at	11	11	104.3	A	0.27417				104.3
266304_at	11	11	512.3	P	0.00415				512.3
266305_at	11	11	6	A	0.601074				6
266306_at	11	11	239.9	P	0.001953				239.9
266307_at	11	11	3	A	0.753906				3
266308_at	11	11	27.7	A	0.466064				27.7
266309_at	11	11	105.1	A	0.095215				105.1
266310_at	11	11	428.5	P	0.000244				428.5
266311_at	11	11	212.9	P	0.008057				212.9
266312_at	11	11	2487.7	P	0.000244				2487.7
266313_at	11	11	227.9	A	0.080566				227.9
266314_at	11	11	263.7	P	0.023926				263.7
266315_at	11	11	317	P	0.000244				317
266316_at	11	11	282.1	P	0.01416				282.1
266317_at	11	11	1431.4	P	0.000244				1431.4
266318_at	11	11	479.6	P	0.01416				479.6
266319_s_at	11	11	4293.8	P	0.000244				4293.8
266320_at	11	11	79.4	P	0.00293				79.4
266321_at	11	11	101.5	A	0.149658				101.5
266322_at	11	11	82.5	P	0.005859				82.5
266323_at	11	11	309.9	P	0.000732				309.9
266324_at	11	11	357.8	P	0.000732				357.8
266325_at	11	11	178.4	A	0.067627				178.4
266326_at	11	11	125.1	A	0.111572				125.1
266327_at	11	11	1165.8	P	0.000244				1165.8
266268_at	11	11	163.9	P	0.037598				163.9
266269_at	11	11	107.5	A	0.246094				107.5
266270_at	11	11	25.1	A	0.533936				25.1
266271_at	11	11	46.3	A	0.334473				46.3
266272_at	11	11	110.6	P	0.01416				110.6
266273_at	11	11	37.8	A	0.466064				37.8
266274_at	11	11	99.4	A	0.219482				99.4
266275_at	11	11	297.7	P	0.008057				297.7
266276_at	11	11	50.8	A	0.080566				50.8
266277_at	11	11	174.5	A	0.129639				174.5
266278_at	11	11	117.8	P	0.030273				117.8
266279_at	11	11	135.3	M	0.056152				135.3
266280_at	11	11	35.8	A	0.334473				35.8
266281_at	11	11	17.3	A	0.601074				17.3
266282_at	11	11	43.9	A	0.398926				43.9
266283_at	11	11	584	P	0.000244				584
266284_at	11	11	318.7	P	0.000244				318.7
266285_at	11	11	155.2	P	0.000732				155.2
266286_at	11	11	102	P	0.01416				102
266287_at	11	11	39.8	A	0.398926				39.8
266288_s_at	11	11	586.8	P	0.000244				586.8
266289_at	11	11	532.8	P	0.000244				532.8
266290_at	11	11	10.8	A	0.633789				10.8
266291_at	11	11	111.8	A	0.19458				111.8
266292_at	11	11	111.4	A	0.080566				111.4
266293_at	11	11	980	P	0.000244				980
266294_at	11	11	1763.6	P	0.000244				1763.6
266295_at	11	11	907.5	P	0.000244				907.5
266296_at	11	11	1007.7	P	0.000244				1007.7
266297_at	11	11	116.5	P	0.008057				116.5
266298_at	11	11	157.3	P	0.001953				157.3
266299_at	11	11	1586.1	P	0.000244				1586.1
266265_at	11	11	254.2	P	0.000732				254.2
266266_at	11	11	660.9	P	0.000244				660.9
266267_at	11	11	204	P	0.000244				204
266237_at	11	11	204.3	P	0.000732				204.3
266238_at	11	11	1222.8	P	0.000244				1222.8
266239_at	11	11	1883.2	P	0.000244				1883.2
266240_at	11	11	193.9	A	0.27417				193.9
266241_s_at	11	11	265.4	P	0.001953				265.4
266242_at	11	11	198.3	P	0.01416				198.3
266243_at	11	11	4.4	A	0.80542				4.4
266244_at	11	11	4	A	0.850342				4
266245_at	11	11	39.8	A	0.067627				39.8
266246_at	11	11	28.5	A	0.696289				28.5
266247_at	11	11	99.1	A	0.19458				99.1
266248_at	11	11	102	P	0.030273				102
266249_at	11	11	5.4	A	0.850342				5.4
266250_at	11	11	12.1	A	0.696289				12.1
266251_s_at	11	11	136.6	P	0.00415				136.6
266252_at	11	11	90.7	A	0.111572				90.7
266253_at	11	11	532.6	P	0.000244				532.6
266254_at	11	11	318.7	P	0.000244				318.7
266255_at	11	11	25.4	A	0.366211				25.4
266256_at	11	11	2185.5	P	0.000244				2185.5
266257_at	11	11	73.1	A	0.111572				73.1
266258_at	11	11	2537.3	P	0.000244				2537.3
266259_at	11	11	189.5	A	0.095215				189.5
266260_at	11	11	1951.9	P	0.000732				1951.9
266261_at	11	11	434.6	M	0.056152				434.6
266262_at	11	11	65.7	A	0.567627				65.7
266263_at	11	11	21.6	A	0.665527				21.6
266264_at	11	11	362.7	P	0.008057				362.7
266205_s_at	11	11	12353.1	P	0.000244				12353.1
266206_at	11	11	5307.6	P	0.000244				5307.6
266207_at	11	11	408.9	P	0.000244				408.9
266208_at	11	11	177.5	P	0.001953				177.5
266209_at	11	11	5	A	0.850342				5
266210_at	11	11	2154.3	P	0.000732				2154.3
266211_at	11	11	104.3	A	0.080566				104.3
266212_at	11	11	25.7	A	0.567627				25.7
266213_s_at	11	11	5.3	A	0.969727				5.3
266214_at	11	11	20.1	A	0.246094				20.1
266215_at	11	11	183.9	P	0.046143				183.9
266216_at	11	11	154.7	P	0.001221				154.7
266217_at	11	11	130.5	A	0.067627				130.5
266218_s_at	11	11	15.6	A	0.633789				15.6
266219_at	11	11	248.1	P	0.018555				248.1
266220_at	11	11	21.2	A	0.5				21.2
266221_at	11	11	121.1	M	0.056152				121.1
266222_at	11	11	4.3	A	0.533936				4.3
266223_at	11	11	169.7	P	0.008057				169.7
266224_at	11	11	3942.8	P	0.000244				3942.8
266225_at	11	11	9775.5	P	0.000244				9775.5
266226_at	11	11	194.9	P	0.001221				194.9
266227_at	11	11	906.7	P	0.000244				906.7
266228_at	11	11	4351.7	P	0.000244				4351.7
266229_at	11	11	1130.4	P	0.000732				1130.4
266230_at	11	11	202.4	P	0.001953				202.4
266231_at	11	11	236.2	P	0.00415				236.2
266232_at	11	11	77.4	P	0.008057				77.4
266233_at	11	11	7.1	A	0.601074				7.1
266234_at	11	11	105.1	A	0.129639				105.1
266235_at	11	11	440.8	P	0.000244				440.8
266236_at	11	11	102.3	A	0.080566				102.3
266202_at	11	11	1200.9	P	0.000244				1200.9
266203_at	11	11	220.4	P	0.00293				220.4
266204_at	11	11	241.5	P	0.000732				241.5
266173_at	11	11	208.7	P	0.001221				208.7
266174_at	11	11	15.6	A	0.5				15.6
266175_at	11	11	786.1	P	0.000244				786.1
266176_at	11	11	68.7	P	0.037598				68.7
266177_at	11	11	62.7	A	0.246094				62.7
266178_at	11	11	17.5	A	0.696289				17.5
266179_at	11	11	7.2	A	0.850342				7.2
266180_at	11	11	729.5	P	0.000244				729.5
266181_at	11	11	1330.7	P	0.000244				1330.7
266182_at	11	11	607.6	P	0.000732				607.6
266183_at	11	11	9.5	A	0.665527				9.5
266184_s_at	11	11	315.1	P	0.00415				315.1
266185_at	11	11	384.3	P	0.023926				384.3
266186_at	11	11	143.4	M	0.056152				143.4
266187_at	11	11	28.8	A	0.398926				28.8
266188_at	11	11	369.5	P	0.005859				369.5
266189_at	11	11	822.5	P	0.000732				822.5
266190_at	11	11	167.8	P	0.001221				167.8
266191_at	11	11	6.9	A	0.633789				6.9
266192_at	11	11	569.1	P	0.000244				569.1
266193_at	11	11	323.9	P	0.000244				323.9
266194_at	11	11	302.7	P	0.000732				302.7
266195_at	11	11	103.3	A	0.19458				103.3
266196_at	11	11	158.7	P	0.010742				158.7
266197_at	11	11	78.5	P	0.005859				78.5
266198_at	11	11	65.8	A	0.111572				65.8
266199_at	11	11	73.3	A	0.219482				73.3
266200_at	11	11	12.2	A	0.828613				12.2
266201_at	11	11	95.1	P	0.046143				95.1
266167_at	11	11	348.3	P	0.005859				348.3
266168_at	11	11	158.1	P	0.037598				158.1
266169_at	11	11	5.6	A	0.870361				5.6
266170_at	11	11	5696.4	P	0.000244				5696.4
266171_at	11	11	413.2	P	0.001953				413.2
266172_at	11	11	954.2	P	0.005859				954.2
266142_at	11	11	68.8	A	0.080566				68.8
266143_at	11	11	2107.9	P	0.000244				2107.9
266144_at	11	11	3.4	A	0.870361				3.4
266145_at	11	11	0.4	A	0.72583				0.4
266146_at	11	11	61.6	A	0.219482				61.6
266147_at	11	11	9.5	A	0.72583				9.5
266148_x_at	11	11	68.1	A	0.398926				68.1
266149_x_at	11	11	130.6	M	0.056152				130.6
266150_s_at	11	11	13.9	A	0.633789				13.9
266151_x_at	11	11	63.2	A	0.567627				63.2
266152_s_at	11	11	148.8	A	0.095215				148.8
266153_at	11	11	6.7	A	0.80542				6.7
266154_at	11	11	13	A	0.398926				13
266155_at	8	8	120.7	P	0.015625				120.7
266156_at	11	11	35	A	0.334473				35
266157_at	11	11	117.7	A	0.129639				117.7
266158_at	11	11	361.3	P	0.001953				361.3
266159_at	11	11	2.6	A	0.80542				2.6
266160_at	11	11	42.6	A	0.129639				42.6
266161_at	11	11	82	A	0.129639				82
266162_at	11	11	39.3	A	0.219482				39.3
266163_at	11	11	214.4	P	0.01416				214.4
266164_at	11	11	79	P	0.001221				79
266165_at	11	11	1818.2	P	0.000244				1818.2
266166_at	11	11	161.9	P	0.001953				161.9
266138_at	11	11	623.8	P	0.000244				623.8
266139_at	11	11	23.1	A	0.533936				23.1
266140_at	11	11	79	A	0.466064				79
266141_at	11	11	42.3	A	0.303711				42.3
266110_at	11	11	21.5	A	0.466064				21.5
266111_at	11	11	68.3	P	0.023926				68.3
266112_x_at	11	11	366.1	P	0.018555				366.1
266113_x_at	11	11	128.6	P	0.018555				128.6
266114_at	11	11	185.6	P	0.01416				185.6
266115_at	11	11	79.2	A	0.129639				79.2
266116_at	11	11	2006.4	P	0.023926				2006.4
266117_at	11	11	145.2	P	0.001953				145.2
266118_at	11	11	719.3	P	0.000244				719.3
266119_at	11	11	541.3	P	0.000244				541.3
266120_at	11	11	86.3	A	0.080566				86.3
266121_at	11	11	356.6	P	0.001953				356.6
266122_at	11	11	588.3	P	0.000244				588.3
266123_at	11	11	354.3	P	0.01416				354.3
266124_at	11	11	95	A	0.149658				95
266125_at	11	11	44.4	A	0.466064				44.4
266126_at	11	11	24.2	A	0.567627				24.2
266127_s_at	11	11	2016	P	0.000244				2016
266128_at	11	11	1.3	A	0.991943				1.3
266129_at	11	11	166.3	P	0.008057				166.3
266130_at	11	11	141.3	P	0.008057				141.3
266131_at	11	11	116	P	0.037598				116
266132_at	11	11	40.4	A	0.533936				40.4
266133_at	11	11	110.2	M	0.056152				110.2
266134_s_at	11	11	16.7	A	0.432373				16.7
266135_at	11	11	285.7	P	0.001953				285.7
266136_at	11	11	438.3	P	0.001953				438.3
266137_at	11	11	578.2	P	0.00293				578.2
266103_at	11	11	2229.1	P	0.000244				2229.1
266104_at	11	11	117.6	P	0.018555				117.6
266105_at	11	11	2812.7	P	0.000732				2812.7
266106_at	11	11	5047.5	P	0.000244				5047.5
266107_at	11	11	37.4	A	0.366211				37.4
266108_at	11	11	56.6	A	0.246094				56.6
266109_at	11	11	206.7	P	0.023926				206.7
266079_at	11	11	214.2	P	0.005859				214.2
266080_at	11	11	889.1	P	0.000244				889.1
266081_at	11	11	352.7	P	0.000732				352.7
266082_at	11	11	4.8	A	0.149658				4.8
266083_at	11	11	44.6	A	0.5				44.6
266084_at	11	11	20.7	A	0.466064				20.7
266085_at	11	11	10.7	A	0.850342				10.7
266086_at	11	11	168.2	A	0.067627				168.2
266087_at	11	11	143.7	P	0.023926				143.7
266088_at	11	11	90.8	P	0.005859				90.8
266089_at	11	11	332.4	P	0.000244				332.4
266090_at	11	11	2054.1	P	0.000244				2054.1
266091_at	11	11	94.2	A	0.303711				94.2
266092_at	11	11	32.4	A	0.753906				32.4
266093_at	11	11	257	P	0.000732				257
266094_at	11	11	305	P	0.000244				305
266095_at	11	11	129.4	P	0.008057				129.4
266096_at	11	11	812.3	P	0.000244				812.3
266097_at	11	11	2325.4	P	0.000244				2325.4
266098_at	11	11	196.1	P	0.010742				196.1
266099_at	11	11	1169	P	0.000244				1169
266100_at	11	11	115.1	A	0.080566				115.1
266101_at	11	11	450.7	P	0.00293				450.7
266102_at	11	11	132.8	P	0.00293				132.8
266075_s_at	11	11	1888.6	P	0.000244				1888.6
266076_at	11	11	118.5	P	0.000732				118.5
266077_at	11	11	84.7	P	0.005859				84.7
266078_at	11	11	94.6	P	0.00293				94.6
266047_at	11	11	331.7	P	0.000732				331.7
266048_at	11	11	3.3	A	0.828613				3.3
266049_at	11	11	38.7	A	0.27417				38.7
266050_at	11	11	441	P	0.010742				441
266051_at	11	11	107.6	A	0.27417				107.6
266052_at	11	11	33.7	A	0.219482				33.7
266053_at	11	11	383.2	P	0.000244				383.2
266054_at	11	11	103.6	A	0.246094				103.6
266055_at	11	11	138.1	P	0.008057				138.1
266056_at	11	11	560.9	P	0.000244				560.9
266057_at	11	11	545.9	P	0.00293				545.9
266058_at	11	11	78.2	P	0.018555				78.2
266059_at	11	11	2337.6	P	0.000244				2337.6
266060_at	11	11	388.5	P	0.000732				388.5
266061_at	11	11	49.9	A	0.633789				49.9
266062_at	11	11	428.3	P	0.00293				428.3
266063_at	11	11	172.4	A	0.067627				172.4
266064_at	11	11	228.5	P	0.00415				228.5
266065_at	11	11	429.5	P	0.000732				429.5
266066_at	11	11	4.4	A	0.696289				4.4
266067_s_at	11	11	18.1	A	0.366211				18.1
266068_at	11	11	9.9	A	0.466064				9.9
266069_at	11	11	5.1	A	0.72583				5.1
266070_at	11	11	34.1	A	0.19458				34.1
266071_at	11	11	178.6	P	0.000244				178.6
266072_at	11	11	2936.6	P	0.000244				2936.6
266073_at	11	11	1121	P	0.000244				1121
266074_at	11	11	387.6	P	0.000732				387.6
266016_at	11	11	367.5	P	0.018555				367.5
266017_at	11	11	185.3	P	0.010742				185.3
266018_at	11	11	606.5	P	0.000244				606.5
266019_at	11	11	115.2	P	0.008057				115.2
266020_at	11	11	78.2	A	0.533936				78.2
266021_at	11	11	54.8	A	0.111572				54.8
266022_at	11	11	1114.6	P	0.000244				1114.6
266023_at	11	11	60.9	A	0.095215				60.9
266024_at	11	11	33.2	A	0.171387				33.2
266025_at	11	11	1.2	A	0.969727				1.2
266026_at	11	11	14.9	A	0.665527				14.9
266027_at	11	11	2.6	A	0.828613				2.6
266028_at	11	11	169.7	P	0.030273				169.7
266029_at	11	11	5.5	A	0.850342				5.5
266030_x_at	11	11	80.9	P	0.018555				80.9
266031_at	11	11	24.4	A	0.696289				24.4
266032_x_at	11	11	349.6	P	0.005859				349.6
266033_at	11	11	1379.3	P	0.000732				1379.3
266034_at	11	11	228.4	P	0.00293				228.4
266035_at	11	11	1676.1	P	0.000244				1676.1
266036_s_at	11	11	1814	P	0.000244				1814
266037_at	11	11	116.8	A	0.080566				116.8
266038_at	11	11	49.1	A	0.246094				49.1
266039_s_at	11	11	382.7	P	0.00415				382.7
266040_at	11	11	14	A	0.665527				14
266041_s_at	11	11	76.5	A	0.080566				76.5
266042_s_at	11	11	1299.5	P	0.000244				1299.5
266043_at	11	11	310	P	0.030273				310
266044_s_at	11	11	1280.5	P	0.000732				1280.5
266045_s_at	11	11	5016.8	P	0.000244				5016.8
266046_at	11	11	67.1	A	0.533936				67.1
266012_s_at	11	11	2341.5	P	0.000244				2341.5
266013_s_at	11	11	78.5	A	0.129639				78.5
266014_s_at	11	11	630.7	P	0.000244				630.7
266015_at	11	11	566.8	P	0.001953				566.8
265984_at	11	11	44.9	A	0.466064				44.9
265985_at	11	11	191.2	M	0.056152				191.2
265986_at	11	11	67.4	A	0.246094				67.4
265987_at	11	11	100.4	A	0.171387				100.4
265988_at	11	11	104.5	A	0.067627				104.5
265989_at	11	11	53.4	A	0.246094				53.4
265990_at	11	11	2168.6	P	0.000244				2168.6
265991_at	11	11	397.2	P	0.000244				397.2
265992_at	11	11	118.3	P	0.030273				118.3
265993_at	11	11	67.9	A	0.129639				67.9
265994_at	11	11	152.2	P	0.008057				152.2
265995_at	11	11	1.6	A	0.953857				1.6
265996_at	11	11	3452.6	P	0.000244				3452.6
265997_at	11	11	19.2	A	0.828613				19.2
265998_at	11	11	7475.8	P	0.000244				7475.8
265999_at	11	11	1021	P	0.000244				1021
266000_at	11	11	1705.4	P	0.000244				1705.4
266001_at	11	11	564.3	P	0.000244				564.3
266002_at	11	11	37.1	A	0.398926				37.1
266003_at	11	11	20.4	A	0.219482				20.4
266004_at	11	11	56	A	0.303711				56
266005_at	11	11	2672.2	P	0.000732				2672.2
266006_at	11	11	122.3	A	0.334473				122.3
266007_at	11	11	16.4	A	0.303711				16.4
266008_at	11	11	10.9	A	0.5				10.9
266009_at	11	11	37.1	M	0.056152				37.1
266010_at	11	11	461.3	P	0.00293				461.3
266011_at	11	11	7.9	A	0.850342				7.9
265952_at	11	11	1549.5	P	0.000244				1549.5
265953_at	11	11	3244	P	0.000244				3244
265954_at	11	11	159.9	P	0.000244				159.9
265955_at	11	11	135.7	A	0.219482				135.7
265956_at	11	11	86.4	M	0.056152				86.4
265957_at	11	11	692.6	P	0.000244				692.6
265958_at	11	11	1086.4	P	0.000244				1086.4
265959_at	11	11	3639.6	P	0.000244				3639.6
265960_at	11	11	171.2	P	0.00293				171.2
265961_at	11	11	51.4	A	0.601074				51.4
265962_at	11	11	328.4	P	0.001221				328.4
265963_s_at	11	11	4210	P	0.000244				4210
265964_at	11	11	61.2	A	0.129639				61.2
265965_at	11	11	486.9	P	0.005859				486.9
265966_at	11	11	1575.7	P	0.000244				1575.7
265967_at	11	11	565	P	0.030273				565
265968_at	11	11	2124	P	0.000244				2124
265969_at	11	11	20.2	A	0.466064				20.2
265970_at	11	11	21.2	A	0.753906				21.2
265971_at	11	11	22.3	A	0.5				22.3
265972_at	11	11	38.3	A	0.111572				38.3
265973_at	11	11	107.9	A	0.067627				107.9
265974_at	11	11	2020.3	P	0.000244				2020.3
265975_at	11	11	64.1	P	0.018555				64.1
265976_at	11	11	5.6	A	0.943848				5.6
265977_at	11	11	2.6	A	0.989258				2.6
265978_at	11	11	19.6	A	0.466064				19.6
265979_at	11	11	167.4	A	0.067627				167.4
265980_at	11	11	2.8	A	0.953857				2.8
265981_s_at	11	11	65.8	A	0.601074				65.8
265982_at	11	11	28.5	A	0.665527				28.5
265983_at	11	11	124.6	P	0.005859				124.6
265949_at	11	11	16.2	A	0.246094				16.2
265950_s_at	11	11	118.2	A	0.111572				118.2
265951_at	11	11	86.3	A	0.633789				86.3
265921_at	11	11	11.3	A	0.466064				11.3
265922_at	11	11	76.2	A	0.366211				76.2
265923_at	11	11	8.2	A	0.696289				8.2
265924_at	11	11	24.9	A	0.398926				24.9
265925_at	11	11	8	A	0.633789				8
265926_at	11	11	99.2	P	0.010742				99.2
265927_at	11	11	201.9	P	0.037598				201.9
265928_at	11	11	100.2	A	0.171387				100.2
265929_s_at	11	11	87.2	A	0.246094				87.2
265930_at	11	11	370.3	P	0.001221				370.3
265931_at	11	11	42.4	P	0.01416				42.4
265932_at	11	11	7.7	A	0.850342				7.7
265933_at	11	11	30.3	A	0.219482				30.3
265934_at	11	11	429.3	P	0.00293				429.3
265935_at	11	11	346.3	P	0.00293				346.3
265936_at	11	11	696.5	P	0.000732				696.5
265937_at	11	11	66.5	A	0.27417				66.5
265938_at	11	11	285.8	P	0.005859				285.8
265939_at	11	11	64.9	A	0.334473				64.9
265940_at	11	11	1126.7	P	0.000732				1126.7
265941_s_at	11	11	76.1	A	0.067627				76.1
265942_at	11	11	641	P	0.000244				641
265943_at	11	11	132.7	M	0.056152				132.7
265944_at	11	11	103.7	A	0.111572				103.7
265945_at	11	11	125.2	P	0.018555				125.2
265946_s_at	11	11	492.3	P	0.00293				492.3
265947_at	11	11	2278.9	P	0.000244				2278.9
265948_at	11	11	25.5	A	0.633789				25.5
265914_at	11	11	37.7	A	0.334473				37.7
265915_at	11	11	2.9	A	0.904785				2.9
265916_at	11	11	151.3	A	0.067627				151.3
265917_at	11	11	22.5	A	0.366211				22.5
265918_at	11	11	109.2	P	0.00293				109.2
265919_at	11	11	4.5	A	0.962402				4.5
265920_s_at	11	11	10.8	A	0.5				10.8
265889_at	11	11	35.6	A	0.19458				35.6
265890_s_at	11	11	8	A	0.780518				8
265891_at	11	11	46.1	A	0.219482				46.1
265892_at	11	11	6.8	A	0.665527				6.8
265893_at	11	11	70.5	P	0.018555				70.5
265894_at	11	11	106.5	P	0.023926				106.5
265895_at	11	11	788.6	P	0.000244				788.6
265896_at	11	11	589	P	0.000244				589
265897_at	11	11	19.9	A	0.753906				19.9
265898_at	11	11	173.1	P	0.005859				173.1
265899_s_at	11	11	93.5	A	0.149658				93.5
265900_at	11	11	399.6	P	0.01416				399.6
265901_at	11	11	134.9	P	0.005859				134.9
265902_at	11	11	1896.4	P	0.000244				1896.4
265903_at	11	11	31	A	0.633789				31
265904_at	11	11	48.2	A	0.129639				48.2
265905_at	11	11	26.7	A	0.567627				26.7
265906_at	11	11	112.9	A	0.171387				112.9
265907_at	11	11	81	P	0.005859				81
265908_at	11	11	117.8	P	0.018555				117.8
265909_at	11	11	173.2	P	0.023926				173.2
265910_at	11	11	2759	P	0.000244				2759
265911_at	11	11	467.7	P	0.000244				467.7
265912_at	11	11	607.8	P	0.001221				607.8
265913_at	11	11	867.6	P	0.00415				867.6
265886_at	11	11	199.9	P	0.000244				199.9
265887_at	11	11	1727.2	P	0.000244				1727.2
265888_at	11	11	494.1	P	0.01416				494.1
265858_at	11	11	1656.8	P	0.000244				1656.8
265859_at	11	11	42.9	A	0.111572				42.9
265860_at	11	11	163	M	0.056152				163
265861_at	11	11	131.5	P	0.000732				131.5
265862_at	11	11	14.4	A	0.904785				14.4
265863_at	11	11	85.9	A	0.432373				85.9
265864_at	11	11	82.3	P	0.046143				82.3
265865_at	11	11	160.7	P	0.000732				160.7
265866_at	11	11	200.2	P	0.00415				200.2
265867_at	11	11	514	P	0.000244				514
265868_at	11	11	759.1	P	0.000244				759.1
265869_at	11	11	126.9	P	0.018555				126.9
265870_at	11	11	3.8	A	0.80542				3.8
265871_at	11	11	64.7	A	0.129639				64.7
265872_at	11	11	1022.7	P	0.000244				1022.7
265873_at	11	11	33.8	A	0.27417				33.8
265874_at	11	11	654	P	0.00293				654
265875_at	11	11	745.1	P	0.000244				745.1
265876_at	11	11	72.2	A	0.095215				72.2
265877_at	11	11	61.9	A	0.398926				61.9
265878_at	11	11	21.1	A	0.366211				21.1
265879_at	11	11	161.5	P	0.010742				161.5
265880_at	11	11	80	A	0.080566				80
265881_at	11	11	13.8	A	0.334473				13.8
265882_at	11	11	454.7	P	0.008057				454.7
265883_at	11	11	4433.1	P	0.000244				4433.1
265884_at	11	11	276.3	P	0.01416				276.3
265885_at	11	11	760.5	P	0.000244				760.5
265851_at	11	11	115.9	P	0.023926				115.9
265852_at	11	11	56	A	0.466064				56
265853_at	11	11	186.4	P	0.037598				186.4
265854_at	11	11	39.9	P	0.008057				39.9
265855_at	11	11	135.2	A	0.219482				135.2
265856_at	11	11	116.8	P	0.046143				116.8
265857_s_at	11	11	1438.9	P	0.000244				1438.9
265827_at	11	11	197.8	P	0.000732				197.8
265828_at	11	11	85.9	A	0.095215				85.9
265829_at	11	11	84.5	A	0.067627				84.5
265830_at	11	11	1.5	A	0.904785				1.5
265831_at	11	11	45.9	A	0.067627				45.9
265832_at	11	11	13.5	A	0.5				13.5
265833_at	11	11	73.3	A	0.219482				73.3
265834_at	11	11	3.5	A	0.828613				3.5
265835_at	11	11	59.1	P	0.01416				59.1
265836_at	11	11	2.8	A	0.780518				2.8
265837_at	11	11	97.3	A	0.466064				97.3
265838_at	11	11	21.9	A	0.466064				21.9
265839_at	11	11	18.9	A	0.432373				18.9
265840_at	11	11	172.9	M	0.056152				172.9
265841_at	11	11	75.6	A	0.398926				75.6
265842_at	11	11	117.8	A	0.303711				117.8
265843_at	11	11	470.8	P	0.000732				470.8
265844_at	11	11	259.4	P	0.000244				259.4
265845_at	11	11	222.3	P	0.030273				222.3
265846_at	11	11	18.8	A	0.533936				18.8
265847_at	11	11	889.8	P	0.000732				889.8
265848_at	11	11	66.1	A	0.111572				66.1
265849_at	11	11	553.2	P	0.000244				553.2
265850_at	11	11	270.9	P	0.00415				270.9
265823_at	11	11	3764.7	P	0.000244				3764.7
265824_at	11	11	361.8	P	0.037598				361.8
265825_at	11	11	1842.3	P	0.000244				1842.3
265826_at	11	11	1050	P	0.000244				1050
265795_at	11	11	718	P	0.000244				718
265796_at	11	11	286.3	P	0.010742				286.3
265797_at	11	11	6	A	0.753906				6
265798_at	11	11	369.3	P	0.010742				369.3
265799_at	11	11	3453.2	P	0.000244				3453.2
265800_at	11	11	1192.6	P	0.000732				1192.6
265801_at	11	11	45.6	A	0.171387				45.6
265802_at	11	11	152.3	P	0.000732				152.3
265803_at	11	11	4.8	A	0.633789				4.8
265804_at	11	11	358.2	P	0.000244				358.2
265805_s_at	11	11	4579.8	P	0.000244				4579.8
265806_at	11	11	25.2	A	0.129639				25.2
265807_at	11	11	717.5	P	0.000244				717.5
265808_at	11	11	13.6	A	0.72583				13.6
265809_at	11	11	147.2	A	0.095215				147.2
265810_at	11	11	546.8	P	0.000244				546.8
265811_at	11	11	58.4	A	0.219482				58.4
265812_at	11	11	15.9	A	0.72583				15.9
265813_at	11	11	53.4	A	0.303711				53.4
265814_at	11	11	937.8	P	0.000244				937.8
265815_at	11	11	395.2	P	0.000244				395.2
265816_s_at	11	11	4156.9	P	0.000244				4156.9
265817_at	11	11	11602.3	P	0.000244				11602.3
265818_at	11	11	3488.8	P	0.000244				3488.8
265819_at	11	11	120.9	P	0.00293				120.9
265820_at	11	11	1.6	A	0.962402				1.6
265821_at	11	11	70.4	A	0.246094				70.4
265822_at	11	11	301.8	P	0.000244				301.8
265763_at	11	11	256.2	P	0.005859				256.2
265764_at	11	11	157.9	A	0.129639				157.9
265765_at	11	11	254.4	P	0.046143				254.4
265766_at	11	11	216.5	A	0.171387				216.5
265767_at	11	11	43.1	A	0.567627				43.1
265768_at	11	11	250.6	P	0.000244				250.6
265769_at	11	11	15.9	A	0.633789				15.9
265770_at	11	11	1781.2	P	0.000244				1781.2
265771_at	11	11	745	P	0.000244				745
265772_at	11	11	137.1	P	0.030273				137.1
265773_at	11	11	399.2	P	0.005859				399.2
265774_at	11	11	8.6	A	0.753906				8.6
265775_at	11	11	36.5	A	0.111572				36.5
265776_at	11	11	212.4	P	0.000244				212.4
265777_at	11	11	319.4	P	0.000244				319.4
265778_at	11	11	2096.1	P	0.001221				2096.1
265779_at	11	11	206.7	P	0.005859				206.7
265780_at	11	11	17.3	A	0.466064				17.3
265781_at	11	11	22.6	A	0.466064				22.6
265782_at	11	11	18.7	A	0.753906				18.7
265783_at	11	11	40	A	0.601074				40
265784_at	11	11	9.2	A	0.696289				9.2
265785_at	11	11	11.1	A	0.870361				11.1
265786_at	11	11	46.3	A	0.080566				46.3
265787_at	11	11	67.1	M	0.056152				67.1
265788_at	11	11	16	A	0.5				16
265789_at	11	11	48	A	0.219482				48
265790_at	11	11	256.1	P	0.037598				256.1
265791_at	11	11	1.5	A	0.72583				1.5
265792_at	11	11	94	A	0.149658				94
265793_at	11	11	1058.9	P	0.000244				1058.9
265794_at	11	11	1.3	A	0.953857				1.3
265760_at	11	11	980.2	P	0.000244				980.2
265761_at	11	11	398.7	P	0.00293				398.7
265762_at	11	11	11.7	A	0.80542				11.7
265731_at	11	11	80.6	A	0.246094				80.6
265732_at	11	11	105.3	A	0.219482				105.3
265733_at	11	11	191.6	P	0.018555				191.6
265734_at	11	11	363.9	P	0.008057				363.9
265735_at	11	11	730.6	P	0.000732				730.6
265736_at	11	11	2032.7	P	0.000732				2032.7
265737_at	11	11	254.4	A	0.246094				254.4
265738_at	11	11	3653	P	0.000244				3653
265739_at	11	11	1515	P	0.005859				1515
265740_at	11	11	108.1	A	0.067627				108.1
265741_at	11	11	629.1	P	0.000732				629.1
265742_at	11	11	131.1	A	0.111572				131.1
265743_s_at	11	11	4	A	0.953857				4
265744_at	11	11	29.5	A	0.129639				29.5
265745_at	11	11	21.2	A	0.432373				21.2
265746_at	10	10	0.4	A	0.996094				0.4
265747_s_at	11	11	36.9	A	0.533936				36.9
265748_at	11	11	32.1	A	0.633789				32.1
265749_at	11	11	2.3	A	0.943848				2.3
265750_x_at	11	11	151.7	P	0.023926				151.7
265751_at	11	11	7.6	A	0.466064				7.6
265752_at	11	11	28.5	A	0.303711				28.5
265753_at	11	11	32.1	P	0.030273				32.1
265754_x_at	11	11	90.6	P	0.00293				90.6
265755_at	9	9	1.3	A	0.886719				1.3
265756_at	11	11	50.1	A	0.366211				50.1
265757_x_at	11	11	82.4	A	0.466064				82.4
265758_at	11	11	24.2	A	0.601074				24.2
265759_at	11	11	1191.5	P	0.000732				1191.5
265699_at	11	11	233.4	P	0.000244				233.4
265700_at	11	11	445	P	0.000732				445
265701_at	11	11	89.1	A	0.5				89.1
265702_at	11	11	75.1	P	0.023926				75.1
[truncated: 20,826 more rows]
