# Supplementary material for: Isolation of a strong Arabidopsis guard cell promoter and its potential as a research tool
Source: Plant Methods. 2008 Feb 19;4:6. doi: 10.1186/1746-4811-4-6 (PMC2323621; doi:10.1186/1746-4811-4-6)
Supplement: Additional file 3 — Experiment I-Mesophyll cells without ABA (JS35.xls). Actinomycin and Cordycepin were added during protoplast isolation. [file 1746-4811-4-6-S3.xls]

## Sheet: Js35.txt
Js35
Probe Array Lot: 2003258
Operator Name: AL
Sample Type:
Sample Description:
Project:
Comments: Expt date: 08/28/02; Expr date: 05/19/03; hyb date: 09/12/02
2007-01-03
Reagents:
Reagent Lot:
Algorithm: Statistical
Corner+ Avg:156, Count:32
Corner- Avg:17064, Count:32
BF= Alpha1=0.05 Alpha2=0.065 Tau=0.015 Gamma1H=0.0045 Gamma1L=0.0045 Gamma2H=0.006 Gamma2L=0.006 Perturbation=1.1 TGT=500 NF=1.000000 SF=7.011742 SFGene=All
Background=Avg:73.13,Stdev:1.61,Max:78.0,Min:69.5 Noise=Avg:3.82,Stdev:0.21,Max:4.4,Min:3.4 RawQ=3.19
Probe Set Name	Stat Pairs	Stat Pairs Used	Signal	Detection	Detection p-value	Stat Common Pairs	Signal Log Ratio	Signal Log Ratio Low	Avg Diff	Change	Change p-value	Positive	Negative	Pairs	Pairs Used	Pairs InAvg	Pos Fraction	Log Avg	Pos/Neg	Avg Diff	Abs Call	Inc	Dec	Inc Ratio	Dec Ratio	Pos Change	Neg Change	Inc/Dec	DPos-DNeg Ratio	Log Avg Ratio Change	Diff Call	Avg Diff Change	B=A	Fold Change	Sort Score
AFFX-BioB-5_at	20	20	1315.8	P	0.001248				1315.8
AFFX-BioB-M_at	20	20	1308.5	P	4.4e-05				1308.5
AFFX-BioB-3_at	20	20	1002.3	P	0.000147				1002.3
AFFX-BioC-5_at	20	20	2910.5	P	0.00011				2910.5
AFFX-BioC-3_at	20	20	1676.1	P	0.000127				1676.1
AFFX-BioDn-5_at	20	20	1613.5	P	4.4e-05				1613.5
AFFX-BioDn-3_at	20	20	9857.6	P	5.2e-05				9857.6
AFFX-CreX-5_at	20	20	20077.4	P	4.4e-05				20077.4
AFFX-CreX-3_at	20	20	28720.3	P	4.4e-05				28720.3
AFFX-DapX-5_at	20	20	51.1	A	0.165861				51.1
AFFX-DapX-M_at	20	20	17.1	A	0.617401				17.1
AFFX-DapX-3_at	20	20	16.3	A	0.949771				16.3
AFFX-LysX-5_at	20	20	5.4	A	0.876428				5.4
AFFX-LysX-M_at	20	20	13.2	A	0.945787				13.2
AFFX-LysX-3_at	20	20	8.8	A	0.574038				8.8
AFFX-PheX-5_at	20	20	13.4	A	0.814869				13.4
AFFX-PheX-M_at	20	20	37	A	0.559354				37
AFFX-PheX-3_at	20	20	31	A	0.749204				31
AFFX-ThrX-5_at	20	20	11.9	A	0.852061				11.9
AFFX-ThrX-M_at	20	20	18.5	A	0.724854				18.5
AFFX-ThrX-3_at	20	20	52.5	A	0.368438				52.5
AFFX-TrpnX-5_at	20	20	14.8	A	0.574038				14.8
AFFX-TrpnX-M_at	20	20	8.9	A	0.9273				8.9
AFFX-TrpnX-3_at	20	20	26.7	A	0.39692				26.7
AFFX-r2-Ec-bioB-5_at	11	11	1252.4	P	0.000244				1252.4
AFFX-r2-Ec-bioB-M_at	11	11	1491	P	0.000244				1491
AFFX-r2-Ec-bioB-3_at	11	11	1278.2	P	0.000244				1278.2
AFFX-r2-Ec-bioC-5_at	11	11	3862	P	0.000244				3862
AFFX-r2-Ec-bioC-3_at	11	11	4995.4	P	0.000244				4995.4
AFFX-r2-Ec-bioD-5_at	11	11	9493.8	P	0.000244				9493.8
AFFX-r2-Ec-bioD-3_at	11	11	10421.1	P	0.000244				10421.1
AFFX-r2-P1-cre-5_at	11	11	51141.7	P	0.000244				51141.7
AFFX-r2-P1-cre-3_at	11	11	50609.8	P	0.000244				50609.8
AFFX-r2-Bs-dap-5_at	11	11	20.2	A	0.72583				20.2
AFFX-r2-Bs-dap-M_at	11	11	3.6	A	0.80542				3.6
AFFX-r2-Bs-dap-3_at	11	11	7.5	A	0.976074				7.5
AFFX-r2-Bs-lys-5_at	11	11	51.5	A	0.567627				51.5
AFFX-r2-Bs-lys-M_at	11	11	7.2	A	0.72583				7.2
AFFX-r2-Bs-lys-3_at	11	11	74.1	A	0.334473				74.1
AFFX-r2-Bs-phe-5_at	11	11	72.3	A	0.219482				72.3
AFFX-r2-Bs-phe-M_at	11	11	13.5	A	0.72583				13.5
AFFX-r2-Bs-phe-3_at	11	11	26	A	0.633789				26
AFFX-r2-Bs-thr-3_s_at	11	11	13.6	A	0.932373				13.6
AFFX-r2-Bs-thr-M_s_at	11	11	44	A	0.533936				44
AFFX-r2-Bs-thr-5_s_at	11	11	230.9	P	0.00293				230.9
AFFX-r2-At-U12639_at	11	11	157.5	A	0.303711				157.5
AFFX-r2-At-Actin-5_s_at	11	11	903.2	P	0.000732				903.2
AFFX-r2-At-Actin-M_s_at	11	11	2416.7	P	0.000244				2416.7
AFFX-r2-At-Actin-3_s_at	11	11	3268	P	0.000244				3268
AFFX-r2-At-GAPDH-5_s_at	11	11	4818.6	P	0.000244				4818.6
AFFX-r2-At-GAPDH-3_s_at	11	11	7706.2	P	0.000244				7706.2
AFFX-r2-At-Ubq-5_x_at	11	11	10533	P	0.000244				10533
AFFX-r2-At-Ubq-3_x_at	11	11	39532.7	P	0.000244				39532.7
AFFX-Athal-25SrRNA_s_at	16	16	145.8	A	0.098054				145.8
AFFX-Athal-5SrRNA_at	16	16	1107.3	P	0.000468				1107.3
AFFX-Athal-Actin_3_f_at	16	16	3954.8	P	0.000219				3954.8
AFFX-Athal-Actin_5_r_at	16	16	1091.6	P	0.000959				1091.6
AFFX-Athal-Actin_M_at	16	16	631.8	P	0.000219				631.8
AFFX-Athal-GAPDH_3_s_at	16	16	13158.8	P	0.000219				13158.8
AFFX-Athal-GAPDH_5_s_at	16	16	2589.7	P	0.000266				2589.7
AFFX-Athal-GAPDH_M_s_at	16	16	5660.6	P	0.000219				5660.6
AFFX-Athal-Ubq_3_f_at	16	16	23889.5	P	0.000219				23889.5
AFFX-Athal-Ubq_5_f_at	16	16	5952.8	P	0.000219				5952.8
AFFX-Athal-Ubq_M_f_at	16	16	3725.4	P	0.000562				3725.4
267625_at	11	11	193.3	P	0.01416				193.3
267626_at	11	11	96.3	A	0.466064				96.3
267627_at	11	11	280.8	P	0.037598				280.8
267628_at	11	11	25.1	A	0.567627				25.1
267629_at	11	11	122.4	A	0.601074				122.4
267630_at	11	11	554	A	0.111572				554
267631_at	11	11	324.4	P	0.018555				324.4
267632_at	11	11	455.4	P	0.030273				455.4
267633_at	11	11	14.8	A	0.904785				14.8
267634_at	11	11	13.6	A	0.366211				13.6
267635_at	11	11	5080.9	P	0.001953				5080.9
267636_at	11	11	19.9	A	0.780518				19.9
267637_at	11	11	225.9	P	0.000732				225.9
267638_at	11	11	2279.6	P	0.000244				2279.6
267639_at	11	11	140.9	A	0.303711				140.9
267640_at	11	11	413.8	P	0.001221				413.8
267641_at	11	11	166.2	A	0.366211				166.2
267642_at	11	11	225.5	A	0.111572				225.5
267643_at	11	11	115	A	0.149658				115
267644_s_at	11	11	35.4	A	0.567627				35.4
267645_at	11	11	286.7	P	0.000732				286.7
267646_at	11	11	41	A	0.567627				41
267593_at	11	11	10.1	A	0.904785				10.1
267594_at	11	11	156.1	A	0.149658				156.1
267595_at	11	11	162.1	A	0.753906				162.1
267596_s_at	11	11	206.2	A	0.19458				206.2
267597_at	11	11	14	A	0.5				14
267598_at	11	11	11.4	A	0.919434				11.4
267599_at	11	11	31.8	A	0.80542				31.8
267600_at	11	11	1930.2	P	0.000244				1930.2
267601_at	11	11	697.6	P	0.000732				697.6
267602_at	11	11	864.7	P	0.00293				864.7
267603_at	11	11	213.5	A	0.601074				213.5
267604_at	11	11	300.8	P	0.046143				300.8
267605_at	11	11	379.9	P	0.030273				379.9
267606_at	11	11	231.8	A	0.171387				231.8
267607_s_at	11	11	1987.4	P	0.001221				1987.4
267608_at	11	11	454.6	P	0.001221				454.6
267609_at	11	11	594.9	P	0.030273				594.9
267610_at	11	11	10.7	A	0.919434				10.7
267611_at	11	11	2328.2	P	0.000244				2328.2
267612_at	11	11	571	P	0.00415				571
267613_at	11	11	13.1	A	0.904785				13.1
267614_at	11	11	15	A	0.870361				15
267615_at	11	11	4.6	A	0.953857				4.6
267616_at	11	11	24.9	A	0.753906				24.9
267617_at	11	11	2031.2	P	0.000244				2031.2
267618_at	11	11	47.6	A	0.80542				47.6
267619_at	11	11	125.7	A	0.466064				125.7
267620_at	11	11	150.1	A	0.303711				150.1
267621_at	11	11	136.6	A	0.19458				136.6
267622_at	11	11	23.2	A	0.633789				23.2
267623_at	11	11	354.6	P	0.00293				354.6
267624_at	11	11	1486	P	0.000732				1486
267590_at	11	11	88.5	A	0.633789				88.5
267591_at	11	11	138.1	P	0.01416				138.1
267592_at	11	11	128.1	A	0.246094				128.1
267562_at	11	11	181.9	A	0.696289				181.9
267563_at	11	11	12.6	A	0.850342				12.6
267564_at	11	11	252.9	P	0.046143				252.9
267565_at	11	11	148.4	A	0.398926				148.4
267566_at	11	11	196.7	A	0.303711				196.7
267567_at	11	11	211.6	P	0.023926				211.6
267568_at	11	11	22.7	A	0.850342				22.7
267569_at	11	11	292.1	A	0.129639				292.1
267570_at	11	11	369.8	P	0.023926				369.8
267571_at	11	11	223.2	A	0.149658				223.2
267572_at	11	11	126.7	M	0.056152				126.7
267573_at	11	11	207.7	P	0.046143				207.7
267574_at	11	11	346.7	M	0.056152				346.7
267575_at	11	11	165.5	A	0.129639				165.5
267576_at	11	11	170.3	A	0.334473				170.3
267577_at	11	11	405.1	P	0.00293				405.1
267578_at	11	11	599.5	P	0.000732				599.5
267579_at	11	11	8	A	0.850342				8
267580_at	11	11	396.5	P	0.00293				396.5
267581_at	11	11	20.4	A	0.780518				20.4
267582_at	11	11	40.9	A	0.366211				40.9
267583_at	11	11	573.4	P	0.046143				573.4
267584_at	11	11	214.2	A	0.303711				214.2
267585_s_at	11	11	78	A	0.696289				78
267586_at	11	11	356.4	A	0.246094				356.4
267587_at	11	11	289	A	0.095215				289
267588_at	11	11	214.6	A	0.303711				214.6
267589_at	11	11	12	A	0.149658				12
267530_at	11	11	253	A	0.080566				253
267531_at	11	11	106.5	A	0.095215				106.5
267532_at	11	11	132.8	A	0.27417				132.8
267533_at	11	11	597.4	P	0.008057				597.4
267534_at	11	11	271.2	A	0.149658				271.2
267535_at	11	11	564.8	P	0.030273				564.8
267536_at	11	11	79.5	A	0.366211				79.5
267537_at	11	11	1864.3	P	0.000732				1864.3
267538_at	11	11	126.9	A	0.149658				126.9
267539_at	11	11	432.3	P	0.005859				432.3
267540_at	11	11	470.8	P	0.046143				470.8
267541_at	11	11	84.2	A	0.19458				84.2
267542_at	11	11	83.8	A	0.067627				83.8
267543_at	11	11	538.2	A	0.149658				538.2
267544_at	11	11	275.6	A	0.219482				275.6
267545_at	11	11	62.4	A	0.334473				62.4
267546_at	11	11	917.6	P	0.000244				917.6
267547_at	11	11	555.3	A	0.080566				555.3
267548_at	11	11	210.6	A	0.111572				210.6
267549_at	11	11	217.3	A	0.19458				217.3
267550_at	11	11	1583.1	P	0.00293				1583.1
267551_at	11	11	180.4	A	0.219482				180.4
267552_at	11	11	14	A	0.943848				14
267553_s_at	11	11	1455.7	P	0.001221				1455.7
267554_at	11	11	23.7	A	0.80542				23.7
267555_at	11	11	324.2	A	0.149658				324.2
267556_at	11	11	13.4	A	0.5				13.4
267557_at	11	11	30.7	A	0.696289				30.7
267558_at	11	11	4007	P	0.000732				4007
267559_at	11	11	10.7	A	0.80542				10.7
267560_at	11	11	391.4	M	0.056152				391.4
267561_at	11	11	175.4	A	0.067627				175.4
267527_at	11	11	113.1	A	0.567627				113.1
267528_at	11	11	12.6	A	0.753906				12.6
267529_at	11	11	162.6	A	0.129639				162.6
267498_at	11	11	201.6	A	0.171387				201.6
267499_at	11	11	356.4	M	0.056152				356.4
267500_s_at	11	11	553.9	P	0.030273				553.9
267501_at	11	11	473.3	M	0.056152				473.3
267502_at	11	11	106	M	0.056152				106
267503_at	11	11	170.2	A	0.334473				170.2
267504_at	11	11	244.4	M	0.056152				244.4
267505_at	11	11	42.8	A	0.466064				42.8
267506_at	11	11	1287.6	P	0.008057				1287.6
267507_at	11	11	1328.8	P	0.005859				1328.8
267508_at	11	11	211.7	A	0.27417				211.7
267509_at	11	11	1141.4	P	0.000244				1141.4
267510_at	11	11	2580.6	P	0.010742				2580.6
267511_at	11	11	673.5	P	0.005859				673.5
267512_at	11	11	199.3	A	0.27417				199.3
267513_at	11	11	327	P	0.010742				327
267514_at	11	11	26.3	A	0.753906				26.3
267515_at	11	11	335.9	P	0.000244				335.9
267516_at	11	11	1949.7	P	0.001221				1949.7
267517_at	11	11	8701.4	P	0.000244				8701.4
267518_at	11	11	247.6	P	0.046143				247.6
267519_at	11	11	87.3	A	0.111572				87.3
267520_at	11	11	390.1	P	0.000244				390.1
267521_at	11	11	16	A	0.5				16
267522_at	11	11	14.8	A	0.904785				14.8
267523_at	11	11	1005.6	P	0.00415				1005.6
267524_at	11	11	483.3	A	0.067627				483.3
267525_at	11	11	142.8	A	0.080566				142.8
267526_at	11	11	29397.7	P	0.000244				29397.7
267492_at	11	11	1575.7	P	0.00293				1575.7
267493_at	11	11	273.4	P	0.037598				273.4
267494_at	11	11	2169.6	P	0.001221				2169.6
267495_at	11	11	340.1	P	0.018555				340.1
267496_at	11	11	1768.8	P	0.018555				1768.8
267497_at	11	11	19.2	A	0.870361				19.2
267467_at	11	11	538.2	P	0.01416				538.2
267468_at	11	11	263	P	0.030273				263
267469_at	11	11	402.5	A	0.171387				402.5
267470_at	11	11	4070.9	P	0.000244				4070.9
267471_at	11	11	1183.2	P	0.023926				1183.2
267472_at	11	11	34.6	A	0.601074				34.6
267473_at	11	11	93	A	0.696289				93
267474_at	11	11	157.8	A	0.19458				157.8
267475_at	11	11	255.3	P	0.037598				255.3
267476_at	11	11	63.5	A	0.19458				63.5
267477_at	11	11	5167.5	P	0.000244				5167.5
267478_at	11	11	175.5	A	0.334473				175.5
267479_at	11	11	13.2	A	0.80542				13.2
267480_at	11	11	75	A	0.366211				75
267481_at	11	11	133.9	A	0.171387				133.9
267482_s_at	11	11	179.7	M	0.056152				179.7
267483_at	11	11	385.6	A	0.19458				385.6
267484_at	11	11	5437.7	P	0.000244				5437.7
267485_at	11	11	45.2	A	0.149658				45.2
267486_at	11	11	1758.6	P	0.000244				1758.6
267487_at	11	11	30.4	A	0.80542				30.4
267488_at	11	11	43.6	A	0.533936				43.6
267489_s_at	11	11	146.8	A	0.19458				146.8
267490_at	11	11	2749.4	P	0.000244				2749.4
267491_at	11	11	56.5	A	0.753906				56.5
267464_at	11	11	95.9	A	0.466064				95.9
267465_at	11	11	268.7	P	0.018555				268.7
267466_at	11	11	231.2	A	0.366211				231.2
267436_at	11	11	948.3	P	0.023926				948.3
267437_at	11	11	62.8	A	0.533936				62.8
267438_at	11	11	128.5	P	0.046143				128.5
267439_at	11	11	79.7	A	0.067627				79.7
267440_at	11	11	57.2	A	0.466064				57.2
267441_at	11	11	23.8	A	0.753906				23.8
267442_at	11	11	427.9	M	0.056152				427.9
267443_at	11	11	17.7	A	0.533936				17.7
267444_at	11	11	33	A	0.665527				33
267445_at	11	11	77.1	A	0.432373				77.1
267446_s_at	11	11	531.2	P	0.023926				531.2
267447_at	11	11	36.7	A	0.72583				36.7
267448_at	11	11	638.9	P	0.001221				638.9
267449_at	11	11	27.8	A	0.567627				27.8
267450_at	11	11	128.6	A	0.303711				128.6
267451_at	11	11	158.5	A	0.27417				158.5
267452_at	11	11	104	A	0.5				104
267453_at	11	11	242.4	A	0.303711				242.4
267454_at	11	11	547.3	P	0.023926				547.3
267455_at	11	11	246.4	P	0.001221				246.4
267456_at	11	11	251.1	A	0.149658				251.1
267457_at	11	11	118.8	A	0.219482				118.8
267458_at	11	11	34.9	A	0.633789				34.9
267459_at	11	11	11.4	A	0.665527				11.4
267460_at	11	11	9.5	A	0.753906				9.5
267461_at	11	11	724.8	P	0.001953				724.8
267462_at	11	11	194.9	A	0.246094				194.9
267463_at	11	11	304.2	A	0.19458				304.2
267435_at	11	11	3417	P	0.000244				3417
267404_at	11	11	54.8	A	0.533936				54.8
267405_at	11	11	693.1	P	0.01416				693.1
267406_at	11	11	85.9	A	0.219482				85.9
267407_at	11	11	101.3	A	0.398926				101.3
267408_at	11	11	57.1	A	0.850342				57.1
267409_at	11	11	138.1	A	0.432373				138.1
267410_at	11	11	93.2	A	0.398926				93.2
267411_at	11	11	795.6	P	0.018555				795.6
267412_at	11	11	966.6	P	0.01416				966.6
267413_at	11	11	342.9	A	0.27417				342.9
267414_at	11	11	4.5	A	0.976074				4.5
267415_at	11	11	225.3	P	0.037598				225.3
267416_at	11	11	145.3	A	0.246094				145.3
267417_at	11	11	89.9	A	0.5				89.9
267418_at	11	11	173.9	P	0.030273				173.9
267419_at	11	11	213.5	P	0.023926				213.5
267420_at	11	11	22.7	A	0.850342				22.7
267421_at	11	11	308.2	P	0.010742				308.2
267422_at	11	11	465.4	P	0.018555				465.4
267423_at	11	11	327.5	P	0.000244				327.5
267424_at	11	11	64.1	A	0.171387				64.1
267425_at	11	11	5.3	A	0.953857				5.3
267426_at	11	11	42.5	A	0.567627				42.5
267427_at	11	11	11.6	A	0.870361				11.6
267428_at	11	11	71.7	A	0.466064				71.7
267429_at	11	11	101.1	A	0.533936				101.1
267430_at	11	11	2202.5	P	0.000244				2202.5
267431_at	11	11	38.9	A	0.904785				38.9
267432_at	11	11	350.5	P	0.018555				350.5
267433_at	11	11	282	A	0.111572				282
267434_at	11	11	124	A	0.665527				124
267400_at	11	11	1517.2	P	0.000244				1517.2
267401_at	11	11	344	A	0.219482				344
267402_at	11	11	383.4	P	0.00293				383.4
267403_at	11	11	24.5	A	0.665527				24.5
267372_at	11	11	41.8	A	0.780518				41.8
267373_at	11	11	572	P	0.037598				572
267374_at	11	11	775	P	0.018555				775
267375_at	11	11	375.6	P	0.023926				375.6
267376_at	11	11	63	A	0.780518				63
267377_at	11	11	295.7	A	0.111572				295.7
267378_at	11	11	195	A	0.27417				195
267379_at	11	11	1516.8	P	0.001221				1516.8
267380_at	11	11	176.9	A	0.432373				176.9
267381_at	11	11	817.3	P	0.001221				817.3
267382_at	11	11	385.3	A	0.219482				385.3
267383_at	11	11	820.1	P	0.030273				820.1
267384_at	11	11	110	A	0.334473				110
267385_at	11	11	383.8	P	0.000244				383.8
267386_at	11	11	7.9	A	0.870361				7.9
267387_at	11	11	27.6	A	0.601074				27.6
267388_at	11	11	261.9	A	0.080566				261.9
267389_at	11	11	281.7	A	0.080566				281.7
267390_at	11	11	121.4	A	0.303711				121.4
267391_at	11	11	130	A	0.432373				130
267392_at	11	11	22295	P	0.000244				22295
267393_at	11	11	1530.3	P	0.000244				1530.3
267394_s_at	11	11	29.1	A	0.366211				29.1
267395_at	11	11	88.5	A	0.533936				88.5
267396_at	11	11	471.2	P	0.005859				471.2
267397_at	11	11	180.7	A	0.398926				180.7
267398_at	11	11	58.7	A	0.533936				58.7
267399_at	11	11	9.4	A	0.953857				9.4
267365_at	11	11	601	P	0.030273				601
267366_at	11	11	2111.7	P	0.000244				2111.7
267367_at	11	11	1433.7	P	0.000244				1433.7
267368_at	11	11	698.3	P	0.00415				698.3
267369_at	11	11	51.6	A	0.398926				51.6
267370_at	11	11	400	A	0.19458				400
267371_at	11	11	208.8	P	0.037598				208.8
267341_at	11	11	1824.2	P	0.000244				1824.2
267342_at	11	11	277.4	A	0.149658				277.4
267343_at	11	11	4.3	A	0.753906				4.3
267344_at	11	11	169.1	A	0.080566				169.1
267345_at	11	11	38.1	A	0.72583				38.1
267346_at	11	11	368	P	0.00415				368
267347_at	11	11	582.6	P	0.046143				582.6
267348_at	11	11	571	A	0.067627				571
267349_at	11	11	107	A	0.466064				107
267350_at	11	11	89	A	0.27417				89
267351_at	11	11	271.1	A	0.111572				271.1
267352_at	11	11	23.8	A	0.780518				23.8
267353_at	11	11	421.6	A	0.398926				421.6
267354_at	11	11	208.9	A	0.095215				208.9
267355_at	11	11	31.3	A	0.665527				31.3
267356_at	11	11	383.1	A	0.095215				383.1
267357_at	11	11	8179	P	0.000244				8179
267358_at	11	11	199.8	A	0.149658				199.8
267359_at	11	11	305.2	P	0.030273				305.2
267360_at	11	11	2886.9	P	0.001953				2886.9
267361_at	11	11	159.9	P	0.046143				159.9
267362_at	11	11	213.6	M	0.056152				213.6
267363_at	11	11	411.1	P	0.037598				411.1
267364_at	11	11	128.5	P	0.023926				128.5
267337_at	11	11	96.1	A	0.366211				96.1
267338_at	11	11	576.5	A	0.171387				576.5
267339_at	11	11	51.4	A	0.533936				51.4
267340_at	11	11	3556.7	P	0.000244				3556.7
267310_at	11	11	286.8	P	0.037598				286.8
267311_at	11	11	47.7	A	0.567627				47.7
267312_at	11	11	1879.2	P	0.001953				1879.2
267313_at	11	11	20.2	A	0.943848				20.2
267314_at	11	11	755.6	P	0.00293				755.6
267315_at	11	11	215.6	P	0.008057				215.6
267316_at	11	11	137.2	A	0.334473				137.2
267317_at	11	11	35.8	A	0.633789				35.8
267318_at	11	11	1686.4	P	0.01416				1686.4
267319_at	11	11	610.2	P	0.018555				610.2
267320_at	11	11	6.6	A	0.981445				6.6
267321_at	11	11	15.8	A	0.466064				15.8
267322_at	11	11	396	A	0.129639				396
267323_at	11	11	415.3	A	0.149658				415.3
267324_at	11	11	14.4	A	0.828613				14.4
267325_at	11	11	9.8	A	0.753906				9.8
267326_at	11	11	43.3	A	0.533936				43.3
267327_at	11	11	12.1	A	0.80542				12.1
267328_at	11	11	17	A	0.919434				17
267329_at	11	11	3.7	A	0.72583				3.7
267330_at	11	11	2014.4	P	0.000244				2014.4
267331_at	11	11	169.3	P	0.046143				169.3
267332_at	11	11	30.5	A	0.432373				30.5
267333_at	11	11	136	A	0.567627				136
267334_at	11	11	9.8	A	0.969727				9.8
267335_s_at	11	11	204.2	P	0.001953				204.2
267336_at	11	11	764.2	P	0.001953				764.2
267309_at	11	11	371	P	0.001953				371
267278_at	11	11	344.7	P	0.008057				344.7
267279_at	11	11	343.1	P	0.030273				343.1
267280_at	11	11	1107.1	P	0.000732				1107.1
267281_at	11	11	91.6	A	0.466064				91.6
267282_at	11	11	10.5	A	0.919434				10.5
267283_at	10	10	8.5	A	0.893555				8.5
267284_at	11	11	22.1	A	0.962402				22.1
267285_at	11	11	360.2	A	0.129639				360.2
267286_at	11	11	160.5	A	0.601074				160.5
267287_at	11	11	130.4	P	0.018555				130.4
267288_at	11	11	1136.9	P	0.037598				1136.9
267289_at	11	11	754.9	P	0.000732				754.9
267290_at	11	11	207.5	A	0.246094				207.5
267291_at	11	11	297.6	M	0.056152				297.6
267292_at	11	11	16	A	0.665527				16
267293_at	11	11	14352.4	P	0.000244				14352.4
267294_at	11	11	221.6	A	0.366211				221.6
267295_at	11	11	54.2	A	0.696289				54.2
267296_at	11	11	387.1	A	0.219482				387.1
267297_at	11	11	407.9	A	0.111572				407.9
267298_at	11	11	649.3	P	0.018555				649.3
267299_at	11	11	191.6	P	0.023926				191.6
267300_at	11	11	1335.4	P	0.000244				1335.4
267301_at	11	11	833.9	P	0.000244				833.9
267302_at	11	11	518.3	P	0.010742				518.3
267303_at	11	11	52.6	A	0.27417				52.6
267304_at	11	11	125.5	A	0.366211				125.5
267305_at	11	11	182.5	M	0.056152				182.5
267306_at	11	11	823.7	P	0.001221				823.7
267307_at	11	11	113.4	A	0.303711				113.4
267308_at	11	11	385.4	P	0.046143				385.4
267274_at	11	11	184	A	0.334473				184
267275_at	11	11	25.5	A	0.567627				25.5
267276_at	11	11	19	A	0.932373				19
267277_at	11	11	427.4	A	0.067627				427.4
267246_at	11	11	3243.2	P	0.000244				3243.2
267247_at	11	11	1328.8	P	0.001221				1328.8
267248_at	11	11	125.3	A	0.129639				125.3
267249_at	11	11	32.6	A	0.533936				32.6
267250_at	11	11	5.1	A	0.888428				5.1
267251_at	11	11	4490.2	P	0.000244				4490.2
267252_at	11	11	206.2	A	0.067627				206.2
267253_at	11	11	111.5	A	0.149658				111.5
267254_at	11	11	28.1	A	0.432373				28.1
267255_at	11	11	34.9	A	0.533936				34.9
267256_s_at	11	11	497.9	M	0.056152				497.9
267257_at	11	11	393.2	P	0.037598				393.2
267258_at	11	11	667.1	P	0.001953				667.1
267259_at	11	11	5628.9	P	0.000244				5628.9
267260_at	11	11	206.8	A	0.27417				206.8
267261_at	11	11	27804.3	P	0.000244				27804.3
267262_at	11	11	6002.1	P	0.000244				6002.1
267263_at	11	11	196.5	M	0.056152				196.5
267264_at	11	11	71.2	A	0.27417				71.2
267265_at	11	11	3673.9	P	0.000244				3673.9
267266_at	11	11	367.5	A	0.080566				367.5
267267_at	11	11	12.5	A	0.466064				12.5
267268_at	11	11	326.6	P	0.00293				326.6
267269_at	11	11	548.9	P	0.023926				548.9
267270_at	11	11	148.6	A	0.246094				148.6
267271_at	11	11	174.4	A	0.696289				174.4
267272_at	11	11	50.4	A	0.432373				50.4
267273_at	11	11	249.3	M	0.056152				249.3
267239_at	11	11	4974.1	P	0.000244				4974.1
267240_at	11	11	126.9	A	0.5				126.9
267241_at	11	11	48.9	A	0.753906				48.9
267242_at	11	11	56.2	A	0.533936				56.2
267243_at	11	11	4	A	0.98584				4
267244_at	11	11	213.6	A	0.067627				213.6
267245_at	11	11	56.3	A	0.366211				56.3
267215_at	11	11	74.2	A	0.696289				74.2
267216_at	11	11	13.3	A	0.633789				13.3
267217_at	11	11	38.7	A	0.432373				38.7
267218_at	11	11	44.8	A	0.80542				44.8
267219_at	11	11	309.4	A	0.533936				309.4
267220_at	11	11	1137.6	P	0.001221				1137.6
267221_at	11	11	30.5	A	0.753906				30.5
267222_at	11	11	134.9	A	0.27417				134.9
267223_at	11	11	458.4	A	0.366211				458.4
267224_at	11	11	94.2	A	0.5				94.2
267225_at	11	11	3.9	A	0.888428				3.9
267226_at	11	11	280.2	A	0.398926				280.2
267227_at	11	11	275.3	P	0.023926				275.3
267228_at	11	11	20.3	A	0.696289				20.3
267229_s_at	11	11	15.5	A	0.904785				15.5
267230_at	11	11	965.7	P	0.001953				965.7
267231_at	11	11	206.5	A	0.334473				206.5
267232_at	11	11	151.6	A	0.067627				151.6
267233_s_at	11	11	1393.6	P	0.000244				1393.6
267234_x_at	11	11	111.5	A	0.303711				111.5
267235_at	11	11	539.3	P	0.030273				539.3
267236_at	11	11	1815.6	P	0.01416				1815.6
267237_s_at	11	11	76.9	A	0.601074				76.9
267238_at	11	11	484.1	P	0.018555				484.1
267211_at	11	11	222.2	P	0.00293				222.2
267212_at	11	11	4677.2	P	0.000244				4677.2
267213_at	11	11	2398.2	P	0.000244				2398.2
267214_at	11	11	918	P	0.000732				918
267183_at	11	11	328.6	A	0.080566				328.6
267184_at	11	11	60.9	A	0.5				60.9
267185_at	11	11	485.8	P	0.010742				485.8
267186_at	11	11	598.7	A	0.080566				598.7
267187_s_at	11	11	1551.1	P	0.000244				1551.1
267188_at	11	11	1559.4	P	0.010742				1559.4
267189_at	11	11	1771.6	P	0.005859				1771.6
267190_at	11	11	33.4	A	0.633789				33.4
267191_at	11	11	59.7	A	0.219482				59.7
267192_at	11	11	15	A	0.696289				15
267193_at	11	11	110.9	A	0.303711				110.9
267194_s_at	11	11	191.8	A	0.219482				191.8
267195_at	11	11	364.2	A	0.19458				364.2
267196_at	11	11	5822.4	P	0.000244				5822.4
267197_at	11	11	13.2	A	0.780518				13.2
267198_at	11	11	51.4	A	0.246094				51.4
267199_at	11	11	792	P	0.00293				792
267200_at	11	11	157.8	A	0.398926				157.8
267201_at	11	11	177.1	P	0.030273				177.1
267202_s_at	11	11	223.7	P	0.008057				223.7
267203_at	11	11	2.8	A	0.943848				2.8
267204_at	11	11	415.8	A	0.080566				415.8
267205_at	11	11	128.5	A	0.366211				128.5
267206_at	11	11	89.6	A	0.219482				89.6
267207_at	11	11	96.7	A	0.466064				96.7
267208_at	11	11	284.4	A	0.080566				284.4
267209_at	11	11	1394.1	P	0.001221				1394.1
267210_at	11	11	72.1	A	0.665527				72.1
267151_at	11	11	211.9	A	0.246094				211.9
267152_at	11	11	2575.8	P	0.005859				2575.8
267153_at	11	11	1587.2	P	0.00293				1587.2
267154_at	11	11	3123.6	P	0.001221				3123.6
267155_at	11	11	35.3	A	0.246094				35.3
267156_at	11	11	4.9	A	0.919434				4.9
267157_at	11	11	166.4	A	0.334473				166.4
267158_at	11	11	24.5	A	0.633789				24.5
267159_at	11	11	161.7	A	0.334473				161.7
267160_at	11	11	121.2	A	0.366211				121.2
267161_at	11	11	325.8	P	0.001221				325.8
267162_s_at	11	11	11.7	A	0.780518				11.7
267163_at	11	11	283.5	P	0.046143				283.5
267164_at	11	11	38.3	A	0.828613				38.3
267165_at	11	11	522.2	M	0.056152				522.2
267166_at	11	11	150.6	A	0.27417				150.6
267167_at	11	11	181.6	A	0.171387				181.6
267168_at	11	11	417.4	A	0.432373				417.4
267169_at	11	11	2907.2	P	0.001221				2907.2
267170_at	11	11	304.8	P	0.037598				304.8
267171_at	11	11	376	P	0.000732				376
267172_at	11	11	1184.4	P	0.008057				1184.4
267173_at	11	11	311	P	0.008057				311
267174_at	11	11	485.4	P	0.023926				485.4
267175_s_at	11	11	227.8	P	0.037598				227.8
267176_at	11	11	135.7	A	0.398926				135.7
267177_at	11	11	8.1	A	0.753906				8.1
267178_at	11	11	15.7	A	0.665527				15.7
267179_at	11	11	376.7	P	0.00293				376.7
267180_at	11	11	273.5	A	0.080566				273.5
267181_at	11	11	972	P	0.00293				972
267182_at	11	11	165.4	A	0.303711				165.4
267148_at	11	11	39.4	A	0.850342				39.4
267149_s_at	11	11	47	A	0.246094				47
267150_at	11	11	48.5	A	0.780518				48.5
267120_at	11	11	23.2	A	0.696289				23.2
267121_at	11	11	151.1	A	0.398926				151.1
267122_at	11	11	57.9	A	0.366211				57.9
267123_at	11	11	294	A	0.366211				294
267124_at	11	11	95.7	A	0.665527				95.7
267125_at	11	11	24	A	0.633789				24
267126_s_at	11	11	17229.4	P	0.000244				17229.4
267127_at	11	11	1001.3	P	0.001953				1001.3
267128_at	11	11	60.9	A	0.665527				60.9
267129_at	11	11	289.5	A	0.366211				289.5
267130_at	11	11	838.5	P	0.000732				838.5
267131_at	11	11	22.3	A	0.780518				22.3
267132_at	11	11	2755.7	P	0.000244				2755.7
267133_at	11	11	8.8	A	0.953857				8.8
267134_at	11	11	342.6	A	0.080566				342.6
267135_at	11	11	336.2	P	0.001221				336.2
267136_at	11	11	618.7	P	0.001953				618.7
267137_at	11	11	147.5	A	0.095215				147.5
267138_s_at	11	11	964	P	0.000732				964
267139_s_at	11	11	13.7	A	0.753906				13.7
267140_at	11	11	320.1	A	0.129639				320.1
267141_at	11	11	9.9	A	0.80542				9.9
267142_at	11	11	2821.9	P	0.001221				2821.9
267143_at	11	11	321.6	A	0.149658				321.6
267144_at	11	11	187.2	A	0.432373				187.2
267145_at	11	11	788.6	P	0.000244				788.6
267146_at	11	11	36.2	A	0.850342				36.2
267147_at	11	11	28823.4	P	0.000244				28823.4
267088_at	11	11	2265.6	P	0.000732				2265.6
267089_at	11	11	110.2	A	0.27417				110.2
267090_at	11	11	759.8	P	0.018555				759.8
267091_at	11	11	441.2	A	0.27417				441.2
267092_at	11	11	340.4	A	0.067627				340.4
267093_at	11	11	10204.7	P	0.000244				10204.7
267094_at	11	11	209.3	P	0.037598				209.3
267095_at	11	11	356.5	A	0.171387				356.5
267096_at	11	11	160.1	A	0.246094				160.1
267097_at	11	11	25.2	A	0.696289				25.2
267098_at	11	11	13.2	A	0.981445				13.2
267099_at	11	11	261.6	P	0.01416				261.6
267100_at	11	11	82.9	A	0.601074				82.9
267101_at	11	11	84.6	A	0.366211				84.6
267102_at	11	11	445.8	P	0.001221				445.8
267103_at	11	11	508.4	A	0.246094				508.4
267104_at	11	11	27789.4	P	0.000244				27789.4
267105_at	11	11	104.9	A	0.533936				104.9
267106_s_at	11	11	856.3	P	0.01416				856.3
267107_at	11	11	10.4	A	0.919434				10.4
267108_at	11	11	131.5	A	0.27417				131.5
267109_at	11	11	12.8	A	0.72583				12.8
267110_at	11	11	147.9	A	0.095215				147.9
267111_s_at	11	11	349.2	P	0.001221				349.2
267112_at	11	11	818.4	P	0.000244				818.4
267113_at	11	11	435.9	P	0.030273				435.9
267114_at	11	11	326	A	0.171387				326
267115_s_at	11	11	764.1	P	0.00415				764.1
267116_at	11	11	362.4	A	0.19458				362.4
267117_at	11	11	3.8	A	0.601074				3.8
267118_at	11	11	133.3	A	0.171387				133.3
267119_at	11	11	65.8	A	0.398926				65.8
267085_at	11	11	224.7	P	0.046143				224.7
267086_at	11	11	7.9	A	0.962402				7.9
267087_at	11	11	212.7	A	0.129639				212.7
267056_at	11	11	10.7	A	0.932373				10.7
267057_at	11	11	1522.7	P	0.001221				1522.7
267058_at	11	11	124.7	A	0.080566				124.7
267059_at	11	11	671.2	P	0.010742				671.2
267060_at	11	11	229.2	A	0.080566				229.2
267061_at	11	11	1177.8	P	0.001953				1177.8
267062_at	11	11	355.8	M	0.056152				355.8
267063_at	11	11	755.1	P	0.008057				755.1
267064_at	11	11	3205.8	P	0.000244				3205.8
267065_at	11	11	80.8	A	0.5				80.8
267066_at	11	11	335	A	0.27417				335
267067_at	11	11	22.3	A	0.850342				22.3
267068_at	11	11	150.2	A	0.149658				150.2
267069_at	11	11	496.4	P	0.001953				496.4
267070_at	11	11	13.4	A	0.780518				13.4
267071_at	11	11	342.2	P	0.046143				342.2
267072_at	11	11	224.1	A	0.067627				224.1
267073_at	11	11	472.6	P	0.001953				472.6
267074_s_at	11	11	10.2	A	0.953857				10.2
267075_at	11	11	231.5	A	0.19458				231.5
267076_at	11	11	2633	P	0.000244				2633
267077_at	11	11	313	A	0.171387				313
267078_at	11	11	647	P	0.00415				647
267079_at	11	11	41	A	0.5				41
267080_at	11	11	332.8	P	0.001953				332.8
267081_at	11	11	239.4	A	0.171387				239.4
267082_at	11	11	21.1	A	0.870361				21.1
267083_at	11	11	22371.2	P	0.000244				22371.2
267084_at	11	11	224.8	P	0.000244				224.8
267050_at	11	11	23.2	A	0.80542				23.2
267051_at	11	11	36.2	A	0.633789				36.2
267052_at	11	11	428.9	P	0.018555				428.9
267053_s_at	11	11	61	A	0.533936				61
267054_at	11	11	154.5	A	0.303711				154.5
267055_at	11	11	602.6	M	0.056152				602.6
267025_at	11	11	224.5	A	0.080566				224.5
267026_at	11	11	121.7	A	0.171387				121.7
267027_at	11	11	558.6	A	0.095215				558.6
267028_at	11	11	6043.2	P	0.000244				6043.2
267029_at	11	11	636.3	A	0.129639				636.3
267030_at	11	11	369.2	A	0.149658				369.2
267031_at	11	11	132.8	A	0.334473				132.8
267032_at	11	11	197.8	A	0.080566				197.8
267033_at	11	11	447.8	P	0.001953				447.8
267034_at	11	11	211.5	A	0.129639				211.5
267035_at	11	11	1519.3	P	0.00293				1519.3
267036_at	11	11	405.4	P	0.010742				405.4
267037_at	11	11	79.3	A	0.171387				79.3
267038_at	11	11	275.1	P	0.01416				275.1
267039_at	11	11	119.2	A	0.111572				119.2
267040_at	11	11	299.5	M	0.056152				299.5
267041_at	11	11	348.2	M	0.056152				348.2
267042_at	11	11	5.2	A	0.633789				5.2
267043_at	11	11	109.4	A	0.366211				109.4
267044_at	11	11	9.9	A	0.904785				9.9
267045_at	11	11	25.2	A	0.72583				25.2
267046_at	11	11	95.5	A	0.5				95.5
267047_at	11	11	26.5	A	0.943848				26.5
267048_at	11	11	86.6	A	0.432373				86.6
267049_at	11	11	107.6	A	0.432373				107.6
267022_at	11	11	92.2	A	0.27417				92.2
267023_at	11	11	5241.9	P	0.000244				5241.9
267024_s_at	11	11	119.6	A	0.19458				119.6
266994_at	11	11	185.5	A	0.246094				185.5
266995_at	11	11	718.2	P	0.046143				718.2
266996_at	11	11	215.6	A	0.219482				215.6
266997_at	11	11	310.4	P	0.030273				310.4
266998_at	11	11	29.5	A	0.601074				29.5
266999_at	11	11	274.7	P	0.018555				274.7
267000_at	11	11	629	P	0.00415				629
267001_at	11	11	362.2	P	0.030273				362.2
267002_s_at	11	11	23796.8	P	0.000732				23796.8
267003_at	11	11	181.9	A	0.27417				181.9
267004_at	11	11	702.1	P	0.018555				702.1
267005_at	11	11	1135.4	P	0.000244				1135.4
267006_at	11	11	240.1	A	0.334473				240.1
267007_at	11	11	3396.7	P	0.001953				3396.7
267008_at	11	11	637.5	P	0.037598				637.5
267009_at	11	11	126	A	0.334473				126
267010_at	11	11	231.5	A	0.466064				231.5
267011_at	11	11	102.1	A	0.5				102.1
267012_at	11	11	55.6	A	0.334473				55.6
267013_at	11	11	185.8	A	0.19458				185.8
267014_at	11	11	650.3	P	0.001221				650.3
267015_at	11	11	780.3	P	0.023926				780.3
267016_at	11	11	173.3	A	0.149658				173.3
267017_at	11	11	149.1	P	0.000244				149.1
267018_at	11	11	505.2	P	0.037598				505.2
267019_at	11	11	195.3	A	0.111572				195.3
267020_at	11	11	208	P	0.01416				208
267021_at	11	11	8.7	A	0.567627				8.7
266987_at	11	11	17.5	A	0.870361				17.5
266988_at	11	11	90.2	A	0.111572				90.2
266989_at	11	11	105	A	0.466064				105
266990_at	11	11	32.5	A	0.828613				32.5
266991_at	11	11	170.7	A	0.334473				170.7
266992_at	11	11	3072.4	P	0.000244				3072.4
266993_at	11	11	525.1	P	0.000732				525.1
266962_at	11	11	218.3	P	0.00415				218.3
266963_at	11	11	1784.3	P	0.001221				1784.3
266964_at	11	11	193.9	A	0.095215				193.9
266965_at	11	11	107.3	A	0.334473				107.3
266966_at	11	11	52.5	A	0.303711				52.5
266967_at	11	11	299.6	A	0.129639				299.6
266968_at	11	11	3299.9	P	0.001221				3299.9
266969_at	11	11	273.2	P	0.010742				273.2
266970_at	11	11	189.6	A	0.432373				189.6
266971_at	11	11	77	A	0.5				77
266972_at	11	11	97.3	A	0.219482				97.3
266973_at	11	11	236.3	P	0.018555				236.3
266974_at	11	11	4.9	A	0.981445				4.9
266975_at	11	11	823.5	P	0.000732				823.5
266976_at	11	11	98.3	A	0.533936				98.3
266977_at	11	11	3809.9	P	0.000244				3809.9
266978_at	11	11	209.9	A	0.095215				209.9
266979_at	11	11	6461.7	P	0.000244				6461.7
266980_at	11	11	3375.3	P	0.000244				3375.3
266981_at	11	11	4314.3	P	0.000244				4314.3
266982_at	11	11	856.4	P	0.000244				856.4
266983_at	11	11	8125.1	P	0.001221				8125.1
266984_at	11	11	4678.5	P	0.000244				4678.5
266985_at	11	11	813.3	P	0.00415				813.3
266986_at	11	11	151.5	A	0.466064				151.5
266959_at	11	11	137.6	A	0.111572				137.6
266960_at	11	11	149.2	A	0.533936				149.2
266961_at	11	11	130.9	A	0.466064				130.9
266931_at	11	11	14.5	A	0.919434				14.5
266932_s_at	11	11	92.9	A	0.633789				92.9
266933_at	11	11	290.7	A	0.129639				290.7
266934_at	11	11	246.7	A	0.366211				246.7
266935_at	11	11	587.8	A	0.095215				587.8
266936_at	11	11	34.3	A	0.633789				34.3
266937_at	11	11	3.8	A	0.969727				3.8
266938_at	11	11	286.6	P	0.000244				286.6
266939_at	11	11	3743.5	P	0.000244				3743.5
266940_at	11	11	226.2	A	0.334473				226.2
266941_at	11	11	266.1	A	0.080566				266.1
266942_at	11	11	420.6	P	0.008057				420.6
266943_at	11	11	470.2	P	0.010742				470.2
266944_at	11	11	364.8	P	0.046143				364.8
266945_at	11	11	16.6	A	0.953857				16.6
266946_at	11	11	400.8	A	0.219482				400.8
266947_at	11	11	45.4	A	0.567627				45.4
266948_at	11	11	313.4	A	0.149658				313.4
266949_s_at	11	11	167.4	P	0.037598				167.4
266950_at	11	11	312.3	P	0.018555				312.3
266951_at	11	11	18.2	A	0.850342				18.2
266952_at	11	11	182.8	A	0.095215				182.8
266953_at	11	11	120.6	A	0.466064				120.6
266954_at	11	11	8	A	0.981445				8
266955_at	11	11	302.9	M	0.056152				302.9
266956_at	11	11	538.5	M	0.056152				538.5
266957_at	11	11	178.9	P	0.010742				178.9
266958_at	11	11	822.5	P	0.018555				822.5
266899_at	11	11	934.2	A	0.095215				934.2
266900_at	11	11	8.5	A	0.953857				8.5
266901_at	11	11	1462.9	P	0.000732				1462.9
266902_at	11	11	203.7	P	0.037598				203.7
266903_at	11	11	59.8	A	0.696289				59.8
266904_at	11	11	813.7	P	0.023926				813.7
266905_at	11	11	176	A	0.432373				176
266906_at	11	11	221	P	0.005859				221
266907_at	11	11	295.7	A	0.219482				295.7
266908_at	11	11	20.7	A	0.943848				20.7
266909_at	11	11	146.7	A	0.27417				146.7
266910_at	11	11	941.8	P	0.005859				941.8
266911_at	11	11	326	P	0.008057				326
266912_at	11	11	80.6	A	0.533936				80.6
266913_at	11	11	29.8	A	0.780518				29.8
266914_at	11	11	117	A	0.533936				117
266915_at	11	11	124.6	A	0.19458				124.6
266916_at	11	11	248.4	P	0.001953				248.4
266917_at	11	11	30.9	A	0.633789				30.9
266918_at	11	11	13.6	A	0.567627				13.6
266919_at	11	11	298.2	A	0.149658				298.2
266920_at	11	11	75.4	A	0.366211				75.4
266921_at	11	11	9.3	A	0.932373				9.3
266922_s_at	11	11	1573.4	P	0.023926				1573.4
266923_at	11	11	1841.1	P	0.000244				1841.1
266924_at	11	11	517.1	P	0.005859				517.1
266925_at	11	11	3578.5	P	0.000244				3578.5
266926_at	11	11	70.1	A	0.246094				70.1
266927_at	11	11	3120	P	0.000732				3120
266928_at	11	11	1180.7	P	0.001953				1180.7
266929_at	11	11	214.4	A	0.129639				214.4
266930_at	11	11	153.1	A	0.533936				153.1
266896_at	11	11	468.7	P	0.023926				468.7
266897_at	11	11	12522.3	P	0.000244				12522.3
266898_at	11	11	1506.9	P	0.000732				1506.9
266867_at	11	11	305.1	P	0.037598				305.1
266868_at	11	11	154.7	A	0.27417				154.7
266869_at	11	11	313.1	A	0.27417				313.1
266870_at	11	11	6.7	A	0.888428				6.7
266871_at	11	11	79.7	A	0.665527				79.7
266872_at	11	11	267.2	P	0.010742				267.2
266873_at	11	11	371.8	M	0.056152				371.8
266874_at	11	11	208.3	A	0.171387				208.3
266875_at	11	11	151.9	A	0.080566				151.9
266876_at	11	11	431	P	0.018555				431
266877_at	11	11	187.8	A	0.334473				187.8
266878_at	11	11	249.7	A	0.334473				249.7
266879_at	11	11	56.9	A	0.696289				56.9
266880_at	11	11	274.6	A	0.27417				274.6
266881_at	11	11	210.7	P	0.023926				210.7
266882_at	11	11	700.8	P	0.008057				700.8
266883_at	11	11	13.2	A	0.753906				13.2
266884_at	11	11	189.6	A	0.111572				189.6
266885_at	11	11	378.7	A	0.111572				378.7
266886_at	11	11	79.8	A	0.533936				79.8
266887_at	11	11	2883.9	P	0.000244				2883.9
266888_s_at	11	11	834.1	P	0.018555				834.1
266889_at	11	11	1219.5	P	0.01416				1219.5
266890_at	11	11	2588.7	P	0.00293				2588.7
266891_at	11	11	204.5	A	0.171387				204.5
266892_at	11	11	2309.9	P	0.000244				2309.9
266893_at	11	11	122.1	A	0.432373				122.1
266894_at	11	11	112.6	A	0.398926				112.6
266895_at	11	11	192.8	A	0.5				192.8
266836_at	11	11	109.2	A	0.696289				109.2
266837_x_at	11	11	127.9	A	0.095215				127.9
266838_at	11	11	41.8	A	0.780518				41.8
266839_at	11	11	266.5	A	0.303711				266.5
266840_at	11	11	14.8	A	0.904785				14.8
266841_at	11	11	1196	P	0.000244				1196
266842_at	11	11	138.3	A	0.171387				138.3
266843_at	11	11	166.6	A	0.067627				166.6
266844_at	11	11	7	A	0.989258				7
266845_at	11	11	238.2	A	0.5				238.2
266846_at	11	11	466.8	A	0.466064				466.8
266847_at	11	11	451.6	P	0.005859				451.6
266848_at	11	11	430.2	P	0.001953				430.2
266849_at	11	11	126.3	A	0.19458				126.3
266850_at	11	11	410.3	P	0.001953				410.3
266851_at	11	11	9.2	A	0.850342				9.2
266852_at	11	11	204.3	M	0.056152				204.3
266853_at	11	11	6	A	0.962402				6
266854_at	11	11	325	M	0.056152				325
266855_at	11	11	409.8	P	0.046143				409.8
266856_at	11	11	242.8	A	0.080566				242.8
266857_at	11	11	1511.9	P	0.000244				1511.9
266858_at	11	11	56.3	A	0.432373				56.3
266859_at	11	11	27.1	A	0.888428				27.1
266860_at	11	11	419.9	A	0.246094				419.9
266861_at	11	11	1106.8	P	0.001953				1106.8
266862_at	11	11	150.1	A	0.219482				150.1
266863_at	11	11	1437.2	P	0.01416				1437.2
266864_at	11	11	1306	M	0.056152				1306
266865_at	11	11	5935.7	P	0.000244				5935.7
266866_at	11	11	125.1	A	0.466064				125.1
266832_at	11	11	3454.2	P	0.000244				3454.2
266833_at	11	11	3.7	A	0.696289				3.7
266834_s_at	11	11	3400	P	0.000732				3400
266835_at	11	11	820.3	P	0.00415				820.3
266804_at	11	11	468.3	P	0.008057				468.3
266805_at	11	11	819.2	P	0.030273				819.2
266806_at	11	11	1182.5	P	0.001221				1182.5
266807_at	11	11	529.4	P	0.008057				529.4
266808_at	11	11	372.7	A	0.067627				372.7
266809_at	11	11	792.3	P	0.00415				792.3
266810_at	11	11	23.8	A	0.919434				23.8
266811_at	11	11	279.7	A	0.19458				279.7
266812_at	11	11	37.5	A	0.5				37.5
266813_at	11	11	1204.4	P	0.001221				1204.4
266814_at	11	11	50.5	A	0.398926				50.5
266815_at	11	11	411.5	P	0.001221				411.5
266816_at	11	11	922.4	P	0.008057				922.4
266817_at	11	11	59.8	A	0.398926				59.8
266818_at	11	11	254	P	0.001953				254
266819_at	11	11	1133.4	P	0.000244				1133.4
266820_at	11	11	187.7	P	0.030273				187.7
266821_at	11	11	108.4	A	0.432373				108.4
266822_at	11	11	1620.8	P	0.000244				1620.8
266823_at	11	11	179.3	A	0.398926				179.3
266824_at	11	11	145.6	A	0.171387				145.6
266825_at	11	11	329.3	P	0.030273				329.3
266826_at	11	11	372.7	P	0.008057				372.7
266827_at	11	11	20.8	A	0.633789				20.8
266828_at	11	11	7.4	A	0.888428				7.4
266829_at	11	11	10.2	A	0.953857				10.2
266830_at	11	11	432.9	M	0.056152				432.9
266831_at	11	11	40.9	A	0.72583				40.9
266797_at	11	11	90.7	A	0.466064				90.7
266798_at	11	11	433.7	P	0.037598				433.7
266799_at	11	11	1486.5	P	0.000244				1486.5
266800_at	11	11	10979.1	P	0.000244				10979.1
266801_at	11	11	450.7	P	0.046143				450.7
266802_at	11	11	180.3	P	0.010742				180.3
266803_at	11	11	357	A	0.149658				357
266773_at	11	11	92.5	A	0.27417				92.5
266774_at	11	11	30.1	A	0.5				30.1
266775_at	11	11	168	A	0.129639				168
266776_at	11	11	198	A	0.149658				198
266777_at	11	11	679.8	P	0.000244				679.8
266778_at	11	11	188.8	A	0.432373				188.8
266779_at	11	11	136.8	A	0.19458				136.8
266780_at	11	11	484	P	0.008057				484
266781_at	11	11	122	A	0.246094				122
266782_at	11	11	811.7	P	0.023926				811.7
266783_at	11	11	18.7	A	0.989258				18.7
266784_at	11	11	107.3	P	0.023926				107.3
266785_at	11	11	24.4	A	0.567627				24.4
266786_at	11	11	131.4	A	0.067627				131.4
266787_at	11	11	273.3	A	0.27417				273.3
266788_at	11	11	44.6	A	0.919434				44.6
266789_at	11	11	2328.2	P	0.000732				2328.2
266790_at	11	11	486.8	P	0.030273				486.8
266791_at	11	11	1424.4	P	0.01416				1424.4
266792_at	11	11	500.3	P	0.001221				500.3
266793_at	11	11	26.7	A	0.943848				26.7
266794_at	11	11	138.1	A	0.171387				138.1
266795_at	11	11	96.3	A	0.303711				96.3
266796_at	11	11	480.9	P	0.023926				480.9
266769_s_at	11	11	101.6	A	0.219482				101.6
266770_at	11	11	293.7	P	0.010742				293.7
266771_s_at	11	11	403.1	A	0.095215				403.1
266772_s_at	11	11	2.9	A	0.962402				2.9
266741_s_at	11	11	34.3	A	0.567627				34.3
266742_at	11	11	388	M	0.056152				388
266743_at	11	11	1744.4	P	0.001953				1744.4
266744_at	11	11	841.6	P	0.018555				841.6
266745_at	11	11	222.8	P	0.01416				222.8
266746_s_at	11	11	4647.3	P	0.000244				4647.3
266747_at	11	11	242.3	A	0.219482				242.3
266748_at	11	11	10.8	A	0.601074				10.8
266749_at	11	11	3162.1	P	0.000244				3162.1
266750_s_at	11	11	143.3	A	0.398926				143.3
266751_at	11	11	51.9	A	0.633789				51.9
266752_at	11	11	10.9	A	0.780518				10.9
266753_at	11	11	32.3	A	0.696289				32.3
266754_at	11	11	35.6	A	0.780518				35.6
266755_at	11	11	9.9	A	0.904785				9.9
266756_at	11	11	304.4	A	0.246094				304.4
266757_at	11	11	184.8	A	0.466064				184.8
266758_at	11	11	458.5	P	0.001953				458.5
266759_at	11	11	144.6	M	0.056152				144.6
266760_at	11	11	76.8	A	0.219482				76.8
266761_at	11	11	436.8	P	0.018555				436.8
266762_at	11	11	25.7	A	0.753906				25.7
266763_at	11	11	1517.6	P	0.000244				1517.6
266764_at	11	11	53.6	A	0.633789				53.6
266765_at	11	11	30.8	A	0.601074				30.8
266766_at	11	11	137.9	A	0.129639				137.9
266767_at	11	11	1046.2	P	0.01416				1046.2
266768_s_at	11	11	3946.8	P	0.001221				3946.8
266734_at	11	11	501	P	0.018555				501
266735_at	11	11	330	A	0.080566				330
266736_at	11	11	213.3	A	0.246094				213.3
266737_at	11	11	942.6	P	0.000244				942.6
266738_at	11	11	132.8	A	0.334473				132.8
266739_at	11	11	17.7	A	0.953857				17.7
266740_at	11	11	19	A	0.533936				19
266710_at	11	11	54.7	A	0.5				54.7
266711_at	11	11	143.5	A	0.171387				143.5
266712_at	11	11	181.9	A	0.466064				181.9
266713_at	11	11	65	A	0.696289				65
266714_at	11	11	30.2	A	0.601074				30.2
266715_at	11	11	396.9	A	0.111572				396.9
266716_at	11	11	6750.7	P	0.000244				6750.7
266717_at	11	11	520.9	P	0.001953				520.9
266718_at	11	11	2813.1	P	0.000244				2813.1
266719_at	11	11	1309.6	P	0.00415				1309.6
266720_s_at	11	11	303.4	M	0.056152				303.4
266721_at	11	11	161.6	A	0.27417				161.6
266722_at	11	11	268.1	A	0.149658				268.1
266723_at	11	11	10.6	A	0.932373				10.6
266724_at	11	11	89	A	0.19458				89
266725_at	11	11	140.5	A	0.334473				140.5
266726_at	11	11	5	A	0.888428				5
266727_at	11	11	458	P	0.00293				458
266728_at	11	11	314.8	A	0.171387				314.8
266729_at	11	11	110.6	A	0.246094				110.6
266730_at	11	11	14.9	A	0.432373				14.9
266731_at	11	11	222.5	A	0.246094				222.5
266732_at	11	11	442.1	A	0.246094				442.1
266733_at	11	11	38.3	A	0.633789				38.3
266706_at	11	11	12.6	A	0.80542				12.6
266707_at	11	11	21.3	A	0.870361				21.3
266708_at	11	11	141.1	A	0.432373				141.1
266709_at	11	11	1097.3	P	0.010742				1097.3
266679_at	11	11	529.5	P	0.018555				529.5
266680_s_at	11	11	26.1	A	0.80542				26.1
266681_at	11	11	10.8	A	0.850342				10.8
266682_at	11	11	274.2	A	0.398926				274.2
266683_at	11	11	308.9	P	0.010742				308.9
266684_at	11	11	135.5	A	0.334473				135.5
266685_at	11	11	923.9	P	0.001221				923.9
266686_at	11	11	54	A	0.696289				54
266687_at	11	11	35.7	A	0.850342				35.7
266688_at	11	11	66.1	A	0.533936				66.1
266689_at	11	11	67.9	A	0.633789				67.9
266690_at	11	11	16.9	A	0.696289				16.9
266691_at	11	11	133.1	A	0.219482				133.1
266692_at	11	11	92.9	A	0.19458				92.9
266693_at	11	11	653.4	P	0.037598				653.4
266694_at	11	11	2864.3	P	0.000244				2864.3
266695_at	11	11	659.7	P	0.001953				659.7
266696_at	11	11	473.1	P	0.005859				473.1
266697_at	11	11	21.7	A	0.633789				21.7
266698_at	11	11	1610.5	P	0.005859				1610.5
266699_at	11	11	1192.7	P	0.01416				1192.7
266700_at	11	11	2834.4	P	0.000732				2834.4
266701_at	11	11	731.5	P	0.00293				731.5
266702_at	11	11	239.1	P	0.018555				239.1
266703_at	11	11	228.9	A	0.303711				228.9
266704_at	11	11	514.4	P	0.001953				514.4
266705_at	11	11	520.7	P	0.000244				520.7
266678_at	11	11	1766.7	P	0.000244				1766.7
266647_at	11	11	287.1	P	0.037598				287.1
266648_at	11	11	476.5	P	0.01416				476.5
266649_at	11	11	118.7	A	0.665527				118.7
266650_at	11	11	786.2	P	0.000732				786.2
266651_at	11	11	51.7	A	0.432373				51.7
266652_at	11	11	336	P	0.00293				336
266653_at	11	11	220.4	A	0.149658				220.4
266654_at	11	11	6.7	A	0.943848				6.7
266655_at	11	11	63.6	A	0.567627				63.6
266656_at	11	11	1391	P	0.010742				1391
266657_at	11	11	219.7	A	0.366211				219.7
266658_at	11	11	8047.9	P	0.000244				8047.9
266659_at	11	11	571.6	P	0.00415				571.6
266660_at	11	11	260.8	A	0.129639				260.8
266661_at	11	11	15.5	A	0.870361				15.5
266662_at	11	11	157.6	A	0.366211				157.6
266663_at	11	11	110.5	A	0.601074				110.5
266664_at	11	11	53.2	A	0.696289				53.2
266665_at	11	11	37.7	A	0.171387				37.7
266666_at	11	11	271.5	P	0.037598				271.5
266667_at	11	11	14.9	A	0.601074				14.9
266668_at	11	11	32.7	A	0.665527				32.7
266669_at	11	11	5.3	A	0.976074				5.3
266670_at	11	11	155.6	A	0.398926				155.6
266671_at	11	11	253.9	A	0.111572				253.9
266672_at	11	11	1293.2	P	0.008057				1293.2
266673_at	11	11	954.8	P	0.00293				954.8
266674_at	11	11	14.8	A	0.780518				14.8
266675_s_at	11	11	37.3	A	0.665527				37.3
266676_s_at	11	11	113.7	A	0.432373				113.7
266677_at	11	11	63.7	A	0.633789				63.7
266643_s_at	11	11	155.4	P	0.00415				155.4
266644_at	11	11	20.8	A	0.80542				20.8
266645_at	11	11	16.4	A	0.932373				16.4
266646_at	11	11	1057.5	P	0.000244				1057.5
266615_s_at	11	11	211.3	P	0.005859				211.3
266616_at	11	11	410.2	P	0.018555				410.2
266617_at	11	11	8065.4	P	0.000244				8065.4
266618_at	11	11	17.4	A	0.601074				17.4
266619_at	11	11	401.7	P	0.000732				401.7
266620_at	11	11	145.7	A	0.5				145.7
266621_at	11	11	479.6	A	0.095215				479.6
266622_at	11	11	33.5	A	0.870361				33.5
266623_at	11	11	322.8	A	0.432373				322.8
266624_s_at	11	11	513.3	P	0.008057				513.3
266625_at	11	11	57	A	0.366211				57
266626_at	11	11	135.5	A	0.129639				135.5
266627_at	11	11	316.1	P	0.037598				316.1
266628_at	11	11	252.2	A	0.246094				252.2
266629_at	11	11	148.6	A	0.533936				148.6
266630_at	11	11	30.7	A	0.466064				30.7
266631_at	11	11	12	A	0.850342				12
266632_at	11	11	59.9	A	0.533936				59.9
266633_at	11	11	182.2	A	0.334473				182.2
266634_at	11	11	13.2	A	0.533936				13.2
266635_at	11	11	341.5	P	0.046143				341.5
266636_at	11	11	5277.4	P	0.000244				5277.4
266637_at	11	11	206.8	A	0.067627				206.8
266638_at	11	11	1160	P	0.001953				1160
266639_at	11	11	722.2	P	0.000732				722.2
266640_at	11	11	13.4	A	0.72583				13.4
266641_at	11	11	642	P	0.000244				642
266642_at	11	11	452.5	P	0.000732				452.5
266608_at	11	11	407.2	P	0.046143				407.2
266609_at	11	11	1651.1	P	0.001953				1651.1
266610_at	11	11	24.4	A	0.633789				24.4
266611_at	11	11	6.1	A	0.80542				6.1
266612_at	11	11	178.1	A	0.366211				178.1
266613_at	11	11	41.9	A	0.696289				41.9
266614_at	11	11	2452.2	P	0.000244				2452.2
266584_s_at	11	11	60.1	A	0.466064				60.1
266585_at	11	11	33.5	A	0.665527				33.5
266586_s_at	11	11	5	A	0.80542				5
266587_at	11	11	283.1	M	0.056152				283.1
266588_at	11	11	309.8	P	0.000732				309.8
266589_at	11	11	395.6	P	0.00293				395.6
266590_at	11	11	332.2	A	0.095215				332.2
266591_at	11	11	307.3	P	0.046143				307.3
266592_at	11	11	285.7	A	0.080566				285.7
266593_at	11	11	142.6	A	0.366211				142.6
266594_at	11	11	33.8	A	0.753906				33.8
266595_at	11	11	546.6	P	0.010742				546.6
266596_at	11	11	166	P	0.018555				166
266597_at	11	11	78.2	A	0.303711				78.2
266598_at	11	11	119.5	A	0.466064				119.5
266599_at	11	11	1854.5	P	0.00415				1854.5
266600_at	11	11	125.6	A	0.398926				125.6
266601_at	11	11	221.5	A	0.27417				221.5
266602_at	11	11	40.9	A	0.633789				40.9
266603_at	11	11	38.6	A	0.932373				38.6
266604_at	11	11	855.2	P	0.000244				855.2
266605_at	11	11	279.4	P	0.005859				279.4
266606_at	11	11	143.1	A	0.665527				143.1
266607_at	11	11	8.4	A	0.981445				8.4
266580_at	11	11	1039.2	P	0.000244				1039.2
266581_at	11	11	273.6	P	0.008057				273.6
266582_at	11	11	748.1	P	0.01416				748.1
266583_at	11	11	23515.2	P	0.000244				23515.2
266552_at	11	11	10804.3	P	0.000244				10804.3
266553_at	11	11	1622.8	P	0.000244				1622.8
266554_s_at	11	11	556.2	P	0.00415				556.2
266555_at	11	11	575	P	0.01416				575
266556_at	11	11	909.6	P	0.000732				909.6
266557_at	11	11	1225	P	0.000244				1225
266558_at	11	11	23.9	A	0.567627				23.9
266559_at	11	11	66.3	A	0.5				66.3
266560_at	11	11	12.4	A	0.953857				12.4
266561_at	11	11	65.9	A	0.5				65.9
266562_at	11	11	37.5	A	0.432373				37.5
266563_at	11	11	227.8	A	0.095215				227.8
266564_at	11	11	42.9	A	0.432373				42.9
266565_at	11	11	148.1	A	0.753906				148.1
266566_at	11	11	1501.7	P	0.000244				1501.7
266567_at	11	11	38.3	A	0.567627				38.3
266568_at	11	11	263.9	A	0.398926				263.9
266569_at	11	11	146	A	0.601074				146
266570_at	11	11	1521.7	P	0.005859				1521.7
266571_at	11	11	120.3	A	0.067627				120.3
266572_at	11	11	336.6	P	0.000244				336.6
266573_at	11	11	29.9	A	0.601074				29.9
266574_at	11	11	94.3	A	0.095215				94.3
266575_at	11	11	1282.9	P	0.000244				1282.9
266576_at	11	11	654.2	P	0.030273				654.2
266577_at	11	11	155.3	A	0.080566				155.3
266578_at	11	11	24.3	A	0.633789				24.3
266579_at	11	11	3619.7	P	0.001953				3619.7
266520_at	11	11	367.1	P	0.005371				367.1
266521_at	11	11	2122	P	0.001221				2122
266522_at	11	11	167.5	P	0.037598				167.5
266523_at	11	11	64.6	A	0.171387				64.6
266524_at	11	11	159.2	A	0.129639				159.2
266525_at	11	11	306.9	P	0.01416				306.9
266526_at	11	11	305.1	A	0.129639				305.1
266527_at	11	11	156	A	0.095215				156
266528_at	11	11	67.2	A	0.601074				67.2
266529_at	11	11	188	A	0.111572				188
266530_at	11	11	64.3	A	0.567627				64.3
266531_at	11	11	210	A	0.398926				210
266532_at	11	11	15.4	A	0.80542				15.4
266533_s_at	11	11	9899	P	0.000244				9899
266534_at	11	11	994.4	P	0.000244				994.4
266535_s_at	11	11	1243.1	P	0.000244				1243.1
266536_at	11	11	1528.3	P	0.000732				1528.3
266537_at	11	11	1124.2	P	0.000244				1124.2
266538_at	11	11	420.8	A	0.19458				420.8
266539_at	11	11	97	A	0.398926				97
266540_at	11	11	415.7	A	0.129639				415.7
266541_at	11	11	502.4	P	0.037598				502.4
266542_at	11	11	293.1	A	0.19458				293.1
266543_at	11	11	111.6	A	0.398926				111.6
266544_at	11	11	4	A	0.888428				4
266545_at	11	11	556.8	P	0.000244				556.8
266546_at	11	11	13.5	A	0.601074				13.5
266547_at	11	11	87.3	A	0.219482				87.3
266548_at	11	11	174	A	0.633789				174
266549_at	11	11	259.4	A	0.129639				259.4
266550_s_at	11	11	38.6	A	0.567627				38.6
266551_at	11	11	1233.6	A	0.067627				1233.6
266517_at	11	11	212.7	A	0.366211				212.7
266518_at	11	11	83.7	A	0.567627				83.7
266519_at	11	11	435.5	P	0.023926				435.5
266489_at	11	11	221.2	A	0.219482				221.2
266490_at	11	11	299.7	P	0.005859				299.7
266491_at	11	11	11.8	A	0.962402				11.8
266492_at	11	11	96.6	A	0.533936				96.6
266493_at	11	11	150.5	P	0.037598				150.5
266494_at	11	11	18.2	A	0.633789				18.2
266495_at	11	11	622.3	P	0.023926				622.3
266496_at	11	11	465.5	A	0.171387				465.5
266497_at	11	11	73.5	A	0.366211				73.5
266498_at	11	11	234.5	A	0.095215				234.5
266499_at	11	11	330.2	A	0.129639				330.2
266500_at	11	11	40	A	0.904785				40
266501_at	11	11	12.7	A	0.780518				12.7
266502_at	11	11	106.7	A	0.246094				106.7
266503_at	11	11	140.8	P	0.046143				140.8
266504_at	11	11	443.1	P	0.023926				443.1
266505_at	11	11	249.5	A	0.095215				249.5
266506_at	11	11	145.1	A	0.095215				145.1
266507_at	11	11	109.5	A	0.432373				109.5
266508_at	11	11	31	A	0.870361				31
266509_at	11	11	668	P	0.010742				668
266510_at	11	11	181.6	M	0.056152				181.6
266511_at	11	11	287.4	P	0.030273				287.4
266512_at	11	11	981	P	0.01416				981
266513_at	11	11	421.2	P	0.000244				421.2
266514_at	11	11	201.6	A	0.432373				201.6
266515_at	11	11	388.7	A	0.067627				388.7
266516_at	11	11	330.3	A	0.303711				330.3
266482_at	11	11	643.5	P	0.000244				643.5
266483_at	11	11	362.5	P	0.030273				362.5
266484_at	11	11	63.5	A	0.334473				63.5
266485_at	11	11	89.3	A	0.334473				89.3
266486_at	11	11	276	A	0.080566				276
266487_at	11	11	2.5	A	0.953857				2.5
266488_at	11	11	43.9	A	0.80542				43.9
266458_at	11	11	3057	P	0.000732				3057
266459_at	11	11	385.8	P	0.01416				385.8
266460_at	11	11	149.5	A	0.5				149.5
266461_at	11	11	16068.6	P	0.000244				16068.6
266462_at	11	11	226.4	A	0.19458				226.4
266463_at	11	11	51.3	A	0.72583				51.3
266464_at	11	11	407.9	P	0.01416				407.9
266465_at	11	11	90.3	A	0.219482				90.3
266466_at	11	11	195.5	A	0.171387				195.5
266467_at	11	11	173.2	A	0.19458				173.2
266468_at	11	11	622.2	P	0.046143				622.2
266469_at	11	11	26.1	A	0.432373				26.1
266470_at	11	11	62.5	A	0.601074				62.5
266471_at	11	11	101.7	A	0.665527				101.7
266472_at	11	11	78.5	A	0.366211				78.5
266473_at	11	11	396.7	A	0.334473				396.7
266474_at	11	11	248.2	P	0.023926				248.2
266475_at	11	11	133.3	A	0.171387				133.3
266476_at	11	11	6080.6	P	0.000244				6080.6
266477_at	11	11	108.6	A	0.633789				108.6
266478_at	11	11	225.1	M	0.056152				225.1
266479_at	11	11	51.8	A	0.466064				51.8
266480_at	11	11	648.9	P	0.01416				648.9
266481_at	11	11	270	P	0.001953				270
266454_at	11	11	101.8	A	0.19458				101.8
266455_at	11	11	568.9	P	0.008057				568.9
266456_at	11	11	55	A	0.567627				55
266457_at	11	11	683	P	0.046143				683
266426_x_at	11	11	25	A	0.466064				25
266427_at	11	11	4.7	A	0.334473				4.7
266428_at	11	11	1956.5	P	0.000244				1956.5
266429_at	11	11	155.8	P	0.000732				155.8
266430_at	11	11	138.7	A	0.5				138.7
266431_at	11	11	101.8	A	0.27417				101.8
266432_s_at	11	11	2.5	A	0.981445				2.5
266433_at	11	11	47.9	A	0.366211				47.9
266434_s_at	11	11	112.8	A	0.129639				112.8
266435_s_at	11	11	12.3	A	0.696289				12.3
266436_at	11	11	211.2	A	0.149658				211.2
266437_at	11	11	519.9	A	0.129639				519.9
266438_at	11	11	78.9	A	0.533936				78.9
266439_s_at	11	11	163.1	A	0.171387				163.1
266440_at	11	11	151.9	A	0.080566				151.9
266441_at	11	11	50.9	A	0.601074				50.9
266442_at	11	11	234.8	A	0.334473				234.8
266443_at	11	11	212.1	A	0.129639				212.1
266444_at	11	11	227.4	P	0.008057				227.4
266445_at	11	11	717	P	0.005859				717
266446_at	11	11	34.9	A	0.533936				34.9
266447_at	11	11	478.8	P	0.010742				478.8
266448_s_at	11	11	500.2	P	0.018555				500.2
266449_at	11	11	576.3	P	0.01416				576.3
266450_s_at	11	11	105.4	P	0.037598				105.4
266451_at	11	11	353.9	A	0.246094				353.9
266452_at	11	11	956.5	P	0.008057				956.5
266453_at	11	11	154.4	A	0.366211				154.4
266394_at	11	11	26.5	A	0.567627				26.5
266395_at	11	11	54.9	A	0.334473				54.9
266396_at	11	11	561.5	P	0.00293				561.5
266397_at	11	11	241.3	P	0.046143				241.3
266398_at	11	11	292.3	A	0.095215				292.3
266399_at	11	11	256.1	A	0.27417				256.1
266400_at	11	11	331.4	A	0.080566				331.4
266401_s_at	11	11	24.2	A	0.932373				24.2
266402_at	11	11	495.4	P	0.000732				495.4
266403_at	11	11	124.4	A	0.067627				124.4
266404_at	11	11	73.3	A	0.246094				73.3
266405_at	11	11	16.4	A	0.850342				16.4
266406_at	11	11	113.6	A	0.095215				113.6
266407_at	11	11	454.5	P	0.001221				454.5
266408_at	11	11	106.3	A	0.334473				106.3
266409_at	11	11	15.2	A	0.919434				15.2
266410_at	11	11	333.2	A	0.080566				333.2
266411_at	11	11	290.9	A	0.095215				290.9
266412_at	11	11	174.2	A	0.633789				174.2
266413_at	11	11	740.2	P	0.000244				740.2
266414_at	11	11	152.7	P	0.037598				152.7
266415_at	11	11	431.4	P	0.037598				431.4
266416_at	11	11	674.5	P	0.018555				674.5
266417_at	11	11	193.3	A	0.111572				193.3
266418_at	11	11	218.7	A	0.533936				218.7
266419_at	11	11	128.8	A	0.149658				128.8
266420_at	11	11	829.1	P	0.001953				829.1
266421_at	11	11	545	A	0.171387				545
266422_at	11	11	353.2	P	0.037598				353.2
266423_at	11	11	80.6	P	0.001953				80.6
266424_at	11	11	64.4	A	0.466064				64.4
266425_at	11	11	41.3	A	0.601074				41.3
266391_at	11	11	390.4	P	0.030273				390.4
266392_at	11	11	138.2	A	0.533936				138.2
266393_at	11	11	2.1	A	0.850342				2.1
266363_at	11	11	883	P	0.005859				883
266364_at	11	11	214.2	A	0.27417				214.2
266365_at	11	11	25.5	A	0.962402				25.5
266366_at	11	11	3227.3	P	0.001953				3227.3
266367_s_at	11	11	129	A	0.366211				129
266368_at	11	11	22.7	A	0.633789				22.7
266369_at	11	11	87.3	A	0.696289				87.3
266370_at	11	11	683.2	P	0.00415				683.2
266371_at	11	11	1210	P	0.001953				1210
266372_at	11	11	3	A	0.696289				3
266373_x_at	11	11	8.2	A	0.753906				8.2
266374_at	11	11	218.6	A	0.246094				218.6
266375_at	11	11	6.4	A	0.780518				6.4
266376_at	11	11	97.9	A	0.303711				97.9
266377_at	11	11	5.4	A	0.989258				5.4
266378_at	11	11	36.7	A	0.665527				36.7
266379_at	11	11	130.9	A	0.366211				130.9
266380_at	11	11	188.2	A	0.080566				188.2
266381_at	11	11	18.4	A	0.753906				18.4
266382_at	11	11	145	A	0.432373				145
266383_at	11	11	101.1	A	0.432373				101.1
266384_at	11	11	56.6	A	0.567627				56.6
266385_at	11	11	504.2	P	0.000244				504.2
266386_at	11	11	58.2	A	0.665527				58.2
266387_at	11	11	2.7	A	0.943848				2.7
266388_at	11	11	389.5	P	0.005859				389.5
266389_s_at	11	11	219.4	P	0.023926				219.4
266390_at	11	11	168.8	A	0.19458				168.8
266356_at	11	11	170.4	M	0.056152				170.4
266357_at	11	11	176	A	0.080566				176
266358_at	11	11	36.7	A	0.72583				36.7
266359_at	11	11	230.4	P	0.010742				230.4
266360_at	11	11	290.6	P	0.018555				290.6
266361_at	11	11	243.4	P	0.018555				243.4
266362_at	11	11	83.9	A	0.303711				83.9
266332_at	11	11	201.2	A	0.171387				201.2
266333_at	11	11	110.5	A	0.334473				110.5
266334_at	11	11	503.3	P	0.010742				503.3
266335_at	11	11	327.8	A	0.080566				327.8
266336_at	11	11	39.3	A	0.665527				39.3
266337_at	11	11	281	A	0.095215				281
266338_at	11	11	249.9	A	0.19458				249.9
266339_s_at	11	11	4.2	A	0.943848				4.2
266340_at	11	11	198.9	A	0.095215				198.9
266341_at	11	11	241.2	P	0.018555				241.2
266342_at	11	11	532.6	A	0.080566				532.6
266343_at	11	11	234.6	A	0.171387				234.6
266344_at	11	11	400.8	P	0.030273				400.8
266345_at	11	11	285.5	A	0.095215				285.5
266346_at	11	11	31.4	A	0.919434				31.4
266347_at	11	11	170.7	A	0.432373				170.7
266348_at	11	11	3900.9	P	0.000732				3900.9
266349_at	11	11	26.2	A	0.870361				26.2
266350_at	11	11	430.2	A	0.246094				430.2
266351_at	11	11	1952.1	P	0.000732				1952.1
266352_at	11	11	275.9	P	0.037598				275.9
266353_at	11	11	7	A	0.969727				7
266354_at	11	11	28.7	A	0.780518				28.7
266355_at	11	11	252.5	A	0.067627				252.5
266328_at	11	11	461.4	M	0.056152				461.4
266329_at	11	11	964	P	0.001953				964
266330_at	11	11	25.4	A	0.5				25.4
266331_at	11	11	441.9	P	0.000732				441.9
266300_at	11	11	416.2	P	0.010742				416.2
266301_at	11	11	111.6	A	0.567627				111.6
266302_at	11	11	1103.7	P	0.018555				1103.7
266303_at	11	11	47.8	A	0.19458				47.8
266304_at	11	11	256.5	A	0.095215				256.5
266305_at	11	11	9.3	A	0.466064				9.3
266306_at	11	11	160.4	A	0.067627				160.4
266307_at	11	11	80.4	A	0.19458				80.4
266308_at	11	11	92.4	A	0.129639				92.4
266309_at	11	11	69.8	A	0.398926				69.8
266310_at	11	11	565.4	P	0.001953				565.4
266311_at	11	11	311.6	A	0.171387				311.6
266312_at	11	11	1259.4	P	0.008057				1259.4
266313_at	11	11	239.2	A	0.432373				239.2
266314_at	11	11	317.1	A	0.246094				317.1
266315_at	11	11	74.3	A	0.466064				74.3
266316_at	11	11	2021.8	P	0.000732				2021.8
266317_at	11	11	3025.2	P	0.000244				3025.2
266318_at	11	11	391.1	A	0.19458				391.1
266319_s_at	11	11	247	A	0.149658				247
266320_at	11	11	157.8	P	0.018555				157.8
266321_at	11	11	176.1	A	0.27417				176.1
266322_at	11	11	220.5	P	0.010742				220.5
266323_at	11	11	215.2	A	0.219482				215.2
266324_at	11	11	370.5	P	0.01416				370.5
266325_at	11	11	285.6	A	0.111572				285.6
266326_at	11	11	8	A	0.72583				8
266327_at	11	11	210	A	0.149658				210
266268_at	11	11	499.9	P	0.005859				499.9
266269_at	11	11	660.7	M	0.056152				660.7
266270_at	11	11	671.9	P	0.000732				671.9
266271_at	11	11	425.2	A	0.111572				425.2
266272_at	11	11	184.8	A	0.095215				184.8
266273_at	11	11	144.5	A	0.303711				144.5
266274_at	11	11	175	A	0.303711				175
266275_at	11	11	697	P	0.008057				697
266276_at	11	11	175.2	A	0.149658				175.2
266277_at	11	11	686.8	A	0.067627				686.8
266278_at	11	11	186.5	A	0.171387				186.5
266279_at	11	11	1307.8	P	0.000732				1307.8
266280_at	11	11	56.1	A	0.696289				56.1
266281_at	11	11	12.3	A	0.633789				12.3
266282_at	11	11	41	A	0.466064				41
266283_at	11	11	689.3	P	0.001953				689.3
266284_at	11	11	79.8	A	0.067627				79.8
266285_at	11	11	912.4	P	0.000244				912.4
266286_at	11	11	165.5	P	0.018555				165.5
266287_at	11	11	105.6	A	0.334473				105.6
266288_s_at	11	11	126.7	A	0.366211				126.7
266289_at	11	11	576.3	P	0.001953				576.3
266290_at	11	11	747.6	P	0.001953				747.6
266291_at	11	11	127.1	M	0.056152				127.1
266292_at	11	11	231.1	A	0.149658				231.1
266293_at	11	11	964.4	P	0.005859				964.4
266294_at	11	11	2127.2	P	0.000244				2127.2
266295_at	11	11	375.7	P	0.005859				375.7
266296_at	11	11	8739.8	P	0.000244				8739.8
266297_at	11	11	261.8	A	0.19458				261.8
266298_at	11	11	178	A	0.111572				178
266299_at	11	11	19189.1	P	0.000244				19189.1
266265_at	11	11	675.6	P	0.00293				675.6
266266_at	11	11	974.1	P	0.00293				974.1
266267_at	11	11	3849.5	P	0.000244				3849.5
266237_at	11	11	225.1	M	0.056152				225.1
266238_at	11	11	1196	P	0.001221				1196
266239_at	11	11	498.2	P	0.000244				498.2
266240_at	11	11	327.5	A	0.303711				327.5
266241_s_at	11	11	59	A	0.19458				59
266242_at	11	11	356.5	A	0.095215				356.5
266243_at	11	11	61.6	A	0.398926				61.6
266244_at	11	11	11.9	A	0.72583				11.9
266245_at	11	11	6.9	A	0.870361				6.9
266246_at	11	11	285.7	M	0.056152				285.7
266247_at	11	11	1198.5	P	0.000244				1198.5
266248_at	11	11	315.9	P	0.023926				315.9
266249_at	11	11	12.2	A	0.828613				12.2
266250_at	11	11	19.8	A	0.696289				19.8
266251_s_at	11	11	175.6	P	0.046143				175.6
266252_at	11	11	47.6	A	0.27417				47.6
266253_at	11	11	390.2	P	0.030273				390.2
266254_at	11	11	203.7	A	0.19458				203.7
266255_at	11	11	10.1	A	0.5				10.1
266256_at	11	11	1590.9	P	0.000244				1590.9
266257_at	11	11	124.8	A	0.27417				124.8
266258_at	11	11	1828.7	P	0.001953				1828.7
266259_at	11	11	1068.9	P	0.018555				1068.9
266260_at	11	11	990	P	0.00293				990
266261_at	11	11	895.9	A	0.095215				895.9
266262_at	11	11	183.2	A	0.432373				183.2
266263_at	11	11	25.3	A	0.753906				25.3
266264_at	11	11	299.2	A	0.171387				299.2
266205_s_at	11	11	1329.7	P	0.000244				1329.7
266206_at	11	11	429.2	P	0.001953				429.2
266207_at	11	11	1514.9	P	0.000244				1514.9
266208_at	11	11	180.6	A	0.080566				180.6
266209_at	11	11	23.2	A	0.969727				23.2
266210_at	11	11	5433.2	P	0.00415				5433.2
266211_at	11	11	299	P	0.046143				299
266212_at	11	11	45.6	A	0.696289				45.6
266213_s_at	11	11	82.6	A	0.780518				82.6
266214_at	11	11	32.2	A	0.219482				32.2
266215_at	11	11	888.3	P	0.005859				888.3
266216_at	11	11	210.7	P	0.030273				210.7
266217_at	11	11	241.3	P	0.037598				241.3
266218_s_at	11	11	108.9	A	0.633789				108.9
266219_at	11	11	449.2	A	0.171387				449.2
266220_at	11	11	28.6	A	0.567627				28.6
266221_at	11	11	328.8	A	0.067627				328.8
266222_at	11	11	4.5	A	0.904785				4.5
266223_at	11	11	288.8	P	0.008057				288.8
266224_at	11	11	6311.1	P	0.000244				6311.1
266225_at	11	11	1179.4	P	0.000732				1179.4
266226_at	11	11	157	P	0.000732				157
266227_at	11	11	7.9	A	0.828613				7.9
266228_at	11	11	18322.7	P	0.000244				18322.7
266229_at	11	11	426.4	P	0.010742				426.4
266230_at	11	11	150	A	0.219482				150
266231_at	11	11	176.6	P	0.046143				176.6
266232_at	11	11	292.4	P	0.018555				292.4
266233_at	11	11	115.9	A	0.246094				115.9
266234_at	11	11	206.9	A	0.095215				206.9
266235_at	11	11	357.2	P	0.010742				357.2
266236_at	11	11	72.7	A	0.696289				72.7
266202_at	11	11	260.4	P	0.023926				260.4
266203_at	11	11	685.9	P	0.000244				685.9
266204_at	11	11	90	A	0.398926				90
266173_at	11	11	237.7	P	0.000732				237.7
266174_at	11	11	382.1	A	0.149658				382.1
266175_at	11	11	213.3	A	0.398926				213.3
266176_at	11	11	81.5	A	0.466064				81.5
266177_at	11	11	168.7	A	0.19458				168.7
266178_at	11	11	45.8	A	0.72583				45.8
266179_at	11	11	17	A	0.888428				17
266180_at	11	11	895.9	P	0.000244				895.9
266181_at	11	11	1951.5	P	0.000732				1951.5
266182_at	11	11	1083	P	0.010742				1083
266183_at	11	11	135.2	A	0.432373				135.2
266184_s_at	11	11	26	A	0.665527				26
266185_at	11	11	441.8	A	0.219482				441.8
266186_at	11	11	230.4	A	0.27417				230.4
266187_at	11	11	202.4	A	0.334473				202.4
266188_at	11	11	1130.2	P	0.030273				1130.2
266189_at	11	11	492.2	P	0.010742				492.2
266190_at	11	11	523.5	P	0.046143				523.5
266191_at	11	11	101.5	A	0.5				101.5
266192_at	11	11	1131.9	P	0.000244				1131.9
266193_at	11	11	281.8	A	0.149658				281.8
266194_at	11	11	169.9	P	0.046143				169.9
266195_at	11	11	167.7	A	0.149658				167.7
266196_at	11	11	36.9	A	0.633789				36.9
266197_at	11	11	140.6	A	0.111572				140.6
266198_at	11	11	37.1	A	0.219482				37.1
266199_at	11	11	119.5	A	0.246094				119.5
266200_at	11	11	19.7	A	0.953857				19.7
266201_at	11	11	110	A	0.219482				110
266167_at	11	11	2325.8	P	0.000732				2325.8
266168_at	11	11	47404.4	P	0.000244				47404.4
266169_at	11	11	74.9	A	0.171387				74.9
266170_at	11	11	509.7	P	0.00415				509.7
266171_at	11	11	564.9	P	0.005859				564.9
266172_at	11	11	2483.6	P	0.001221				2483.6
266142_at	11	11	316.7	A	0.080566				316.7
266143_at	11	11	75.8	A	0.334473				75.8
266144_at	11	11	27.5	A	0.753906				27.5
266145_at	11	11	2.4	A	0.780518				2.4
266146_at	11	11	64.1	A	0.334473				64.1
266147_at	11	11	2.7	A	0.904785				2.7
266148_x_at	11	11	255.9	A	0.334473				255.9
266149_x_at	11	11	404.8	A	0.171387				404.8
266150_s_at	11	11	743.7	P	0.000244				743.7
266151_x_at	11	11	124.4	A	0.5				124.4
266152_s_at	11	11	379.6	A	0.19458				379.6
266153_at	11	11	50.6	A	0.696289				50.6
266154_at	11	11	139.8	A	0.219482				139.8
266155_at	8	8	257.9	P	0.001953				257.9
266156_at	11	11	129.5	A	0.398926				129.5
266157_at	11	11	24.8	A	0.696289				24.8
266158_at	11	11	582.8	P	0.046143				582.8
266159_at	11	11	26.3	A	0.601074				26.3
266160_at	11	11	137.5	A	0.149658				137.5
266161_at	11	11	16.2	A	0.567627				16.2
266162_at	11	11	127.9	A	0.171387				127.9
266163_at	11	11	503.3	P	0.005859				503.3
266164_at	11	11	77.6	A	0.129639				77.6
266165_at	11	11	3831.5	P	0.000244				3831.5
266166_at	11	11	928.8	P	0.000732				928.8
266138_at	11	11	527.8	P	0.01416				527.8
266139_at	11	11	15.5	A	0.665527				15.5
266140_at	11	11	529.8	A	0.080566				529.8
266141_at	11	11	17.4	A	0.303711				17.4
266110_at	11	11	170.7	A	0.366211				170.7
266111_at	11	11	358.3	P	0.001221				358.3
266112_x_at	11	11	596.4	A	0.067627				596.4
266113_x_at	11	11	148.9	A	0.095215				148.9
266114_at	11	11	206.3	A	0.303711				206.3
266115_at	11	11	24	A	0.334473				24
266116_at	11	11	1793.7	P	0.00415				1793.7
266117_at	11	11	164.9	P	0.010742				164.9
266118_at	11	11	95.6	A	0.219482				95.6
266119_at	11	11	242.3	P	0.01416				242.3
266120_at	11	11	343.7	P	0.001953				343.7
266121_at	11	11	518.5	P	0.023926				518.5
266122_at	11	11	675.8	P	0.001221				675.8
266123_at	11	11	13928.1	P	0.000244				13928.1
266124_at	11	11	252.2	A	0.111572				252.2
266125_at	11	11	265.4	A	0.171387				265.4
266126_at	11	11	46.7	A	0.601074				46.7
266127_s_at	11	11	617.7	A	0.095215				617.7
266128_at	11	11	3.5	A	0.976074				3.5
266129_at	11	11	334.2	P	0.018555				334.2
266130_at	11	11	386.8	P	0.037598				386.8
266131_at	11	11	107.7	A	0.219482				107.7
266132_at	11	11	221.9	A	0.366211				221.9
266133_at	11	11	110.7	A	0.27417				110.7
266134_s_at	11	11	53.5	A	0.466064				53.5
266135_at	11	11	427.8	P	0.005859				427.8
266136_at	11	11	388.3	P	0.030273				388.3
266137_at	11	11	562.2	A	0.303711				562.2
266103_at	11	11	1084.1	P	0.018555				1084.1
266104_at	11	11	244.8	P	0.037598				244.8
266105_at	11	11	3618.9	P	0.000244				3618.9
266106_at	11	11	5061.2	P	0.000244				5061.2
266107_at	11	11	194.2	A	0.111572				194.2
266108_at	11	11	78.9	A	0.5				78.9
266109_at	11	11	133.1	A	0.19458				133.1
266079_at	11	11	386.8	A	0.095215				386.8
266080_at	11	11	354	P	0.018555				354
266081_at	11	11	155.8	A	0.149658				155.8
266082_at	11	11	236.2	M	0.056152				236.2
266083_at	11	11	112	A	0.246094				112
266084_at	11	11	153	A	0.533936				153
266085_at	11	11	96.6	A	0.633789				96.6
266086_at	11	11	109.8	A	0.366211				109.8
266087_at	11	11	32.1	A	0.780518				32.1
266088_at	11	11	164.4	A	0.129639				164.4
266089_at	11	11	501.6	P	0.000244				501.6
266090_at	11	11	1568.9	P	0.00293				1568.9
266091_at	11	11	361.1	P	0.018555				361.1
266092_at	11	11	61.1	A	0.533936				61.1
266093_at	11	11	590.8	P	0.000732				590.8
266094_at	11	11	753.6	P	0.000732				753.6
266095_at	11	11	267.9	P	0.01416				267.9
266096_at	11	11	280.2	P	0.005859				280.2
266097_at	11	11	3991.3	P	0.000244				3991.3
266098_at	11	11	252.8	A	0.171387				252.8
266099_at	11	11	383.5	P	0.000244				383.5
266100_at	11	11	334.6	A	0.111572				334.6
266101_at	11	11	2537.9	P	0.000732				2537.9
266102_at	11	11	196.1	P	0.01416				196.1
266075_s_at	11	11	5370.2	P	0.000244				5370.2
266076_at	11	11	27.8	A	0.303711				27.8
266077_at	11	11	291	P	0.023926				291
266078_at	11	11	176.6	P	0.01416				176.6
266047_at	11	11	181.8	A	0.366211				181.8
266048_at	11	11	6.3	A	0.981445				6.3
266049_at	11	11	27.6	A	0.696289				27.6
266050_at	11	11	235.9	A	0.149658				235.9
266051_at	11	11	436	A	0.111572				436
266052_at	11	11	369.5	P	0.01416				369.5
266053_at	11	11	177	A	0.111572				177
266054_at	11	11	82.2	A	0.601074				82.2
266055_at	11	11	55.2	A	0.398926				55.2
266056_at	11	11	211.3	A	0.067627				211.3
266057_at	11	11	510.6	A	0.129639				510.6
266058_at	11	11	243.4	A	0.067627				243.4
266059_at	11	11	1759.9	P	0.000244				1759.9
266060_at	11	11	527.3	P	0.005859				527.3
266061_at	11	11	156.8	A	0.398926				156.8
266062_at	11	11	612	P	0.008057				612
266063_at	11	11	157.9	A	0.366211				157.9
266064_at	11	11	193	A	0.246094				193
266065_at	11	11	204.3	A	0.095215				204.3
266066_at	11	11	20.7	A	0.665527				20.7
266067_s_at	11	11	33.1	A	0.334473				33.1
266068_at	11	11	38.8	A	0.432373				38.8
266069_at	11	11	66.4	A	0.753906				66.4
266070_at	11	11	344.4	P	0.001953				344.4
266071_at	11	11	1777.2	P	0.00415				1777.2
266072_at	11	11	22199.6	P	0.000244				22199.6
266073_at	11	11	600.8	P	0.00415				600.8
266074_at	11	11	65.9	P	0.010742				65.9
266016_at	11	11	739.8	P	0.010742				739.8
266017_at	11	11	3138.1	P	0.000244				3138.1
266018_at	11	11	742.1	P	0.000732				742.1
266019_at	11	11	174.8	P	0.030273				174.8
266020_at	11	11	96.7	A	0.567627				96.7
266021_at	11	11	83.3	A	0.366211				83.3
266022_at	11	11	342.4	P	0.001953				342.4
266023_at	11	11	108.3	A	0.149658				108.3
266024_at	11	11	4.8	A	0.943848				4.8
266025_at	11	11	6	A	0.904785				6
266026_at	11	11	14.4	A	0.72583				14.4
266027_at	11	11	9.5	A	0.753906				9.5
266028_at	11	11	47.6	A	0.567627				47.6
266029_at	11	11	12	A	0.828613				12
266030_x_at	11	11	133.6	A	0.171387				133.6
266031_at	11	11	9.5	A	0.904785				9.5
266032_x_at	11	11	271.2	A	0.129639				271.2
266033_at	11	11	717.7	P	0.01416				717.7
266034_at	11	11	48	A	0.780518				48
266035_at	11	11	427.6	P	0.046143				427.6
266036_s_at	11	11	389.2	P	0.000244				389.2
266037_at	11	11	1764.5	P	0.000244				1764.5
266038_at	11	11	377.2	A	0.129639				377.2
266039_s_at	11	11	305	A	0.095215				305
266040_at	11	11	16.5	A	0.981445				16.5
266041_s_at	11	11	7.6	A	0.962402				7.6
266042_s_at	11	11	500.4	P	0.000732				500.4
266043_at	11	11	331.6	A	0.080566				331.6
266044_s_at	11	11	272.6	A	0.095215				272.6
266045_s_at	11	11	1138.5	P	0.001953				1138.5
266046_at	11	11	34.5	A	0.780518				34.5
266012_s_at	11	11	2679.1	P	0.000244				2679.1
266013_s_at	11	11	126.2	A	0.303711				126.2
266014_s_at	11	11	552.6	P	0.001221				552.6
266015_at	11	11	288.9	P	0.008057				288.9
265984_at	11	11	100.4	A	0.567627				100.4
265985_at	11	11	237.3	A	0.095215				237.3
265986_at	11	11	111.6	A	0.466064				111.6
265987_at	11	11	1906.8	P	0.000244				1906.8
265988_at	11	11	198.9	A	0.080566				198.9
265989_at	11	11	49.4	A	0.398926				49.4
265990_at	11	11	298.6	P	0.018555				298.6
265991_at	11	11	173.8	A	0.19458				173.8
265992_at	11	11	166.5	P	0.01416				166.5
265993_at	11	11	304.2	M	0.056152				304.2
265994_at	11	11	254.7	A	0.149658				254.7
265995_at	11	11	7.5	A	0.870361				7.5
265996_at	11	11	966.9	P	0.000732				966.9
265997_at	11	11	24.7	A	0.981445				24.7
265998_at	11	11	1106.3	P	0.000732				1106.3
265999_at	11	11	870.9	P	0.008057				870.9
266000_at	11	11	1165.6	P	0.001953				1165.6
266001_at	11	11	792.5	P	0.030273				792.5
266002_at	11	11	14.6	A	0.567627				14.6
266003_at	11	11	75.7	A	0.696289				75.7
266004_at	11	11	392.4	A	0.246094				392.4
266005_at	11	11	607	P	0.018555				607
266006_at	11	11	117.7	A	0.334473				117.7
266007_at	11	11	27.1	A	0.5				27.1
266008_at	11	11	18.1	A	0.780518				18.1
266009_at	11	11	3.5	A	0.72583				3.5
266010_at	11	11	6907.3	P	0.000244				6907.3
266011_at	11	11	24.8	A	0.780518				24.8
265952_at	11	11	895.2	P	0.000244				895.2
265953_at	11	11	3094.8	P	0.000244				3094.8
265954_at	11	11	12.6	A	0.780518				12.6
265955_at	11	11	147.6	A	0.5				147.6
265956_at	11	11	96.5	A	0.567627				96.5
265957_at	11	11	38.5	A	0.080566				38.5
265958_at	11	11	325.7	A	0.432373				325.7
265959_at	11	11	695.8	P	0.008057				695.8
265960_at	11	11	706.6	P	0.001953				706.6
265961_at	11	11	14.8	A	0.780518				14.8
265962_at	11	11	270.6	P	0.046143				270.6
265963_s_at	11	11	7136.8	P	0.000244				7136.8
265964_at	11	11	8.1	A	0.870361				8.1
265965_at	11	11	38.1	A	0.533936				38.1
265966_at	11	11	2040.6	P	0.000732				2040.6
265967_at	11	11	352.8	A	0.219482				352.8
265968_at	11	11	1004.5	P	0.00415				1004.5
265969_at	11	11	11.5	A	0.943848				11.5
265970_at	11	11	84.3	A	0.80542				84.3
265971_at	11	11	13.6	A	0.888428				13.6
265972_at	11	11	123	A	0.080566				123
265973_at	11	11	164.6	A	0.19458				164.6
265974_at	11	11	117.2	A	0.111572				117.2
265975_at	11	11	74.1	A	0.303711				74.1
265976_at	11	11	13.2	A	0.919434				13.2
265977_at	11	11	6.7	A	0.953857				6.7
265978_at	11	11	34.6	A	0.567627				34.6
265979_at	11	11	124.2	A	0.5				124.2
265980_at	11	11	5.6	A	0.943848				5.6
265981_s_at	11	11	24.8	A	0.780518				24.8
265982_at	11	11	14	A	0.870361				14
265983_at	11	11	277.7	P	0.037598				277.7
265949_at	11	11	45.9	A	0.303711				45.9
265950_s_at	11	11	158.1	A	0.067627				158.1
265951_at	11	11	70.2	A	0.850342				70.2
265921_at	11	11	8.3	A	0.80542				8.3
265922_at	11	11	93.5	A	0.398926				93.5
265923_at	11	11	104.3	A	0.5				104.3
265924_at	11	11	22.6	A	0.828613				22.6
265925_at	11	11	22	A	0.601074				22
265926_at	11	11	180.8	A	0.19458				180.8
265927_at	11	11	402.8	A	0.067627				402.8
265928_at	11	11	90.5	A	0.219482				90.5
265929_s_at	11	11	46.4	A	0.27417				46.4
265930_at	11	11	449.2	P	0.030273				449.2
265931_at	11	11	4.4	A	0.919434				4.4
265932_at	11	11	10.5	A	0.888428				10.5
265933_at	11	11	134.1	A	0.19458				134.1
265934_at	11	11	338.5	A	0.219482				338.5
265935_at	11	11	138.4	A	0.366211				138.4
265936_at	11	11	32.2	A	0.696289				32.2
265937_at	11	11	110.8	A	0.303711				110.8
265938_at	11	11	497.4	M	0.056152				497.4
265939_at	11	11	323.5	P	0.008057				323.5
265940_at	11	11	517.9	M	0.056152				517.9
265941_s_at	11	11	183.3	A	0.334473				183.3
265942_at	11	11	291.5	P	0.046143				291.5
265943_at	11	11	875.2	P	0.000244				875.2
265944_at	11	11	19.8	A	0.904785				19.8
265945_at	11	11	322.1	A	0.19458				322.1
265946_s_at	11	11	145.2	M	0.056152				145.2
265947_at	11	11	565.6	P	0.010742				565.6
265948_at	11	11	191.7	A	0.567627				191.7
265914_at	11	11	184.1	A	0.466064				184.1
265915_at	11	11	20.6	A	0.780518				20.6
265916_at	11	11	358.8	M	0.056152				358.8
265917_at	11	11	555.2	P	0.001221				555.2
265918_at	11	11	183.9	P	0.010742				183.9
265919_at	11	11	8.6	A	0.969727				8.6
265920_s_at	11	11	4.3	A	0.850342				4.3
265889_at	11	11	12	A	0.870361				12
265890_s_at	11	11	15.1	A	0.919434				15.1
265891_at	11	11	138	A	0.334473				138
265892_at	11	11	30.4	A	0.5				30.4
265893_at	11	11	538.2	P	0.001953				538.2
265894_at	11	11	84.3	A	0.398926				84.3
265895_at	11	11	626.3	P	0.000732				626.3
265896_at	11	11	357.5	A	0.080566				357.5
265897_at	11	11	13	A	0.665527				13
265898_at	11	11	154.1	A	0.219482				154.1
265899_s_at	11	11	161.7	A	0.432373				161.7
265900_at	11	11	48.4	A	0.533936				48.4
265901_at	11	11	139.3	A	0.149658				139.3
265902_at	11	11	463.6	P	0.037598				463.6
265903_at	11	11	32.4	A	0.633789				32.4
265904_at	11	11	15.1	A	0.80542				15.1
265905_at	11	11	23.3	A	0.80542				23.3
265906_at	11	11	224.7	A	0.219482				224.7
265907_at	11	11	8.8	A	0.533936				8.8
265908_at	11	11	20	A	0.432373				20
265909_at	11	11	136	A	0.303711				136
265910_at	11	11	916.4	P	0.030273				916.4
265911_at	11	11	484.9	P	0.001953				484.9
265912_at	11	11	403.8	A	0.080566				403.8
265913_at	11	11	35.8	A	0.601074				35.8
265886_at	11	11	67.2	A	0.398926				67.2
265887_at	11	11	90.4	A	0.129639				90.4
265888_at	11	11	286.5	A	0.27417				286.5
265858_at	11	11	1707.3	P	0.001953				1707.3
265859_at	11	11	61.4	A	0.533936				61.4
265860_at	11	11	121.9	A	0.398926				121.9
265861_at	11	11	206.3	M	0.056152				206.3
265862_at	11	11	33.2	A	0.962402				33.2
265863_at	11	11	159.7	A	0.432373				159.7
265864_at	11	11	9.7	A	0.780518				9.7
265865_at	11	11	298.5	P	0.023926				298.5
265866_at	11	11	392.5	A	0.067627				392.5
265867_at	11	11	622.1	P	0.010742				622.1
265868_at	11	11	1349.2	P	0.000732				1349.2
265869_at	11	11	206.9	A	0.095215				206.9
265870_at	11	11	8.2	A	0.919434				8.2
265871_at	11	11	276.4	P	0.010742				276.4
265872_at	11	11	1691.1	P	0.000244				1691.1
265873_at	11	11	40.7	A	0.432373				40.7
265874_at	11	11	680.8	P	0.030273				680.8
265875_at	11	11	166.9	A	0.129639				166.9
265876_at	11	11	30.8	A	0.334473				30.8
265877_at	11	11	7.7	A	0.904785				7.7
265878_at	11	11	27.6	A	0.601074				27.6
265879_at	11	11	366.2	A	0.149658				366.2
265880_at	11	11	15.9	A	0.72583				15.9
265881_at	11	11	136.7	A	0.466064				136.7
265882_at	11	11	469.8	A	0.111572				469.8
265883_at	11	11	436.4	P	0.000244				436.4
265884_at	11	11	1242.6	P	0.001221				1242.6
265885_at	11	11	107.8	A	0.129639				107.8
265851_at	11	11	348.5	P	0.000732				348.5
265852_at	11	11	915.3	P	0.018555				915.3
265853_at	11	11	393.1	P	0.018555				393.1
265854_at	11	11	113.4	A	0.095215				113.4
265855_at	11	11	1010.4	P	0.046143				1010.4
265856_at	11	11	322.9	A	0.219482				322.9
265857_s_at	11	11	851.7	P	0.001953				851.7
265827_at	11	11	387.4	A	0.111572				387.4
265828_at	11	11	103.9	A	0.067627				103.9
265829_at	11	11	90.3	A	0.303711				90.3
265830_at	11	11	3.3	A	0.904785				3.3
265831_at	11	11	73.3	A	0.753906				73.3
265832_at	11	11	135.6	A	0.303711				135.6
265833_at	11	11	192.2	A	0.27417				192.2
265834_at	11	11	13.2	A	0.850342				13.2
265835_at	11	11	29	A	0.171387				29
265836_at	11	11	16.2	A	0.888428				16.2
265837_at	11	11	871.4	P	0.030273				871.4
265838_at	11	11	75.9	A	0.696289				75.9
265839_at	11	11	55	A	0.432373				55
265840_at	11	11	176.3	A	0.067627				176.3
265841_at	11	11	303.9	A	0.171387				303.9
265842_at	11	11	265.9	A	0.303711				265.9
265843_at	11	11	454.2	A	0.067627				454.2
265844_at	11	11	159.6	A	0.149658				159.6
265845_at	11	11	234.7	A	0.5				234.7
265846_at	11	11	98.7	A	0.5				98.7
265847_at	11	11	278.9	A	0.095215				278.9
265848_at	11	11	230.5	A	0.067627				230.5
265849_at	11	11	306	P	0.010742				306
265850_at	11	11	329.3	M	0.056152				329.3
265823_at	11	11	27.9	A	0.633789				27.9
265824_at	11	11	597.6	A	0.080566				597.6
265825_at	11	11	258.8	P	0.010742				258.8
265826_at	11	11	589.4	A	0.080566				589.4
265795_at	11	11	760.3	P	0.000244				760.3
265796_at	11	11	406.1	A	0.095215				406.1
265797_at	11	11	18.4	A	0.850342				18.4
265798_at	11	11	453.9	M	0.056152				453.9
265799_at	11	11	1536.2	P	0.000732				1536.2
265800_at	11	11	641.5	P	0.037598				641.5
265801_at	11	11	192.9	A	0.398926				192.9
265802_at	11	11	162.5	P	0.030273				162.5
265803_at	11	11	117.9	A	0.303711				117.9
265804_at	11	11	211.6	A	0.303711				211.6
265805_s_at	11	11	8135.1	P	0.000244				8135.1
265806_at	11	11	176.2	A	0.246094				176.2
265807_at	11	11	255.2	P	0.01416				255.2
265808_at	11	11	18	A	0.953857				18
265809_at	11	11	256.6	A	0.067627				256.6
265810_at	11	11	969.3	P	0.01416				969.3
265811_at	11	11	24.8	A	0.850342				24.8
265812_at	11	11	26.7	A	0.932373				26.7
265813_at	11	11	18.1	A	0.696289				18.1
265814_at	11	11	292.7	P	0.008057				292.7
265815_at	11	11	447.9	P	0.030273				447.9
265816_s_at	11	11	7674.7	P	0.000732				7674.7
265817_at	11	11	260	A	0.129639				260
265818_at	11	11	490.7	P	0.000244				490.7
265819_at	11	11	293.7	P	0.001221				293.7
265820_at	11	11	11.4	A	0.943848				11.4
265821_at	11	11	243.9	A	0.19458				243.9
265822_at	11	11	252	P	0.005859				252
265763_at	11	11	140.8	A	0.601074				140.8
265764_at	11	11	168.8	A	0.219482				168.8
265765_at	11	11	279.4	A	0.129639				279.4
265766_at	11	11	352.7	A	0.219482				352.7
265767_at	11	11	48.8	A	0.567627				48.8
265768_at	11	11	1192.3	P	0.000244				1192.3
265769_at	11	11	63.9	A	0.633789				63.9
265770_at	11	11	339.4	P	0.023926				339.4
265771_at	11	11	202.1	A	0.219482				202.1
265772_at	11	11	368.4	A	0.129639				368.4
265773_at	11	11	1000.4	P	0.023926				1000.4
265774_at	11	11	344.2	A	0.129639				344.2
265775_at	11	11	190.7	A	0.095215				190.7
265776_at	11	11	231	P	0.000732				231
265777_at	11	11	895.1	P	0.000244				895.1
265778_at	11	11	560.1	P	0.008057				560.1
265779_at	11	11	32.9	A	0.601074				32.9
265780_at	11	11	7.7	A	0.870361				7.7
265781_at	11	11	6.2	A	0.98584				6.2
265782_at	11	11	138.1	A	0.432373				138.1
265783_at	11	11	52.2	A	0.5				52.2
265784_at	11	11	63.3	A	0.601074				63.3
265785_at	11	11	38.3	A	0.753906				38.3
265786_at	11	11	88.3	A	0.19458				88.3
265787_at	11	11	76.6	A	0.398926				76.6
265788_at	11	11	17.8	A	0.633789				17.8
265789_at	11	11	36.9	A	0.432373				36.9
265790_at	11	11	227.6	A	0.27417				227.6
265791_at	11	11	40.9	A	0.665527				40.9
265792_at	11	11	227.3	A	0.466064				227.3
265793_at	11	11	224	M	0.056152				224
265794_at	11	11	8	A	0.80542				8
265760_at	11	11	1769.6	P	0.000244				1769.6
265761_at	11	11	495.4	A	0.171387				495.4
265762_at	11	11	74	A	0.696289				74
265731_at	11	11	15.8	A	0.80542				15.8
265732_at	11	11	337.8	A	0.303711				337.8
265733_at	11	11	157.1	A	0.19458				157.1
265734_at	11	11	322.1	A	0.19458				322.1
265735_at	11	11	38	A	0.171387				38
265736_at	11	11	3171.7	P	0.000244				3171.7
265737_at	11	11	2374.6	P	0.023926				2374.6
265738_at	11	11	1109.2	P	0.008057				1109.2
265739_at	11	11	620.2	A	0.129639				620.2
265740_at	11	11	268.1	A	0.149658				268.1
265741_at	11	11	765.3	P	0.018555				765.3
265742_at	11	11	256.2	A	0.095215				256.2
265743_s_at	11	11	13	A	0.870361				13
265744_at	11	11	43.2	A	0.219482				43.2
265745_at	11	11	11	A	0.665527				11
265746_at	10	10	2	A	0.633789				2
265747_s_at	11	11	61.8	A	0.633789				61.8
265748_at	11	11	94.7	A	0.633789				94.7
265749_at	11	11	15.7	A	0.780518				15.7
265750_x_at	11	11	394.8	P	0.023926				394.8
265751_at	11	11	7.7	A	0.432373				7.7
265752_at	11	11	112.7	A	0.171387				112.7
265753_at	11	11	70.8	A	0.149658				70.8
265754_x_at	11	11	170.6	P	0.046143				170.6
265755_at	9	9	2.1	A	0.988281				2.1
265756_at	11	11	21.4	A	0.828613				21.4
265757_x_at	11	11	90.4	A	0.567627				90.4
265758_at	11	11	27.8	A	0.633789				27.8
265759_at	11	11	326.1	A	0.080566				326.1
265699_at	11	11	307.7	P	0.00415				307.7
265700_at	11	11	1970.4	P	0.000244				1970.4
265701_at	11	11	18.2	A	0.850342				18.2
265702_at	11	11	235.5	P	0.008057				235.5
[truncated: 20,826 more rows]
