# Supplementary material for: Isolation of a strong Arabidopsis guard cell promoter and its potential as a research tool
Source: Plant Methods. 2008 Feb 19;4:6. doi: 10.1186/1746-4811-4-6 (PMC2323621; doi:10.1186/1746-4811-4-6)
Supplement: Additional file 4 — Experiment I-Mesophyll cells treated with 100 μM ABA (JS36.xls). Actinomycin and Cordycepin were added during protoplast isolation. [file 1746-4811-4-6-S4.xls]

## Sheet: Js36.txt
Js36
Probe Array Lot: 2003258
Operator Name: AL
Sample Type:
Sample Description:
Project:
Comments: Expt date: 08/28/02; Expr date: 05/19/03; hyb date: 09/12/02
2007-01-04
Reagents:
Reagent Lot:
Algorithm: Statistical
Corner+ Avg:137, Count:32
Corner- Avg:17013, Count:32
BF= Alpha1=0.05 Alpha2=0.065 Tau=0.015 Gamma1H=0.0045 Gamma1L=0.0045 Gamma2H=0.006 Gamma2L=0.006 Perturbation=1.1 TGT=500 NF=1.000000 SF=8.530818 SFGene=All
Background=Avg:78.59,Stdev:1.68,Max:83.2,Min:74.7 Noise=Avg:3.87,Stdev:0.21,Max:4.5,Min:3.3 RawQ=3.53
Probe Set Name	Stat Pairs	Stat Pairs Used	Signal	Detection	Detection p-value	Stat Common Pairs	Signal Log Ratio	Signal Log Ratio Low	Avg Diff	Change	Change p-value	Positive	Negative	Pairs	Pairs Used	Pairs InAvg	Pos Fraction	Log Avg	Pos/Neg	Avg Diff	Abs Call	Inc	Dec	Inc Ratio	Dec Ratio	Pos Change	Neg Change	Inc/Dec	DPos-DNeg Ratio	Log Avg Ratio Change	Diff Call	Avg Diff Change	B=A	Fold Change	Sort Score
AFFX-BioB-5_at	20	20	1242.6	P	0.002867				1242.6
AFFX-BioB-M_at	20	20	1357.6	P	4.4e-05				1357.6
AFFX-BioB-3_at	20	20	848.5	P	0.00011				848.5
AFFX-BioC-5_at	20	20	3138.6	P	0.000127				3138.6
AFFX-BioC-3_at	20	20	1844.8	P	0.00011				1844.8
AFFX-BioDn-5_at	20	20	1767.7	P	4.4e-05				1767.7
AFFX-BioDn-3_at	20	20	10466.5	P	5.2e-05				10466.5
AFFX-CreX-5_at	20	20	22659.3	P	4.4e-05				22659.3
AFFX-CreX-3_at	20	20	32525.7	P	4.4e-05				32525.7
AFFX-DapX-5_at	20	20	12.4	A	0.760937				12.4
AFFX-DapX-M_at	20	20	113.5	A	0.327079				113.5
AFFX-DapX-3_at	20	20	17.1	A	0.916408				17.1
AFFX-LysX-5_at	20	20	4.1	A	0.749204				4.1
AFFX-LysX-M_at	20	20	14.1	A	0.945787				14.1
AFFX-LysX-3_at	20	20	28.2	A	0.52976				28.2
AFFX-PheX-5_at	20	20	15.6	A	0.783476				15.6
AFFX-PheX-M_at	20	20	13.9	A	0.824672				13.9
AFFX-PheX-3_at	20	20	23.5	A	0.883887				23.5
AFFX-ThrX-5_at	20	20	28.6	A	0.672921				28.6
AFFX-ThrX-M_at	20	20	26.9	A	0.672921				26.9
AFFX-ThrX-3_at	20	20	105	A	0.250796				105
AFFX-TrpnX-5_at	20	20	151.6	A	0.287743				151.6
AFFX-TrpnX-M_at	20	20	8.8	A	0.957038				8.8
AFFX-TrpnX-3_at	20	20	80.2	A	0.102145				80.2
AFFX-r2-Ec-bioB-5_at	11	11	1117.4	P	0.000244				1117.4
AFFX-r2-Ec-bioB-M_at	11	11	1606.8	P	0.000244				1606.8
AFFX-r2-Ec-bioB-3_at	11	11	1381.4	P	0.000244				1381.4
AFFX-r2-Ec-bioC-5_at	11	11	3884.2	P	0.000244				3884.2
AFFX-r2-Ec-bioC-3_at	11	11	5327.3	P	0.000244				5327.3
AFFX-r2-Ec-bioD-5_at	11	11	10025.9	P	0.000244				10025.9
AFFX-r2-Ec-bioD-3_at	11	11	10950.7	P	0.000244				10950.7
AFFX-r2-P1-cre-5_at	11	11	54049.6	P	0.000244				54049.6
AFFX-r2-P1-cre-3_at	11	11	53818.4	P	0.000244				53818.4
AFFX-r2-Bs-dap-5_at	11	11	17.9	A	0.850342				17.9
AFFX-r2-Bs-dap-M_at	11	11	8	A	0.943848				8
AFFX-r2-Bs-dap-3_at	11	11	5.8	A	0.98584				5.8
AFFX-r2-Bs-lys-5_at	11	11	34.8	A	0.80542				34.8
AFFX-r2-Bs-lys-M_at	11	11	65.3	A	0.334473				65.3
AFFX-r2-Bs-lys-3_at	11	11	45.7	A	0.466064				45.7
AFFX-r2-Bs-phe-5_at	11	11	86.8	A	0.19458				86.8
AFFX-r2-Bs-phe-M_at	11	11	13.8	A	0.533936				13.8
AFFX-r2-Bs-phe-3_at	11	11	49.7	A	0.567627				49.7
AFFX-r2-Bs-thr-3_s_at	11	11	20.5	A	0.943848				20.5
AFFX-r2-Bs-thr-M_s_at	11	11	29.6	A	0.753906				29.6
AFFX-r2-Bs-thr-5_s_at	11	11	329.8	P	0.001221				329.8
AFFX-r2-At-U12639_at	11	11	172.9	A	0.27417				172.9
AFFX-r2-At-Actin-5_s_at	11	11	414.3	P	0.010742				414.3
AFFX-r2-At-Actin-M_s_at	11	11	1517.9	P	0.000732				1517.9
AFFX-r2-At-Actin-3_s_at	11	11	1566.2	P	0.00293				1566.2
AFFX-r2-At-GAPDH-5_s_at	11	11	4162.1	P	0.000732				4162.1
AFFX-r2-At-GAPDH-3_s_at	11	11	5412.9	P	0.000244				5412.9
AFFX-r2-At-Ubq-5_x_at	11	11	7239.8	P	0.000244				7239.8
AFFX-r2-At-Ubq-3_x_at	11	11	26009.5	P	0.000244				26009.5
AFFX-Athal-25SrRNA_s_at	16	16	64.6	A	0.339558				64.6
AFFX-Athal-5SrRNA_at	16	16	1556.3	P	0.000468				1556.3
AFFX-Athal-Actin_3_f_at	16	16	2041.3	P	0.000266				2041.3
AFFX-Athal-Actin_5_r_at	16	16	836.7	P	0.002228				836.7
AFFX-Athal-Actin_M_at	16	16	412.9	P	0.019304				412.9
AFFX-Athal-GAPDH_3_s_at	16	16	11482.8	P	0.000219				11482.8
AFFX-Athal-GAPDH_5_s_at	16	16	1505	P	0.000219				1505
AFFX-Athal-GAPDH_M_s_at	16	16	3483.7	P	0.000219				3483.7
AFFX-Athal-Ubq_3_f_at	16	16	16936.9	P	0.000266				16936.9
AFFX-Athal-Ubq_5_f_at	16	16	4118.3	P	0.000219				4118.3
AFFX-Athal-Ubq_M_f_at	16	16	2452.6	P	0.001892				2452.6
267625_at	11	11	204.9	A	0.19458				204.9
267626_at	11	11	326.5	A	0.219482				326.5
267627_at	11	11	276.4	A	0.219482				276.4
267628_at	11	11	45.5	A	0.665527				45.5
267629_at	11	11	165.8	A	0.398926				165.8
267630_at	11	11	1257.5	P	0.030273				1257.5
267631_at	11	11	489.5	P	0.030273				489.5
267632_at	11	11	308.6	A	0.067627				308.6
267633_at	11	11	79.2	A	0.696289				79.2
267634_at	11	11	21.3	A	0.533936				21.3
267635_at	11	11	4104.7	P	0.001953				4104.7
267636_at	11	11	28.9	A	0.696289				28.9
267637_at	11	11	186.9	A	0.111572				186.9
267638_at	11	11	3115.1	P	0.000244				3115.1
267639_at	11	11	125	A	0.5				125
267640_at	11	11	560.1	P	0.000244				560.1
267641_at	11	11	109	A	0.366211				109
267642_at	11	11	373.7	P	0.037598				373.7
267643_at	11	11	144.5	A	0.149658				144.5
267644_s_at	11	11	10	A	0.969727				10
267645_at	11	11	205.6	P	0.001953				205.6
267646_at	11	11	44.2	A	0.633789				44.2
267593_at	11	11	111.3	A	0.633789				111.3
267594_at	11	11	375.3	A	0.27417				375.3
267595_at	11	11	327.8	A	0.366211				327.8
267596_s_at	11	11	119.3	A	0.334473				119.3
267597_at	11	11	96.6	A	0.303711				96.6
267598_at	11	11	28.3	A	0.962402				28.3
267599_at	11	11	153	A	0.633789				153
267600_at	11	11	1765.8	P	0.000244				1765.8
267601_at	11	11	620.7	P	0.001953				620.7
267602_at	11	11	403.9	A	0.111572				403.9
267603_at	11	11	192.2	A	0.533936				192.2
267604_at	11	11	423.4	M	0.056152				423.4
267605_at	11	11	287.8	P	0.046143				287.8
267606_at	11	11	234.7	A	0.19458				234.7
267607_s_at	11	11	2584.7	P	0.000732				2584.7
267608_at	11	11	285	P	0.01416				285
267609_at	11	11	427	A	0.111572				427
267610_at	11	11	6.4	A	0.962402				6.4
267611_at	11	11	1791.4	P	0.000244				1791.4
267612_at	11	11	1784.2	P	0.000732				1784.2
267613_at	11	11	17.1	A	0.828613				17.1
267614_at	11	11	9.9	A	0.998047				9.9
267615_at	11	11	4.8	A	0.943848				4.8
267616_at	11	11	78.1	A	0.665527				78.1
267617_at	11	11	3074.4	P	0.000244				3074.4
267618_at	11	11	20.1	A	0.953857				20.1
267619_at	11	11	202.1	A	0.533936				202.1
267620_at	11	11	207	A	0.27417				207
267621_at	11	11	195.6	A	0.095215				195.6
267622_at	11	11	216.4	A	0.366211				216.4
267623_at	11	11	253.8	A	0.095215				253.8
267624_at	11	11	984.9	P	0.000244				984.9
267590_at	11	11	132.1	A	0.753906				132.1
267591_at	11	11	64	A	0.129639				64
267592_at	11	11	157.4	A	0.129639				157.4
267562_at	11	11	64.5	A	0.72583				64.5
267563_at	11	11	17.7	A	0.870361				17.7
267564_at	11	11	308.7	A	0.129639				308.7
267565_at	11	11	242.2	A	0.398926				242.2
267566_at	11	11	158	A	0.149658				158
267567_at	11	11	323.4	P	0.00293				323.4
267568_at	11	11	53.6	A	0.72583				53.6
267569_at	11	11	310.7	A	0.19458				310.7
267570_at	11	11	231.7	P	0.046143				231.7
267571_at	11	11	82.6	A	0.466064				82.6
267572_at	11	11	172.7	A	0.129639				172.7
267573_at	11	11	336.7	P	0.018555				336.7
267574_at	11	11	312.8	A	0.095215				312.8
267575_at	11	11	173.7	A	0.219482				173.7
267576_at	11	11	22.2	A	0.969727				22.2
267577_at	11	11	453.5	P	0.008057				453.5
267578_at	11	11	838.8	P	0.00415				838.8
267579_at	11	11	17.9	A	0.80542				17.9
267580_at	11	11	368.6	P	0.00415				368.6
267581_at	11	11	33.5	A	0.72583				33.5
267582_at	11	11	43.3	A	0.601074				43.3
267583_at	11	11	479.1	A	0.080566				479.1
267584_at	11	11	158.5	A	0.432373				158.5
267585_s_at	11	11	18.2	A	0.962402				18.2
267586_at	11	11	551.1	A	0.095215				551.1
267587_at	11	11	278.8	A	0.219482				278.8
267588_at	11	11	186.9	A	0.366211				186.9
267589_at	11	11	2.6	A	0.994141				2.6
267530_at	11	11	204.9	A	0.219482				204.9
267531_at	11	11	151.8	A	0.129639				151.8
267532_at	11	11	313.3	A	0.149658				313.3
267533_at	11	11	669.3	P	0.023926				669.3
267534_at	11	11	88.4	A	0.601074				88.4
267535_at	11	11	544.7	A	0.129639				544.7
267536_at	11	11	14.2	A	0.888428				14.2
267537_at	11	11	1446.1	P	0.00293				1446.1
267538_at	11	11	243.6	A	0.149658				243.6
267539_at	11	11	416	A	0.067627				416
267540_at	11	11	596.7	M	0.056152				596.7
267541_at	11	11	5	A	0.567627				5
267542_at	11	11	185.5	A	0.149658				185.5
267543_at	11	11	372.3	A	0.171387				372.3
267544_at	11	11	319.1	A	0.129639				319.1
267545_at	11	11	134.8	A	0.067627				134.8
267546_at	11	11	485.4	P	0.001953				485.4
267547_at	11	11	357.9	A	0.19458				357.9
267548_at	11	11	159.4	A	0.129639				159.4
267549_at	11	11	296.5	A	0.19458				296.5
267550_at	11	11	1326.4	P	0.01416				1326.4
267551_at	11	11	92.6	A	0.432373				92.6
267552_at	11	11	11	A	0.904785				11
267553_s_at	11	11	1238.4	P	0.001221				1238.4
267554_at	11	11	54.7	A	0.72583				54.7
267555_at	11	11	285.3	A	0.219482				285.3
267556_at	11	11	67.4	A	0.533936				67.4
267557_at	11	11	14.2	A	0.919434				14.2
267558_at	11	11	3812.4	P	0.000732				3812.4
267559_at	11	11	56.6	A	0.432373				56.6
267560_at	11	11	521.9	P	0.046143				521.9
267561_at	11	11	193.5	A	0.19458				193.5
267527_at	11	11	83.8	A	0.432373				83.8
267528_at	11	11	27.6	A	0.850342				27.6
267529_at	11	11	54.4	A	0.72583				54.4
267498_at	11	11	304.1	P	0.030273				304.1
267499_at	11	11	371.9	P	0.018555				371.9
267500_s_at	11	11	362.4	A	0.080566				362.4
267501_at	11	11	350.3	A	0.149658				350.3
267502_at	11	11	12.4	A	0.466064				12.4
267503_at	11	11	153.9	A	0.432373				153.9
267504_at	11	11	25.6	A	0.601074				25.6
267505_at	11	11	155.2	A	0.5				155.2
267506_at	11	11	1255.6	P	0.01416				1255.6
267507_at	11	11	1533.8	P	0.008057				1533.8
267508_at	11	11	229.1	A	0.432373				229.1
267509_at	11	11	1003	P	0.000244				1003
267510_at	11	11	3401.4	P	0.010742				3401.4
267511_at	11	11	600.2	P	0.046143				600.2
267512_at	11	11	206.9	A	0.27417				206.9
267513_at	11	11	177.2	A	0.19458				177.2
267514_at	11	11	31.5	A	0.80542				31.5
267515_at	11	11	330.9	P	0.01416				330.9
267516_at	11	11	793	P	0.037598				793
267517_at	11	11	4676.7	P	0.000244				4676.7
267518_at	11	11	182.5	A	0.095215				182.5
267519_at	11	11	69.6	A	0.19458				69.6
267520_at	11	11	498.6	P	0.000732				498.6
267521_at	11	11	69.6	A	0.5				69.6
267522_at	11	11	100.7	A	0.665527				100.7
267523_at	11	11	747.2	P	0.00415				747.2
267524_at	11	11	503.1	P	0.046143				503.1
267525_at	11	11	33.6	A	0.567627				33.6
267526_at	11	11	36908.9	P	0.000244				36908.9
267492_at	11	11	1450.8	P	0.037598				1450.8
267493_at	11	11	310.2	P	0.018555				310.2
267494_at	11	11	3378.3	P	0.001221				3378.3
267495_at	11	11	517.7	P	0.018555				517.7
267496_at	11	11	2696.6	P	0.005859				2696.6
267497_at	11	11	37.9	A	0.943848				37.9
267467_at	11	11	444.5	P	0.010742				444.5
267468_at	11	11	364.9	A	0.067627				364.9
267469_at	11	11	127.3	A	0.334473				127.3
267470_at	11	11	5321.4	P	0.000244				5321.4
267471_at	11	11	1760.8	P	0.010742				1760.8
267472_at	11	11	233.8	A	0.432373				233.8
267473_at	11	11	176.9	A	0.72583				176.9
267474_at	11	11	140.2	A	0.334473				140.2
267475_at	11	11	450.1	A	0.095215				450.1
267476_at	11	11	14.6	A	0.567627				14.6
267477_at	11	11	9085.5	P	0.000244				9085.5
267478_at	11	11	264.8	A	0.111572				264.8
267479_at	11	11	58	A	0.5				58
267480_at	11	11	179.4	P	0.037598				179.4
267481_at	11	11	45.2	A	0.5				45.2
267482_s_at	11	11	106.7	A	0.19458				106.7
267483_at	11	11	462.4	A	0.111572				462.4
267484_at	11	11	7280.7	P	0.000244				7280.7
267485_at	11	11	117.1	A	0.095215				117.1
267486_at	11	11	1286.6	P	0.005859				1286.6
267487_at	11	11	129.3	A	0.5				129.3
267488_at	11	11	207.2	A	0.334473				207.2
267489_s_at	11	11	12.8	A	0.953857				12.8
267490_at	11	11	3679.2	P	0.001953				3679.2
267491_at	11	11	68.9	A	0.665527				68.9
267464_at	11	11	110	A	0.533936				110
267465_at	11	11	180.3	A	0.095215				180.3
267466_at	11	11	189.9	A	0.366211				189.9
267436_at	11	11	898.5	P	0.046143				898.5
267437_at	11	11	7.2	A	0.72583				7.2
267438_at	11	11	246.9	P	0.037598				246.9
267439_at	11	11	11.9	A	0.80542				11.9
267440_at	11	11	93.9	A	0.601074				93.9
267441_at	11	11	13.4	A	0.932373				13.4
267442_at	11	11	531.2	A	0.080566				531.2
267443_at	11	11	109.3	A	0.5				109.3
267444_at	11	11	37.4	A	0.80542				37.4
267445_at	11	11	110.9	A	0.067627				110.9
267446_s_at	11	11	603.6	A	0.067627				603.6
267447_at	11	11	37.1	A	0.870361				37.1
267448_at	11	11	522.8	P	0.01416				522.8
267449_at	11	11	12.7	A	0.780518				12.7
267450_at	11	11	33.8	A	0.432373				33.8
267451_at	11	11	140.3	A	0.303711				140.3
267452_at	11	11	21.7	A	0.904785				21.7
267453_at	11	11	173.2	A	0.398926				173.2
267454_at	11	11	464.3	A	0.19458				464.3
267455_at	11	11	371.6	P	0.037598				371.6
267456_at	11	11	42	A	0.633789				42
267457_at	11	11	394.5	A	0.080566				394.5
267458_at	11	11	121.5	A	0.27417				121.5
267459_at	11	11	26.7	A	0.72583				26.7
267460_at	11	11	83.5	A	0.665527				83.5
267461_at	11	11	749.4	P	0.018555				749.4
267462_at	11	11	60.7	A	0.5				60.7
267463_at	11	11	350.2	A	0.219482				350.2
267435_at	11	11	3232.4	P	0.000244				3232.4
267404_at	11	11	100	A	0.466064				100
267405_at	11	11	939.9	P	0.030273				939.9
267406_at	11	11	35.8	A	0.567627				35.8
267407_at	11	11	99	A	0.567627				99
267408_at	11	11	25.3	A	0.919434				25.3
267409_at	11	11	86.2	A	0.466064				86.2
267410_at	11	11	16.8	A	0.780518				16.8
267411_at	11	11	803.4	P	0.030273				803.4
267412_at	11	11	612.5	P	0.037598				612.5
267413_at	11	11	402	A	0.149658				402
267414_at	11	11	4.8	A	0.850342				4.8
267415_at	11	11	222.9	P	0.030273				222.9
267416_at	11	11	122	A	0.466064				122
267417_at	11	11	236	A	0.334473				236
267418_at	11	11	508.4	P	0.008057				508.4
267419_at	11	11	198.1	A	0.067627				198.1
267420_at	11	11	21.7	A	0.780518				21.7
267421_at	11	11	226.3	P	0.030273				226.3
267422_at	11	11	111.6	A	0.27417				111.6
267423_at	11	11	249.2	P	0.008057				249.2
267424_at	11	11	104.9	P	0.037598				104.9
267425_at	11	11	303.7	P	0.030273				303.7
267426_at	11	11	21.4	A	0.919434				21.4
267427_at	11	11	33.6	A	0.780518				33.6
267428_at	11	11	26.5	A	0.567627				26.5
267429_at	11	11	35.6	A	0.72583				35.6
267430_at	11	11	2775.8	P	0.001953				2775.8
267431_at	11	11	84.5	A	0.696289				84.5
267432_at	11	11	198.1	M	0.056152				198.1
267433_at	11	11	394.7	A	0.095215				394.7
267434_at	11	11	139.9	A	0.780518				139.9
267400_at	11	11	868.3	P	0.000244				868.3
267401_at	11	11	426.2	A	0.095215				426.2
267402_at	11	11	364.1	P	0.010742				364.1
267403_at	11	11	204.1	A	0.111572				204.1
267372_at	11	11	7.7	A	0.870361				7.7
267373_at	11	11	286.3	A	0.219482				286.3
267374_at	11	11	826.4	P	0.01416				826.4
267375_at	11	11	221	A	0.095215				221
267376_at	11	11	86.2	A	0.80542				86.2
267377_at	11	11	459.7	A	0.149658				459.7
267378_at	11	11	345.8	A	0.398926				345.8
267379_at	11	11	1662.4	P	0.00293				1662.4
267380_at	11	11	351.3	A	0.111572				351.3
267381_at	11	11	533.3	P	0.00293				533.3
267382_at	11	11	137.1	A	0.366211				137.1
267383_at	11	11	872.4	P	0.037598				872.4
267384_at	11	11	138.6	A	0.601074				138.6
267385_at	11	11	412	P	0.00415				412
267386_at	11	11	31.3	A	0.665527				31.3
267387_at	11	11	76.8	A	0.567627				76.8
267388_at	11	11	315.4	A	0.129639				315.4
267389_at	11	11	218.6	A	0.067627				218.6
267390_at	11	11	256.4	A	0.366211				256.4
267391_at	11	11	29	A	0.5				29
267392_at	11	11	23442.6	P	0.000244				23442.6
267393_at	11	11	897.1	P	0.000244				897.1
267394_s_at	11	11	4.6	A	0.5				4.6
267395_at	11	11	30	A	0.80542				30
267396_at	11	11	223.8	A	0.219482				223.8
267397_at	11	11	21.1	A	0.80542				21.1
267398_at	11	11	146.6	A	0.303711				146.6
267399_at	11	11	7.1	A	0.969727				7.1
267365_at	11	11	123.9	A	0.129639				123.9
267366_at	11	11	2221.1	P	0.000244				2221.1
267367_at	11	11	696.4	P	0.000732				696.4
267368_at	11	11	855.6	P	0.005859				855.6
267369_at	11	11	22.3	A	0.5				22.3
267370_at	11	11	376	A	0.246094				376
267371_at	11	11	122.5	A	0.080566				122.5
267341_at	11	11	545.6	P	0.010742				545.6
267342_at	11	11	371	A	0.246094				371
267343_at	11	11	28.1	A	0.601074				28.1
267344_at	11	11	281.1	P	0.037598				281.1
267345_at	11	11	141.1	A	0.567627				141.1
267346_at	11	11	334.7	A	0.067627				334.7
267347_at	11	11	231.7	A	0.149658				231.7
267348_at	11	11	854.9	P	0.046143				854.9
267349_at	11	11	264.6	A	0.27417				264.6
267350_at	11	11	120.7	A	0.303711				120.7
267351_at	11	11	169.5	A	0.095215				169.5
267352_at	11	11	29.6	A	0.665527				29.6
267353_at	11	11	406.9	A	0.466064				406.9
267354_at	11	11	255.7	A	0.334473				255.7
267355_at	11	11	55.6	A	0.72583				55.6
267356_at	11	11	345.8	A	0.111572				345.8
267357_at	11	11	6870.9	P	0.000244				6870.9
267358_at	11	11	261.6	A	0.27417				261.6
267359_at	11	11	289.9	M	0.056152				289.9
267360_at	11	11	3823	P	0.001953				3823
267361_at	11	11	122.5	A	0.129639				122.5
267362_at	11	11	268.2	A	0.111572				268.2
267363_at	11	11	427.2	P	0.01416				427.2
267364_at	11	11	109.4	A	0.080566				109.4
267337_at	11	11	191.7	A	0.466064				191.7
267338_at	11	11	209	A	0.366211				209
267339_at	11	11	118.5	A	0.398926				118.5
267340_at	11	11	2555.5	P	0.000732				2555.5
267310_at	11	11	274	A	0.149658				274
267311_at	11	11	136.5	A	0.466064				136.5
267312_at	11	11	1149.7	P	0.046143				1149.7
267313_at	11	11	18.5	A	0.969727				18.5
267314_at	11	11	546.2	P	0.008057				546.2
267315_at	11	11	311.8	P	0.037598				311.8
267316_at	11	11	34.1	A	0.696289				34.1
267317_at	11	11	182	A	0.334473				182
267318_at	11	11	1698.5	P	0.008057				1698.5
267319_at	11	11	462.9	P	0.046143				462.9
267320_at	11	11	13.5	A	0.969727				13.5
267321_at	11	11	46.6	A	0.665527				46.6
267322_at	11	11	405.1	A	0.19458				405.1
267323_at	11	11	247.7	A	0.129639				247.7
267324_at	11	11	22.5	A	0.696289				22.5
267325_at	11	11	117.8	A	0.696289				117.8
267326_at	11	11	37.2	A	0.5				37.2
267327_at	11	11	14.1	A	0.888428				14.1
267328_at	11	11	13.2	A	0.953857				13.2
267329_at	11	11	5.8	A	0.919434				5.8
267330_at	11	11	1673.1	P	0.000244				1673.1
267331_at	11	11	171.8	A	0.111572				171.8
267332_at	11	11	13.1	A	0.633789				13.1
267333_at	11	11	409.5	A	0.533936				409.5
267334_at	11	11	11.8	A	0.850342				11.8
267335_s_at	11	11	247.9	P	0.00415				247.9
267336_at	11	11	1209.7	P	0.00293				1209.7
267309_at	11	11	383.5	P	0.01416				383.5
267278_at	11	11	283.3	P	0.018555				283.3
267279_at	11	11	353.3	P	0.030273				353.3
267280_at	11	11	621.8	P	0.000244				621.8
267281_at	11	11	175.1	A	0.27417				175.1
267282_at	11	11	40.3	A	0.5				40.3
267283_at	10	10	19.5	A	0.70459				19.5
267284_at	11	11	37.1	A	0.969727				37.1
267285_at	11	11	534	P	0.018555				534
267286_at	11	11	58.4	A	0.696289				58.4
267287_at	11	11	98.4	A	0.219482				98.4
267288_at	11	11	727.3	A	0.111572				727.3
267289_at	11	11	326.5	P	0.037598				326.5
267290_at	11	11	17.4	A	0.904785				17.4
267291_at	11	11	217.7	A	0.19458				217.7
267292_at	11	11	8	A	0.870361				8
267293_at	11	11	16696	P	0.000244				16696
267294_at	11	11	110.3	A	0.567627				110.3
267295_at	11	11	34.5	A	0.72583				34.5
267296_at	11	11	571.3	A	0.080566				571.3
267297_at	11	11	530.6	A	0.303711				530.6
267298_at	11	11	747	P	0.010742				747
267299_at	11	11	276.6	P	0.008057				276.6
267300_at	11	11	942.6	P	0.00293				942.6
267301_at	11	11	665.5	P	0.001221				665.5
267302_at	11	11	425.7	A	0.095215				425.7
267303_at	11	11	19.2	A	0.5				19.2
267304_at	11	11	208.6	A	0.303711				208.6
267305_at	11	11	138.9	A	0.19458				138.9
267306_at	11	11	901.7	P	0.001221				901.7
267307_at	11	11	305.3	A	0.095215				305.3
267308_at	11	11	526	M	0.056152				526
267274_at	11	11	222.9	A	0.665527				222.9
267275_at	11	11	157.7	A	0.432373				157.7
267276_at	11	11	21.1	A	0.953857				21.1
267277_at	11	11	316.1	A	0.334473				316.1
267246_at	11	11	2331.8	P	0.000244				2331.8
267247_at	11	11	1712.7	P	0.001221				1712.7
267248_at	11	11	186.8	A	0.111572				186.8
267249_at	11	11	93.3	A	0.366211				93.3
267250_at	11	11	9	A	0.753906				9
267251_at	11	11	2794.9	P	0.000244				2794.9
267252_at	11	11	184.4	P	0.037598				184.4
267253_at	11	11	66.3	A	0.398926				66.3
267254_at	11	11	20	A	0.696289				20
267255_at	11	11	37.9	A	0.533936				37.9
267256_s_at	11	11	1070	P	0.023926				1070
267257_at	11	11	515.3	P	0.023926				515.3
267258_at	11	11	588.5	P	0.001221				588.5
267259_at	11	11	10280.1	P	0.000244				10280.1
267260_at	11	11	344.8	A	0.111572				344.8
267261_at	11	11	36108.2	P	0.000244				36108.2
267262_at	11	11	5236.1	P	0.000244				5236.1
267263_at	11	11	289.7	P	0.010742				289.7
267264_at	11	11	286.9	P	0.023926				286.9
267265_at	11	11	3373.4	P	0.000244				3373.4
267266_at	11	11	223.2	A	0.129639				223.2
267267_at	11	11	128.9	A	0.303711				128.9
267268_at	11	11	364.4	P	0.005859				364.4
267269_at	11	11	479.6	A	0.067627				479.6
267270_at	11	11	215.5	A	0.303711				215.5
267271_at	11	11	243.5	A	0.633789				243.5
267272_at	11	11	117.8	A	0.398926				117.8
267273_at	11	11	217.1	A	0.111572				217.1
267239_at	11	11	7084.3	P	0.000244				7084.3
267240_at	11	11	166.4	A	0.567627				166.4
267241_at	11	11	55.5	A	0.780518				55.5
267242_at	11	11	82.7	A	0.366211				82.7
267243_at	11	11	6.2	A	0.80542				6.2
267244_at	11	11	344.6	A	0.080566				344.6
267245_at	11	11	120	A	0.219482				120
267215_at	11	11	25	A	0.989258				25
267216_at	11	11	12	A	0.943848				12
267217_at	11	11	10.5	A	0.665527				10.5
267218_at	11	11	52.8	A	0.780518				52.8
267219_at	11	11	584.9	A	0.466064				584.9
267220_at	11	11	1396.6	P	0.00415				1396.6
267221_at	11	11	39.5	A	0.780518				39.5
267222_at	11	11	142.4	A	0.303711				142.4
267223_at	11	11	598.8	A	0.246094				598.8
267224_at	11	11	16.9	A	0.696289				16.9
267225_at	11	11	16	A	0.780518				16
267226_at	11	11	651.2	A	0.219482				651.2
267227_at	11	11	176.1	A	0.129639				176.1
267228_at	11	11	13.4	A	0.780518				13.4
267229_s_at	11	11	7.7	A	0.969727				7.7
267230_at	11	11	1112.3	P	0.00415				1112.3
267231_at	11	11	280.6	A	0.334473				280.6
267232_at	11	11	47.5	A	0.398926				47.5
267233_s_at	11	11	1775.8	P	0.000732				1775.8
267234_x_at	11	11	87.5	A	0.533936				87.5
267235_at	11	11	275.3	M	0.056152				275.3
267236_at	11	11	1509.2	A	0.19458				1509.2
267237_s_at	11	11	53.5	A	0.850342				53.5
267238_at	11	11	519.3	P	0.037598				519.3
267211_at	11	11	34.6	A	0.303711				34.6
267212_at	11	11	7427.8	P	0.000244				7427.8
267213_at	11	11	2077.7	P	0.001221				2077.7
267214_at	11	11	482.7	P	0.001221				482.7
267183_at	11	11	361	P	0.046143				361
267184_at	11	11	10.5	A	0.665527				10.5
267185_at	11	11	638.2	P	0.037598				638.2
267186_at	11	11	578.7	A	0.111572				578.7
267187_s_at	11	11	1012.2	P	0.000244				1012.2
267188_at	11	11	1236.1	P	0.023926				1236.1
267189_at	11	11	702.1	A	0.095215				702.1
267190_at	11	11	267.3	A	0.246094				267.3
267191_at	11	11	10	A	0.665527				10
267192_at	11	11	204.5	A	0.334473				204.5
267193_at	11	11	122.9	A	0.398926				122.9
267194_s_at	11	11	223.1	A	0.27417				223.1
267195_at	11	11	218.2	A	0.398926				218.2
267196_at	11	11	8061.5	P	0.000244				8061.5
267197_at	11	11	51.7	A	0.567627				51.7
267198_at	11	11	108.5	A	0.149658				108.5
267199_at	11	11	532.1	A	0.067627				532.1
267200_at	11	11	241.8	A	0.366211				241.8
267201_at	11	11	215.6	A	0.067627				215.6
267202_s_at	11	11	146.1	A	0.19458				146.1
267203_at	11	11	2.4	A	0.998047				2.4
267204_at	11	11	600.4	A	0.111572				600.4
267205_at	11	11	236.6	A	0.27417				236.6
267206_at	11	11	122.9	A	0.246094				122.9
267207_at	11	11	23.1	A	0.753906				23.1
267208_at	11	11	132.3	A	0.466064				132.3
267209_at	11	11	1481.9	P	0.001221				1481.9
267210_at	11	11	33.6	A	0.72583				33.6
267151_at	11	11	135.5	A	0.432373				135.5
267152_at	11	11	5507.1	P	0.00293				5507.1
267153_at	11	11	2784	P	0.001221				2784
267154_at	11	11	2536.5	P	0.00415				2536.5
267155_at	11	11	4.5	A	0.5				4.5
267156_at	11	11	15.5	A	0.780518				15.5
267157_at	11	11	200.5	A	0.19458				200.5
267158_at	11	11	45.6	A	0.696289				45.6
267159_at	11	11	212.3	A	0.398926				212.3
267160_at	11	11	62	A	0.601074				62
267161_at	11	11	498.6	P	0.00293				498.6
267162_s_at	11	11	18.8	A	0.888428				18.8
267163_at	11	11	330.9	P	0.046143				330.9
267164_at	11	11	59.9	A	0.828613				59.9
267165_at	11	11	882.8	A	0.111572				882.8
267166_at	11	11	277.2	A	0.171387				277.2
267167_at	11	11	102.9	A	0.366211				102.9
267168_at	11	11	784.7	A	0.246094				784.7
267169_at	11	11	4020.9	P	0.000732				4020.9
267170_at	11	11	453.7	P	0.00293				453.7
267171_at	11	11	421.7	P	0.001953				421.7
267172_at	11	11	1378.2	P	0.008057				1378.2
267173_at	11	11	436.2	P	0.008057				436.2
267174_at	11	11	439.9	P	0.008057				439.9
267175_s_at	11	11	178.2	A	0.111572				178.2
267176_at	11	11	206.7	A	0.19458				206.7
267177_at	11	11	30.3	A	0.633789				30.3
267178_at	11	11	246.9	P	0.037598				246.9
267179_at	11	11	271.8	P	0.00415				271.8
267180_at	11	11	434.9	A	0.111572				434.9
267181_at	11	11	2058.9	P	0.005859				2058.9
267182_at	11	11	206.5	A	0.219482				206.5
267148_at	11	11	399.4	A	0.533936				399.4
267149_s_at	11	11	3.6	A	0.888428				3.6
267150_at	11	11	12.3	A	0.850342				12.3
267120_at	11	11	18.7	A	0.870361				18.7
267121_at	11	11	7.7	A	0.780518				7.7
267122_at	11	11	129.9	A	0.219482				129.9
267123_at	11	11	261.9	A	0.398926				261.9
267124_at	11	11	287.1	A	0.5				287.1
267125_at	11	11	91.6	A	0.5				91.6
267126_s_at	11	11	11561.4	P	0.000244				11561.4
267127_at	11	11	1144.3	P	0.005859				1144.3
267128_at	11	11	280.6	A	0.5				280.6
267129_at	11	11	53.1	A	0.72583				53.1
267130_at	11	11	732.8	P	0.001953				732.8
267131_at	11	11	5.4	A	0.828613				5.4
267132_at	11	11	2428.1	P	0.000732				2428.1
267133_at	11	11	39.8	A	0.753906				39.8
267134_at	11	11	53.8	A	0.334473				53.8
267135_at	11	11	296.6	P	0.008057				296.6
267136_at	11	11	488.8	P	0.001953				488.8
267137_at	11	11	262.9	P	0.037598				262.9
267138_s_at	11	11	1329.4	P	0.001953				1329.4
267139_s_at	11	11	5.1	A	0.998047				5.1
267140_at	11	11	228.2	A	0.246094				228.2
267141_at	11	11	95.9	A	0.567627				95.9
267142_at	11	11	1581.6	P	0.001953				1581.6
267143_at	11	11	407.5	A	0.095215				407.5
267144_at	11	11	178.8	A	0.303711				178.8
267145_at	11	11	805	P	0.000244				805
267146_at	11	11	47.8	A	0.780518				47.8
267147_at	11	11	22296.3	P	0.000244				22296.3
267088_at	11	11	2532.6	P	0.000244				2532.6
267089_at	11	11	26.5	A	0.80542				26.5
267090_at	11	11	649.6	A	0.095215				649.6
267091_at	11	11	526.4	A	0.398926				526.4
267092_at	11	11	274.9	A	0.149658				274.9
267093_at	11	11	6553.5	P	0.000244				6553.5
267094_at	11	11	62.5	A	0.5				62.5
267095_at	11	11	315.3	A	0.219482				315.3
267096_at	11	11	367	A	0.129639				367
267097_at	11	11	134.7	A	0.334473				134.7
267098_at	11	11	8.2	A	0.99585				8.2
267099_at	11	11	193.8	A	0.149658				193.8
267100_at	11	11	40	A	0.665527				40
267101_at	11	11	226.6	A	0.334473				226.6
267102_at	11	11	328.1	A	0.095215				328.1
267103_at	11	11	727.4	A	0.303711				727.4
267104_at	11	11	25635.2	P	0.000244				25635.2
267105_at	11	11	76.9	A	0.601074				76.9
267106_s_at	11	11	650.9	P	0.010742				650.9
267107_at	11	11	9.6	A	0.998779				9.6
267108_at	11	11	210.6	A	0.171387				210.6
267109_at	11	11	7	A	0.72583				7
267110_at	11	11	73.8	A	0.19458				73.8
267111_s_at	11	11	270.2	P	0.010742				270.2
267112_at	11	11	1255.6	P	0.000244				1255.6
267113_at	11	11	295.5	M	0.056152				295.5
267114_at	11	11	280.9	A	0.27417				280.9
267115_s_at	11	11	398.5	P	0.00415				398.5
267116_at	11	11	48.1	A	0.904785				48.1
267117_at	11	11	58.6	A	0.398926				58.6
267118_at	11	11	219.4	A	0.149658				219.4
267119_at	11	11	55.8	A	0.80542				55.8
267085_at	11	11	183.9	A	0.080566				183.9
267086_at	11	11	21.6	A	0.850342				21.6
267087_at	11	11	411.3	P	0.018555				411.3
267056_at	11	11	95.3	A	0.665527				95.3
267057_at	11	11	2290.1	P	0.001221				2290.1
267058_at	11	11	124.7	A	0.27417				124.7
267059_at	11	11	442.5	P	0.018555				442.5
267060_at	11	11	164.9	A	0.246094				164.9
267061_at	11	11	1650.5	P	0.000732				1650.5
267062_at	11	11	290.2	A	0.27417				290.2
267063_at	11	11	988.3	P	0.023926				988.3
267064_at	11	11	3256	P	0.000244				3256
267065_at	11	11	99.2	A	0.5				99.2
267066_at	11	11	521.5	M	0.056152				521.5
267067_at	11	11	39.9	A	0.80542				39.9
267068_at	11	11	224.9	A	0.149658				224.9
267069_at	11	11	537.9	P	0.018555				537.9
267070_at	11	11	118.6	A	0.366211				118.6
267071_at	11	11	262.5	A	0.149658				262.5
267072_at	11	11	384.4	A	0.067627				384.4
267073_at	11	11	575.1	M	0.056152				575.1
267074_s_at	11	11	74.3	A	0.633789				74.3
267075_at	11	11	196.1	A	0.366211				196.1
267076_at	11	11	675	P	0.030273				675
267077_at	11	11	475.3	A	0.129639				475.3
267078_at	11	11	1582.8	P	0.00293				1582.8
267079_at	11	11	106.4	A	0.5				106.4
267080_at	11	11	2056.4	P	0.000244				2056.4
267081_at	11	11	175.5	A	0.129639				175.5
267082_at	11	11	19.4	A	0.870361				19.4
267083_at	11	11	17788.9	P	0.000244				17788.9
267084_at	11	11	262.6	P	0.010742				262.6
267050_at	11	11	129.1	A	0.567627				129.1
267051_at	11	11	105	A	0.601074				105
267052_at	11	11	359.9	A	0.095215				359.9
267053_s_at	11	11	45.1	A	0.5				45.1
267054_at	11	11	132.2	A	0.246094				132.2
267055_at	11	11	945.8	P	0.037598				945.8
267025_at	11	11	124.7	A	0.27417				124.7
267026_at	11	11	532.5	P	0.030273				532.5
267027_at	11	11	596.2	A	0.095215				596.2
267028_at	11	11	3025.7	P	0.00293				3025.7
267029_at	11	11	121.6	A	0.149658				121.6
267030_at	11	11	44.2	A	0.72583				44.2
267031_at	11	11	81.6	A	0.398926				81.6
267032_at	11	11	162.5	A	0.432373				162.5
267033_at	11	11	331.6	P	0.00415				331.6
267034_at	11	11	232.1	A	0.219482				232.1
267035_at	11	11	1527	P	0.001953				1527
267036_at	11	11	633.2	P	0.00415				633.2
267037_at	11	11	203.2	A	0.067627				203.2
267038_at	11	11	537.5	P	0.01416				537.5
267039_at	11	11	318.4	A	0.19458				318.4
267040_at	11	11	266.9	A	0.219482				266.9
267041_at	11	11	415.3	A	0.080566				415.3
267042_at	11	11	73.3	A	0.432373				73.3
267043_at	11	11	239.7	A	0.303711				239.7
267044_at	11	11	12.2	A	0.989258				12.2
267045_at	11	11	20.7	A	0.904785				20.7
267046_at	11	11	48.8	A	0.72583				48.8
267047_at	11	11	41.8	A	0.870361				41.8
267048_at	11	11	79.9	A	0.696289				79.9
267049_at	11	11	87.6	A	0.633789				87.6
267022_at	11	11	62.9	A	0.19458				62.9
267023_at	11	11	4501.9	P	0.000244				4501.9
267024_s_at	11	11	217.8	A	0.111572				217.8
266994_at	11	11	133.1	A	0.303711				133.1
266995_at	11	11	825.4	A	0.067627				825.4
266996_at	11	11	264	A	0.171387				264
266997_at	11	11	295	M	0.056152				295
266998_at	11	11	282.4	A	0.334473				282.4
266999_at	11	11	380.9	A	0.067627				380.9
267000_at	11	11	1173.4	P	0.001953				1173.4
267001_at	11	11	324.4	P	0.018555				324.4
267002_s_at	11	11	29852.3	P	0.000732				29852.3
267003_at	11	11	56.3	A	0.432373				56.3
267004_at	11	11	559.7	P	0.023926				559.7
267005_at	11	11	2121.4	P	0.000732				2121.4
267006_at	11	11	417.6	A	0.398926				417.6
267007_at	11	11	2366	P	0.037598				2366
267008_at	11	11	1019.4	P	0.037598				1019.4
267009_at	11	11	17.6	A	0.870361				17.6
267010_at	11	11	12.5	A	0.665527				12.5
267011_at	11	11	39.9	A	0.601074				39.9
267012_at	11	11	46.2	A	0.665527				46.2
267013_at	11	11	130.6	A	0.366211				130.6
267014_at	11	11	730.6	P	0.000732				730.6
267015_at	11	11	585.2	M	0.056152				585.2
267016_at	11	11	190.7	A	0.149658				190.7
267017_at	11	11	188	P	0.000244				188
267018_at	11	11	382.4	A	0.111572				382.4
267019_at	11	11	233.1	P	0.037598				233.1
267020_at	11	11	97.8	A	0.080566				97.8
267021_at	11	11	16.9	A	0.753906				16.9
266987_at	11	11	11.8	A	0.780518				11.8
266988_at	11	11	136.6	A	0.171387				136.6
266989_at	11	11	91.1	A	0.149658				91.1
266990_at	11	11	78.2	A	0.533936				78.2
266991_at	11	11	257.8	A	0.303711				257.8
266992_at	11	11	3573.6	P	0.000244				3573.6
266993_at	11	11	272.7	P	0.005859				272.7
266962_at	11	11	215.2	P	0.005859				215.2
266963_at	11	11	3316.3	P	0.000732				3316.3
266964_at	11	11	193.4	A	0.080566				193.4
266965_at	11	11	137.6	A	0.129639				137.6
266966_at	11	11	82.8	A	0.334473				82.8
266967_at	11	11	373.4	A	0.171387				373.4
266968_at	11	11	2629.8	P	0.001221				2629.8
266969_at	11	11	128.7	A	0.149658				128.7
266970_at	11	11	54.6	A	0.601074				54.6
266971_at	11	11	15	A	0.888428				15
266972_at	11	11	47.9	A	0.567627				47.9
266973_at	11	11	273.1	P	0.001953				273.1
266974_at	11	11	17	A	0.780518				17
266975_at	11	11	492.2	P	0.008057				492.2
266976_at	11	11	223.6	A	0.334473				223.6
266977_at	11	11	3060.9	P	0.000244				3060.9
266978_at	11	11	221.2	A	0.149658				221.2
266979_at	11	11	10317.5	P	0.000244				10317.5
266980_at	11	11	2446.4	P	0.000244				2446.4
266981_at	11	11	4579.3	P	0.000244				4579.3
266982_at	11	11	960.6	P	0.00415				960.6
266983_at	11	11	4844.1	P	0.001953				4844.1
266984_at	11	11	2744.3	P	0.001953				2744.3
266985_at	11	11	634.2	P	0.010742				634.2
266986_at	11	11	429.8	A	0.601074				429.8
266959_at	11	11	181.4	A	0.219482				181.4
266960_at	11	11	57	A	0.780518				57
266961_at	11	11	278.2	A	0.27417				278.2
266931_at	11	11	11	A	0.976074				11
266932_s_at	11	11	23.5	A	0.904785				23.5
266933_at	11	11	44.3	A	0.366211				44.3
266934_at	11	11	48	A	0.5				48
266935_at	11	11	724.6	A	0.171387				724.6
266936_at	11	11	16.4	A	0.633789				16.4
266937_at	11	11	4.6	A	0.99585				4.6
266938_at	11	11	584.9	P	0.000732				584.9
266939_at	11	11	2282	P	0.000244				2282
266940_at	11	11	63.5	A	0.466064				63.5
266941_at	11	11	184.2	A	0.171387				184.2
266942_at	11	11	607.1	A	0.067627				607.1
266943_at	11	11	435.2	A	0.111572				435.2
266944_at	11	11	179	A	0.095215				179
266945_at	11	11	15.3	A	0.981445				15.3
266946_at	11	11	329.8	A	0.303711				329.8
266947_at	11	11	108.9	A	0.466064				108.9
266948_at	11	11	349.8	A	0.334473				349.8
266949_s_at	11	11	21.6	A	0.696289				21.6
266950_at	11	11	208.1	P	0.008057				208.1
266951_at	11	11	19.2	A	0.888428				19.2
266952_at	11	11	248.6	P	0.00293				248.6
266953_at	11	11	227.7	A	0.398926				227.7
266954_at	11	11	58.3	A	0.80542				58.3
266955_at	11	11	423.2	P	0.01416				423.2
266956_at	11	11	107.8	A	0.303711				107.8
266957_at	11	11	49	A	0.19458				49
266958_at	11	11	1027.6	P	0.005859				1027.6
266899_at	11	11	791.9	A	0.171387				791.9
266900_at	11	11	11.7	A	0.962402				11.7
266901_at	11	11	2236.3	P	0.000244				2236.3
266902_at	11	11	139.7	A	0.219482				139.7
266903_at	11	11	45.2	A	0.850342				45.2
266904_at	11	11	561.8	A	0.095215				561.8
266905_at	11	11	273.6	A	0.432373				273.6
266906_at	11	11	144.1	A	0.303711				144.1
266907_at	11	11	270.9	A	0.432373				270.9
266908_at	11	11	15.8	A	0.904785				15.8
266909_at	11	11	39	A	0.633789				39
266910_at	11	11	676.9	P	0.018555				676.9
266911_at	11	11	198.1	A	0.149658				198.1
266912_at	11	11	117.3	A	0.5				117.3
266913_at	11	11	10.3	A	0.80542				10.3
266914_at	11	11	68	A	0.5				68
266915_at	11	11	170.2	A	0.111572				170.2
266916_at	11	11	492.2	P	0.000732				492.2
266917_at	11	11	76.5	A	0.567627				76.5
266918_at	11	11	44.8	A	0.219482				44.8
266919_at	11	11	49.8	A	0.27417				49.8
266920_at	11	11	464.2	A	0.149658				464.2
266921_at	11	11	35.3	A	0.780518				35.3
266922_s_at	11	11	1106.3	P	0.030273				1106.3
266923_at	11	11	2475.6	P	0.000732				2475.6
266924_at	11	11	607.2	P	0.01416				607.2
266925_at	11	11	4963.9	P	0.000244				4963.9
266926_at	11	11	39.1	A	0.533936				39.1
266927_at	11	11	1133.2	P	0.001953				1133.2
266928_at	11	11	1266.6	P	0.000732				1266.6
266929_at	11	11	294	A	0.080566				294
266930_at	11	11	205.9	A	0.432373				205.9
266896_at	11	11	296.2	P	0.037598				296.2
266897_at	11	11	17919.9	P	0.000244				17919.9
266898_at	11	11	3050.7	P	0.000244				3050.7
266867_at	11	11	459.4	P	0.023926				459.4
266868_at	11	11	151.8	A	0.171387				151.8
266869_at	11	11	354.6	A	0.095215				354.6
266870_at	11	11	9.7	A	0.888428				9.7
266871_at	11	11	61.1	A	0.850342				61.1
266872_at	11	11	204.3	A	0.129639				204.3
266873_at	11	11	290.5	A	0.080566				290.5
266874_at	11	11	315.3	A	0.334473				315.3
266875_at	11	11	133	P	0.030273				133
266876_at	11	11	444.9	P	0.001953				444.9
266877_at	11	11	153.1	A	0.303711				153.1
266878_at	11	11	485.2	A	0.334473				485.2
266879_at	11	11	60.3	A	0.567627				60.3
266880_at	11	11	250.4	A	0.432373				250.4
266881_at	11	11	307.4	P	0.037598				307.4
266882_at	11	11	399.1	P	0.046143				399.1
266883_at	11	11	35	A	0.780518				35
266884_at	11	11	172.9	A	0.303711				172.9
266885_at	11	11	143	A	0.27417				143
266886_at	11	11	53.2	A	0.567627				53.2
266887_at	11	11	5485.1	P	0.000244				5485.1
266888_s_at	11	11	825.5	P	0.037598				825.5
266889_at	11	11	715.9	P	0.010742				715.9
266890_at	11	11	3765.7	P	0.005859				3765.7
266891_at	11	11	398	A	0.080566				398
266892_at	11	11	1274.6	P	0.001221				1274.6
266893_at	11	11	65.2	A	0.828613				65.2
266894_at	11	11	22.8	A	0.601074				22.8
266895_at	11	11	243.5	A	0.432373				243.5
266836_at	11	11	22.3	A	0.943848				22.3
266837_x_at	11	11	2.4	A	0.780518				2.4
266838_at	11	11	177.6	A	0.533936				177.6
266839_at	11	11	54.8	A	0.601074				54.8
266840_at	11	11	14.7	A	0.780518				14.7
266841_at	11	11	802	P	0.00293				802
266842_at	11	11	174.1	P	0.046143				174.1
266843_at	11	11	160.6	P	0.000244				160.6
266844_at	11	11	85.3	A	0.432373				85.3
266845_at	11	11	416.8	A	0.27417				416.8
266846_at	11	11	215.4	A	0.780518				215.4
266847_at	11	11	394	P	0.010742				394
266848_at	11	11	295.9	P	0.008057				295.9
266849_at	11	11	59.3	A	0.303711				59.3
266850_at	11	11	600.7	P	0.001953				600.7
266851_at	11	11	16.1	A	0.696289				16.1
266852_at	11	11	180	A	0.27417				180
266853_at	11	11	20.9	A	0.888428				20.9
266854_at	11	11	146.6	P	0.018555				146.6
266855_at	11	11	284.3	P	0.046143				284.3
266856_at	11	11	319.7	A	0.246094				319.7
266857_at	11	11	1430.7	P	0.000244				1430.7
266858_at	11	11	219	A	0.303711				219
266859_at	11	11	16.5	A	0.962402				16.5
266860_at	11	11	524.2	A	0.246094				524.2
266861_at	11	11	1449.4	P	0.001953				1449.4
266862_at	11	11	118.8	A	0.5				118.8
266863_at	11	11	1214.1	P	0.01416				1214.1
266864_at	11	11	1586.6	A	0.080566				1586.6
266865_at	11	11	2358.1	P	0.001221				2358.1
266866_at	11	11	151.4	A	0.601074				151.4
266832_at	11	11	4475.2	P	0.000244				4475.2
266833_at	11	11	76.4	A	0.111572				76.4
266834_s_at	11	11	1950.6	P	0.000732				1950.6
266835_at	11	11	751.6	P	0.023926				751.6
266804_at	11	11	758.9	P	0.001221				758.9
266805_at	11	11	629	P	0.030273				629
266806_at	11	11	1230.6	P	0.000732				1230.6
266807_at	11	11	393.8	P	0.018555				393.8
266808_at	11	11	461.1	P	0.030273				461.1
266809_at	11	11	428.4	P	0.023926				428.4
266810_at	11	11	13.5	A	0.999268				13.5
266811_at	11	11	122.9	A	0.334473				122.9
266812_at	11	11	244.3	A	0.171387				244.3
266813_at	11	11	869.1	P	0.00293				869.1
266814_at	11	11	70	A	0.567627				70
266815_at	11	11	313.1	P	0.00415				313.1
266816_at	11	11	692.8	P	0.010742				692.8
266817_at	11	11	211.7	A	0.129639				211.7
266818_at	11	11	266.1	P	0.046143				266.1
266819_at	11	11	1175.5	P	0.000244				1175.5
266820_at	11	11	218.2	A	0.095215				218.2
266821_at	11	11	6.8	A	0.80542				6.8
266822_at	11	11	1247	P	0.001221				1247
266823_at	11	11	243.1	A	0.366211				243.1
266824_at	11	11	321.7	A	0.129639				321.7
266825_at	11	11	275.9	P	0.023926				275.9
266826_at	11	11	441.3	P	0.018555				441.3
266827_at	11	11	42.3	A	0.567627				42.3
266828_at	11	11	7.6	A	0.981445				7.6
266829_at	11	11	20.3	A	0.850342				20.3
266830_at	11	11	463.4	P	0.018555				463.4
266831_at	11	11	69.3	A	0.780518				69.3
266797_at	11	11	94.5	A	0.466064				94.5
266798_at	11	11	297.5	M	0.056152				297.5
266799_at	11	11	2025.6	P	0.000244				2025.6
266800_at	11	11	8828.4	P	0.000244				8828.4
266801_at	11	11	351.4	A	0.067627				351.4
266802_at	11	11	101.5	M	0.056152				101.5
266803_at	11	11	402	A	0.19458				402
266773_at	11	11	62.6	A	0.466064				62.6
266774_at	11	11	36.5	A	0.633789				36.5
266775_at	11	11	63.1	A	0.366211				63.1
266776_at	11	11	296.7	A	0.27417				296.7
266777_at	11	11	1404	P	0.000244				1404
266778_at	11	11	359.1	A	0.149658				359.1
266779_at	11	11	82.1	A	0.5				82.1
266780_at	11	11	222.9	A	0.129639				222.9
266781_at	11	11	7.4	A	0.999268				7.4
266782_at	11	11	496.1	A	0.219482				496.1
266783_at	11	11	30.8	A	0.953857				30.8
266784_at	11	11	153.5	A	0.19458				153.5
266785_at	11	11	20.5	A	0.696289				20.5
266786_at	11	11	154.9	A	0.111572				154.9
266787_at	11	11	398.7	A	0.219482				398.7
266788_at	11	11	22.6	A	0.969727				22.6
266789_at	11	11	2307.2	P	0.001221				2307.2
266790_at	11	11	571.2	P	0.030273				571.2
266791_at	11	11	2009.1	P	0.023926				2009.1
266792_at	11	11	460.5	P	0.010742				460.5
266793_at	11	11	29.9	A	0.953857				29.9
266794_at	11	11	47.7	A	0.567627				47.7
266795_at	11	11	46	A	0.303711				46
266796_at	11	11	368.4	P	0.008057				368.4
266769_s_at	11	11	98.3	A	0.129639				98.3
266770_at	11	11	259.8	P	0.005859				259.8
266771_s_at	11	11	377.8	A	0.095215				377.8
266772_s_at	11	11	4.5	A	0.981445				4.5
266741_s_at	11	11	213.8	A	0.149658				213.8
266742_at	11	11	406.9	P	0.005859				406.9
266743_at	11	11	2359.4	P	0.001221				2359.4
266744_at	11	11	846.3	P	0.030273				846.3
266745_at	11	11	197.2	A	0.171387				197.2
266746_s_at	11	11	1258.2	P	0.005859				1258.2
266747_at	11	11	165.9	A	0.334473				165.9
266748_at	11	11	12.4	A	0.72583				12.4
266749_at	11	11	3502.3	P	0.000732				3502.3
266750_s_at	11	11	12.1	A	0.919434				12.1
266751_at	11	11	28.5	A	0.981445				28.5
266752_at	11	11	30.4	A	0.696289				30.4
266753_at	11	11	20.5	A	0.904785				20.5
266754_at	11	11	33.7	A	0.828613				33.7
266755_at	11	11	79.4	A	0.567627				79.4
266756_at	11	11	327.6	A	0.129639				327.6
266757_at	11	11	114.1	A	0.533936				114.1
266758_at	11	11	398.1	P	0.023926				398.1
266759_at	11	11	90.1	A	0.19458				90.1
266760_at	11	11	90.9	A	0.5				90.9
266761_at	11	11	310.2	P	0.046143				310.2
266762_at	11	11	39.1	A	0.696289				39.1
266763_at	11	11	1015.7	P	0.000244				1015.7
266764_at	11	11	82.6	A	0.665527				82.6
266765_at	11	11	176.3	A	0.334473				176.3
266766_at	11	11	343.3	P	0.046143				343.3
266767_at	11	11	1599.4	P	0.010742				1599.4
266768_s_at	11	11	2997.1	P	0.001953				2997.1
266734_at	11	11	292.6	P	0.030273				292.6
266735_at	11	11	593.7	A	0.080566				593.7
266736_at	11	11	208.4	A	0.149658				208.4
266737_at	11	11	475.2	P	0.001953				475.2
266738_at	11	11	159.8	A	0.466064				159.8
266739_at	11	11	15.9	A	0.969727				15.9
266740_at	11	11	205.5	A	0.111572				205.5
266710_at	11	11	14.4	A	0.828613				14.4
266711_at	11	11	234.2	A	0.19458				234.2
266712_at	11	11	204	A	0.567627				204
266713_at	11	11	18.2	A	0.962402				18.2
266714_at	11	11	90.4	A	0.398926				90.4
266715_at	11	11	731.9	A	0.067627				731.9
266716_at	11	11	8350.7	P	0.000244				8350.7
266717_at	11	11	785.1	P	0.008057				785.1
266718_at	11	11	4675.2	P	0.000244				4675.2
266719_at	11	11	643.8	P	0.018555				643.8
266720_s_at	11	11	291.3	A	0.111572				291.3
266721_at	11	11	167.9	A	0.567627				167.9
266722_at	11	11	140	A	0.466064				140
266723_at	11	11	8.8	A	0.994141				8.8
266724_at	11	11	121.8	A	0.432373				121.8
266725_at	11	11	26.7	A	0.870361				26.7
266726_at	11	11	10.6	A	0.850342				10.6
266727_at	11	11	213.5	A	0.067627				213.5
266728_at	11	11	202	A	0.5				202
266729_at	11	11	6.2	A	0.870361				6.2
266730_at	11	11	12.3	A	0.567627				12.3
266731_at	11	11	177.1	A	0.466064				177.1
266732_at	11	11	354.2	A	0.398926				354.2
266733_at	11	11	14.9	A	0.870361				14.9
266706_at	11	11	29.2	A	0.850342				29.2
266707_at	11	11	39.2	A	0.72583				39.2
266708_at	11	11	218.7	A	0.466064				218.7
266709_at	11	11	954	P	0.01416				954
266679_at	11	11	528.9	P	0.023926				528.9
266680_s_at	11	11	25.6	A	0.753906				25.6
266681_at	11	11	15	A	0.601074				15
266682_at	11	11	69.6	A	0.753906				69.6
266683_at	11	11	259.2	P	0.005859				259.2
266684_at	11	11	209.2	A	0.303711				209.2
266685_at	11	11	573.4	P	0.00293				573.4
266686_at	11	11	49.5	A	0.904785				49.5
266687_at	11	11	23.3	A	0.943848				23.3
266688_at	11	11	34.7	A	0.601074				34.7
266689_at	11	11	139.3	A	0.398926				139.3
266690_at	11	11	227.3	A	0.466064				227.3
266691_at	11	11	40.1	A	0.601074				40.1
266692_at	11	11	97	A	0.129639				97
266693_at	11	11	743.5	A	0.080566				743.5
266694_at	11	11	4218.6	P	0.000244				4218.6
266695_at	11	11	762.2	P	0.008057				762.2
266696_at	11	11	549.7	P	0.01416				549.7
266697_at	11	11	99.1	A	0.601074				99.1
266698_at	11	11	2491.3	P	0.00293				2491.3
266699_at	11	11	1008.9	A	0.080566				1008.9
266700_at	11	11	2507.1	P	0.000732				2507.1
266701_at	11	11	879.8	P	0.000732				879.8
266702_at	11	11	410.4	P	0.008057				410.4
266703_at	11	11	548.6	A	0.095215				548.6
266704_at	11	11	407.2	P	0.008057				407.2
266705_at	11	11	380.1	P	0.001953				380.1
266678_at	11	11	1632.1	P	0.000244				1632.1
266647_at	11	11	240.9	A	0.111572				240.9
266648_at	11	11	389.4	P	0.046143				389.4
266649_at	11	11	54.2	A	0.780518				54.2
266650_at	11	11	663.7	P	0.00293				663.7
266651_at	11	11	261.5	A	0.27417				261.5
266652_at	11	11	196.4	A	0.171387				196.4
266653_at	11	11	357.4	A	0.219482				357.4
266654_at	11	11	8.9	A	0.99585				8.9
266655_at	11	11	172.9	A	0.303711				172.9
266656_at	11	11	466	A	0.303711				466
266657_at	11	11	24.5	A	0.943848				24.5
266658_at	11	11	4992.1	P	0.000244				4992.1
266659_at	11	11	420.3	A	0.149658				420.3
266660_at	11	11	134.9	A	0.334473				134.9
266661_at	11	11	46.8	A	0.80542				46.8
266662_at	11	11	209.4	A	0.19458				209.4
266663_at	11	11	316.1	A	0.19458				316.1
266664_at	11	11	408.4	A	0.432373				408.4
266665_at	11	11	109	A	0.19458				109
266666_at	11	11	300.3	M	0.056152				300.3
266667_at	11	11	8.6	A	0.665527				8.6
266668_at	11	11	19.1	A	0.953857				19.1
266669_at	11	11	17.8	A	0.943848				17.8
266670_at	11	11	171.2	A	0.466064				171.2
266671_at	11	11	23.6	A	0.665527				23.6
266672_at	11	11	1466.8	P	0.023926				1466.8
266673_at	11	11	859.4	P	0.010742				859.4
266674_at	11	11	7	A	0.919434				7
266675_s_at	11	11	49.2	A	0.696289				49.2
266676_s_at	11	11	81.1	A	0.466064				81.1
266677_at	11	11	102.6	A	0.5				102.6
266643_s_at	11	11	151.2	P	0.046143				151.2
266644_at	11	11	9.1	A	0.567627				9.1
266645_at	11	11	13.3	A	0.888428				13.3
266646_at	11	11	1209.9	P	0.000244				1209.9
266615_s_at	11	11	313.9	P	0.00293				313.9
266616_at	11	11	298.2	A	0.129639				298.2
266617_at	11	11	4930.7	P	0.000244				4930.7
266618_at	11	11	174.7	A	0.246094				174.7
266619_at	11	11	331.8	P	0.001221				331.8
266620_at	11	11	194.8	A	0.466064				194.8
266621_at	11	11	669.1	A	0.095215				669.1
266622_at	11	11	16.8	A	0.943848				16.8
266623_at	11	11	163.3	A	0.466064				163.3
266624_s_at	11	11	530.1	P	0.00415				530.1
266625_at	11	11	89.9	A	0.398926				89.9
266626_at	11	11	145.8	A	0.129639				145.8
266627_at	11	11	527.5	A	0.067627				527.5
266628_at	11	11	163.6	A	0.366211				163.6
266629_at	11	11	96	A	0.466064				96
266630_at	11	11	32	A	0.601074				32
266631_at	11	11	72.7	A	0.5				72.7
266632_at	11	11	7.4	A	0.888428				7.4
266633_at	11	11	270	A	0.334473				270
266634_at	11	11	158.7	A	0.466064				158.7
266635_at	11	11	276.7	P	0.037598				276.7
266636_at	11	11	10200.3	P	0.000244				10200.3
266637_at	11	11	240.7	A	0.149658				240.7
266638_at	11	11	1698	P	0.001221				1698
266639_at	11	11	644.1	P	0.000244				644.1
266640_at	11	11	45.4	A	0.432373				45.4
266641_at	11	11	875.7	P	0.000244				875.7
266642_at	11	11	550.1	P	0.005859				550.1
266608_at	11	11	517.9	P	0.046143				517.9
266609_at	11	11	1576	P	0.01416				1576
266610_at	11	11	142	A	0.665527				142
266611_at	11	11	8.7	A	0.904785				8.7
266612_at	11	11	128.1	A	0.334473				128.1
266613_at	11	11	205.6	A	0.533936				205.6
266614_at	11	11	2537.5	P	0.000244				2537.5
266584_s_at	11	11	32.5	A	0.466064				32.5
266585_at	11	11	65.2	A	0.828613				65.2
266586_s_at	11	11	21.5	A	0.633789				21.5
266587_at	11	11	344.1	P	0.046143				344.1
266588_at	11	11	403.8	P	0.001953				403.8
266589_at	11	11	201.6	P	0.010742				201.6
266590_at	11	11	186.6	A	0.303711				186.6
266591_at	11	11	374.1	A	0.067627				374.1
266592_at	11	11	160.2	P	0.046143				160.2
266593_at	11	11	45.7	A	0.466064				45.7
266594_at	11	11	106.5	A	0.696289				106.5
266595_at	11	11	420.1	A	0.080566				420.1
266596_at	11	11	216.2	A	0.149658				216.2
266597_at	11	11	172.8	A	0.366211				172.8
266598_at	11	11	76.7	A	0.633789				76.7
266599_at	11	11	4202	P	0.00293				4202
266600_at	11	11	26.5	A	0.665527				26.5
266601_at	11	11	128.4	A	0.432373				128.4
266602_at	11	11	55.9	A	0.533936				55.9
266603_at	11	11	42.1	A	0.932373				42.1
266604_at	11	11	1014.1	P	0.000244				1014.1
266605_at	11	11	158.9	A	0.303711				158.9
266606_at	11	11	64.4	A	0.665527				64.4
266607_at	11	11	10.8	A	0.850342				10.8
266580_at	11	11	749.4	P	0.001953				749.4
266581_at	11	11	424	P	0.00415				424
266582_at	11	11	624	P	0.023926				624
266583_at	11	11	13723.9	P	0.000244				13723.9
266552_at	11	11	6590.4	P	0.000244				6590.4
266553_at	11	11	1741.6	P	0.000732				1741.6
266554_s_at	11	11	448.9	P	0.023926				448.9
266555_at	11	11	723.3	P	0.00415				723.3
266556_at	11	11	978.1	P	0.005859				978.1
266557_at	11	11	1012.9	P	0.000244				1012.9
266558_at	11	11	130.3	A	0.432373				130.3
266559_at	11	11	6.6	A	0.870361				6.6
266560_at	11	11	14.6	A	0.962402				14.6
266561_at	11	11	154.4	A	0.27417				154.4
266562_at	11	11	156.4	A	0.398926				156.4
266563_at	11	11	148.4	A	0.246094				148.4
266564_at	11	11	158.9	A	0.5				158.9
266565_at	11	11	40.1	A	0.850342				40.1
266566_at	11	11	2909.7	P	0.000244				2909.7
266567_at	11	11	164.9	A	0.5				164.9
266568_at	11	11	246.9	A	0.432373				246.9
266569_at	11	11	164.2	A	0.567627				164.2
266570_at	11	11	1822.8	P	0.01416				1822.8
266571_at	11	11	98.5	A	0.366211				98.5
266572_at	11	11	681.2	P	0.000244				681.2
266573_at	11	11	14.9	A	0.828613				14.9
266574_at	11	11	108.3	A	0.466064				108.3
266575_at	11	11	995.3	P	0.000244				995.3
266576_at	11	11	500	P	0.023926				500
266577_at	11	11	224.4	P	0.01416				224.4
266578_at	11	11	40.3	A	0.366211				40.3
266579_at	11	11	3703.6	P	0.000732				3703.6
266520_at	11	11	351.1	P	0.010742				351.1
266521_at	11	11	3271.8	P	0.001953				3271.8
266522_at	11	11	137.1	A	0.149658				137.1
266523_at	11	11	200.2	A	0.303711				200.2
266524_at	11	11	141.2	A	0.334473				141.2
266525_at	11	11	323.9	P	0.005859				323.9
266526_at	11	11	327	A	0.129639				327
266527_at	11	11	216.6	A	0.067627				216.6
266528_at	11	11	161.1	A	0.246094				161.1
266529_at	11	11	84.6	A	0.5				84.6
266530_at	11	11	61.1	A	0.633789				61.1
266531_at	11	11	229.6	A	0.398926				229.6
266532_at	11	11	15.3	A	0.904785				15.3
266533_s_at	11	11	17880.8	P	0.000244				17880.8
266534_at	11	11	684	P	0.000244				684
266535_s_at	11	11	923.8	P	0.00415				923.8
266536_at	11	11	1317.6	P	0.000732				1317.6
266537_at	11	11	795.1	P	0.000732				795.1
266538_at	11	11	327.9	A	0.27417				327.9
266539_at	11	11	93.2	A	0.533936				93.2
266540_at	11	11	220.8	A	0.398926				220.8
266541_at	11	11	393.6	A	0.27417				393.6
266542_at	11	11	228	A	0.466064				228
266543_at	11	11	83.4	A	0.533936				83.4
266544_at	11	11	20.8	A	0.696289				20.8
266545_at	11	11	1991.3	P	0.000244				1991.3
266546_at	11	11	102.4	A	0.366211				102.4
266547_at	11	11	109.7	A	0.398926				109.7
266548_at	11	11	149.3	A	0.533936				149.3
266549_at	11	11	181.6	A	0.171387				181.6
266550_s_at	11	11	206.9	A	0.095215				206.9
266551_at	11	11	526.9	A	0.303711				526.9
266517_at	11	11	378.1	A	0.334473				378.1
266518_at	11	11	31.3	A	0.665527				31.3
266519_at	11	11	312.6	A	0.067627				312.6
266489_at	11	11	123.8	A	0.533936				123.8
266490_at	11	11	319.4	P	0.010742				319.4
266491_at	11	11	19.8	A	0.633789				19.8
266492_at	11	11	41.6	A	0.633789				41.6
266493_at	11	11	148.9	A	0.129639				148.9
266494_at	11	11	25.5	A	0.696289				25.5
266495_at	11	11	780.9	P	0.037598				780.9
266496_at	11	11	541.1	A	0.149658				541.1
266497_at	11	11	320.4	A	0.19458				320.4
266498_at	11	11	348.8	A	0.303711				348.8
266499_at	11	11	404.6	A	0.111572				404.6
266500_at	11	11	180.4	A	0.601074				180.4
266501_at	11	11	30.7	A	0.80542				30.7
266502_at	11	11	111.8	A	0.27417				111.8
266503_at	11	11	611.9	P	0.001953				611.9
266504_at	11	11	341.7	P	0.037598				341.7
266505_at	11	11	238.7	A	0.246094				238.7
266506_at	11	11	125.1	A	0.27417				125.1
266507_at	11	11	12.8	A	0.943848				12.8
266508_at	11	11	25.7	A	0.953857				25.7
266509_at	11	11	606.3	P	0.046143				606.3
266510_at	11	11	205.4	A	0.080566				205.4
266511_at	11	11	352.1	A	0.080566				352.1
266512_at	11	11	1307.6	P	0.046143				1307.6
266513_at	11	11	422.5	P	0.046143				422.5
266514_at	11	11	370.2	A	0.303711				370.2
266515_at	11	11	476.2	A	0.27417				476.2
266516_at	11	11	144.3	A	0.398926				144.3
266482_at	11	11	415.2	P	0.001221				415.2
266483_at	11	11	452	P	0.046143				452
266484_at	11	11	47.2	A	0.665527				47.2
266485_at	11	11	280.3	A	0.219482				280.3
266486_at	11	11	638.3	P	0.037598				638.3
266487_at	11	11	3.4	A	0.991943				3.4
266488_at	11	11	8.1	A	0.969727				8.1
266458_at	11	11	4264.7	P	0.001221				4264.7
266459_at	11	11	283.7	P	0.037598				283.7
266460_at	11	11	60.1	A	0.533936				60.1
266461_at	11	11	14875	P	0.000244				14875
266462_at	11	11	1714.3	P	0.000244				1714.3
266463_at	11	11	69.9	A	0.72583				69.9
266464_at	11	11	145	A	0.080566				145
266465_at	11	11	183.1	A	0.095215				183.1
266466_at	11	11	16.3	A	0.567627				16.3
266467_at	11	11	45.3	A	0.466064				45.3
266468_at	11	11	234.2	A	0.171387				234.2
266469_at	11	11	12.6	A	0.533936				12.6
266470_at	11	11	20.8	A	0.850342				20.8
266471_at	11	11	51.6	A	0.962402				51.6
266472_at	11	11	118.3	A	0.219482				118.3
266473_at	11	11	204.3	A	0.601074				204.3
266474_at	11	11	264.1	P	0.037598				264.1
266475_at	11	11	142.7	A	0.111572				142.7
266476_at	11	11	6723.7	P	0.000244				6723.7
266477_at	11	11	102	A	0.665527				102
266478_at	11	11	189.3	P	0.046143				189.3
266479_at	11	11	164.2	A	0.246094				164.2
266480_at	11	11	728.2	P	0.01416				728.2
266481_at	11	11	326.1	P	0.037598				326.1
266454_at	11	11	16.2	A	0.753906				16.2
266455_at	11	11	719.1	P	0.000244				719.1
266456_at	11	11	48.2	A	0.665527				48.2
266457_at	11	11	1324.3	P	0.030273				1324.3
266426_x_at	11	11	24.8	A	0.828613				24.8
266427_at	11	11	6.2	A	0.366211				6.2
266428_at	11	11	1375.9	P	0.000244				1375.9
266429_at	11	11	163.8	A	0.080566				163.8
266430_at	11	11	30.8	A	0.953857				30.8
266431_at	11	11	193.6	A	0.219482				193.6
266432_s_at	11	11	9.7	A	0.80542				9.7
266433_at	11	11	147.6	A	0.303711				147.6
266434_s_at	11	11	65.9	A	0.334473				65.9
266435_s_at	11	11	5.5	A	0.850342				5.5
266436_at	11	11	168.3	A	0.111572				168.3
266437_at	11	11	213.4	A	0.432373				213.4
266438_at	11	11	24.7	A	0.601074				24.7
266439_s_at	11	11	84.9	A	0.334473				84.9
266440_at	11	11	132.5	A	0.366211				132.5
266441_at	11	11	14.5	A	0.753906				14.5
266442_at	11	11	252.7	A	0.303711				252.7
266443_at	11	11	24.9	A	0.665527				24.9
266444_at	11	11	466.1	P	0.00415				466.1
266445_at	11	11	837.6	P	0.01416				837.6
266446_at	11	11	29.7	A	0.533936				29.7
266447_at	11	11	359.8	P	0.030273				359.8
266448_s_at	11	11	355.5	P	0.046143				355.5
266449_at	11	11	544.6	P	0.037598				544.6
266450_s_at	11	11	106.1	A	0.111572				106.1
266451_at	11	11	182.3	A	0.567627				182.3
266452_at	11	11	666.3	P	0.023926				666.3
266453_at	11	11	48.2	A	0.5				48.2
266394_at	11	11	30	A	0.533936				30
266395_at	11	11	350.2	A	0.095215				350.2
266396_at	11	11	783	P	0.008057				783
266397_at	11	11	191	A	0.149658				191
266398_at	11	11	499.9	P	0.046143				499.9
266399_at	11	11	388.6	A	0.19458				388.6
266400_at	11	11	472.9	P	0.030273				472.9
266401_s_at	11	11	114.4	A	0.601074				114.4
266402_at	11	11	661.8	P	0.000244				661.8
266403_at	11	11	188	A	0.246094				188
266404_at	11	11	9.4	A	0.696289				9.4
266405_at	11	11	39	A	0.533936				39
266406_at	11	11	139.2	A	0.219482				139.2
266407_at	11	11	377.5	P	0.001221				377.5
266408_at	11	11	156.6	A	0.432373				156.6
266409_at	11	11	8.8	A	0.98584				8.8
266410_at	11	11	207	A	0.432373				207
266411_at	11	11	284.5	A	0.129639				284.5
266412_at	11	11	20.8	A	0.780518				20.8
266413_at	11	11	1226.7	P	0.000244				1226.7
266414_at	11	11	211.3	P	0.023926				211.3
266415_at	11	11	417.5	A	0.219482				417.5
266416_at	11	11	1171.5	P	0.008057				1171.5
266417_at	11	11	189.5	A	0.432373				189.5
266418_at	11	11	67.3	A	0.72583				67.3
266419_at	11	11	210.2	A	0.095215				210.2
266420_at	11	11	624.5	A	0.067627				624.5
266421_at	11	11	1975.5	P	0.005859				1975.5
266422_at	11	11	218.1	A	0.111572				218.1
266423_at	11	11	150.6	A	0.067627				150.6
266424_at	11	11	97.5	A	0.334473				97.5
266425_at	11	11	90.7	A	0.533936				90.7
266391_at	11	11	396.7	P	0.018555				396.7
266392_at	11	11	339.5	A	0.129639				339.5
266393_at	11	11	30.3	A	0.5				30.3
266363_at	11	11	536.8	A	0.246094				536.8
266364_at	11	11	821.9	P	0.005859				821.9
266365_at	11	11	26.9	A	0.976074				26.9
266366_at	11	11	3853.4	P	0.000732				3853.4
266367_s_at	11	11	110.3	A	0.5				110.3
266368_at	11	11	31.9	A	0.567627				31.9
266369_at	11	11	78.4	A	0.665527				78.4
266370_at	11	11	699.4	P	0.00415				699.4
266371_at	11	11	1240.7	P	0.00415				1240.7
266372_at	11	11	11.6	A	0.696289				11.6
266373_x_at	11	11	206.2	A	0.171387				206.2
266374_at	11	11	205.3	A	0.432373				205.3
266375_at	11	11	62.4	A	0.753906				62.4
266376_at	11	11	234.2	A	0.246094				234.2
266377_at	11	11	7.3	A	0.98584				7.3
266378_at	11	11	34.6	A	0.633789				34.6
266379_at	11	11	43.7	A	0.633789				43.7
266380_at	11	11	199.2	A	0.129639				199.2
266381_at	11	11	18.2	A	0.98584				18.2
266382_at	11	11	42.5	A	0.533936				42.5
266383_at	11	11	26	A	0.601074				26
266384_at	11	11	6.9	A	0.665527				6.9
266385_at	11	11	572.9	P	0.001221				572.9
266386_at	11	11	88.2	A	0.665527				88.2
266387_at	11	11	39	A	0.780518				39
266388_at	11	11	301.1	P	0.01416				301.1
266389_s_at	11	11	422.2	A	0.080566				422.2
266390_at	11	11	141.7	A	0.303711				141.7
266356_at	11	11	140.7	A	0.303711				140.7
266357_at	11	11	585.1	P	0.010742				585.1
266358_at	11	11	162.9	A	0.533936				162.9
266359_at	11	11	91.4	A	0.27417				91.4
266360_at	11	11	151.3	A	0.27417				151.3
266361_at	11	11	139.7	A	0.303711				139.7
266362_at	11	11	230	A	0.095215				230
266332_at	11	11	275	A	0.334473				275
266333_at	11	11	71.8	A	0.533936				71.8
266334_at	11	11	452.3	P	0.037598				452.3
266335_at	11	11	490.6	A	0.095215				490.6
266336_at	11	11	49.2	A	0.665527				49.2
266337_at	11	11	481.3	A	0.080566				481.3
266338_at	11	11	198	A	0.334473				198
266339_s_at	11	11	2.6	A	0.991943				2.6
266340_at	11	11	273.9	A	0.219482				273.9
266341_at	11	11	272.3	M	0.056152				272.3
266342_at	11	11	579.3	A	0.080566				579.3
266343_at	11	11	71.2	A	0.466064				71.2
266344_at	11	11	438.5	P	0.008057				438.5
266345_at	11	11	301.6	A	0.080566				301.6
266346_at	11	11	16.8	A	0.989258				16.8
266347_at	11	11	85.6	A	0.753906				85.6
266348_at	11	11	3337.9	P	0.000732				3337.9
266349_at	11	11	36.9	A	0.919434				36.9
266350_at	11	11	263.9	A	0.432373				263.9
266351_at	11	11	3738.6	P	0.000244				3738.6
266352_at	11	11	257.7	A	0.095215				257.7
266353_at	11	11	8	A	0.976074				8
266354_at	11	11	22.2	A	0.850342				22.2
266355_at	11	11	196.3	A	0.219482				196.3
266328_at	11	11	147.1	A	0.366211				147.1
266329_at	11	11	1380.7	P	0.001953				1380.7
266330_at	11	11	136.2	A	0.129639				136.2
266331_at	11	11	367.3	P	0.023926				367.3
266300_at	11	11	312.5	A	0.095215				312.5
266301_at	11	11	96.1	A	0.601074				96.1
266302_at	11	11	540.9	A	0.171387				540.9
266303_at	11	11	15.6	A	0.5				15.6
266304_at	11	11	332.5	A	0.246094				332.5
266305_at	11	11	6.5	A	0.533936				6.5
266306_at	11	11	255.5	A	0.067627				255.5
266307_at	11	11	16.6	A	0.72583				16.6
266308_at	11	11	144.7	A	0.149658				144.7
266309_at	11	11	94.8	A	0.533936				94.8
266310_at	11	11	530.1	P	0.00293				530.1
266311_at	11	11	393.8	A	0.334473				393.8
266312_at	11	11	1465.7	P	0.01416				1465.7
266313_at	11	11	46.4	A	0.753906				46.4
266314_at	11	11	367.3	A	0.398926				367.3
266315_at	11	11	95	A	0.466064				95
266316_at	11	11	1566.4	P	0.000732				1566.4
266317_at	11	11	3476	P	0.000244				3476
266318_at	11	11	131.4	A	0.398926				131.4
266319_s_at	11	11	369.1	A	0.19458				369.1
266320_at	11	11	230.7	P	0.005859				230.7
266321_at	11	11	210.8	A	0.334473				210.8
266322_at	11	11	293.8	P	0.000732				293.8
266323_at	11	11	42.6	A	0.466064				42.6
266324_at	11	11	105.4	A	0.334473				105.4
266325_at	11	11	296.7	A	0.095215				296.7
266326_at	11	11	171.1	A	0.334473				171.1
266327_at	11	11	1044.9	P	0.018555				1044.9
266268_at	11	11	551.5	A	0.067627				551.5
266269_at	11	11	555.4	A	0.067627				555.4
266270_at	11	11	1084.4	P	0.000732				1084.4
266271_at	11	11	311.4	A	0.129639				311.4
266272_at	11	11	190	P	0.010742				190
266273_at	11	11	21.9	A	0.432373				21.9
266274_at	11	11	273.3	A	0.334473				273.3
266275_at	11	11	895	P	0.008057				895
266276_at	11	11	144.3	A	0.27417				144.3
266277_at	11	11	1176.1	P	0.030273				1176.1
266278_at	11	11	169.6	A	0.095215				169.6
266279_at	11	11	1368.4	P	0.001221				1368.4
266280_at	11	11	230.9	A	0.5				230.9
266281_at	11	11	9.3	A	0.633789				9.3
266282_at	11	11	142.5	A	0.398926				142.5
266283_at	11	11	352.5	P	0.005859				352.5
266284_at	11	11	20.7	A	0.533936				20.7
266285_at	11	11	1041.8	P	0.000244				1041.8
266286_at	11	11	397.6	P	0.000244				397.6
266287_at	11	11	37.2	A	0.432373				37.2
266288_s_at	11	11	27.2	A	0.665527				27.2
266289_at	11	11	725.4	P	0.00415				725.4
266290_at	11	11	733.5	P	0.010742				733.5
266291_at	11	11	194.5	P	0.046143				194.5
266292_at	11	11	500.1	P	0.030273				500.1
266293_at	11	11	958.8	P	0.010742				958.8
266294_at	11	11	2398.6	P	0.000244				2398.6
266295_at	11	11	394.9	P	0.008057				394.9
266296_at	11	11	6403.4	P	0.000244				6403.4
266297_at	11	11	335.3	A	0.149658				335.3
266298_at	11	11	364.7	P	0.030273				364.7
266299_at	11	11	20977.9	P	0.000244				20977.9
266265_at	11	11	355.1	M	0.056152				355.1
266266_at	11	11	800.4	P	0.010742				800.4
266267_at	11	11	4032.2	P	0.000244				4032.2
266237_at	11	11	225.3	A	0.095215				225.3
266238_at	11	11	715.4	P	0.010742				715.4
266239_at	11	11	508	P	0.000244				508
266240_at	11	11	389.7	A	0.366211				389.7
266241_s_at	11	11	76.5	A	0.19458				76.5
266242_at	11	11	229.7	A	0.246094				229.7
266243_at	11	11	13.9	A	0.780518				13.9
266244_at	11	11	17.2	A	0.932373				17.2
266245_at	11	11	47.1	A	0.334473				47.1
266246_at	11	11	182.4	A	0.095215				182.4
266247_at	11	11	692.3	P	0.000244				692.3
266248_at	11	11	292.7	M	0.056152				292.7
266249_at	11	11	22	A	0.904785				22
266250_at	11	11	25.3	A	0.828613				25.3
266251_s_at	11	11	79.2	A	0.334473				79.2
266252_at	11	11	227.5	A	0.19458				227.5
266253_at	11	11	297.9	A	0.095215				297.9
266254_at	11	11	271.7	A	0.080566				271.7
266255_at	11	11	18	A	0.533936				18
266256_at	11	11	1106.2	P	0.000244				1106.2
266257_at	11	11	264.8	A	0.067627				264.8
266258_at	11	11	1471.6	P	0.008057				1471.6
266259_at	11	11	1252.8	P	0.030273				1252.8
266260_at	11	11	665.3	M	0.056152				665.3
266261_at	11	11	967.4	A	0.111572				967.4
266262_at	11	11	542	A	0.5				542
266263_at	11	11	29.6	A	0.72583				29.6
266264_at	11	11	226.6	A	0.366211				226.6
266205_s_at	11	11	1602	P	0.000244				1602
266206_at	11	11	957.3	P	0.000244				957.3
266207_at	11	11	1155.8	P	0.000244				1155.8
266208_at	11	11	18.6	A	0.303711				18.6
266209_at	11	11	32	A	0.888428				32
266210_at	11	11	3773.9	P	0.010742				3773.9
266211_at	11	11	345.6	P	0.018555				345.6
266212_at	11	11	13.1	A	0.953857				13.1
266213_s_at	11	11	19.3	A	0.981445				19.3
266214_at	11	11	116.8	M	0.056152				116.8
266215_at	11	11	1103.3	P	0.023926				1103.3
266216_at	11	11	428.7	P	0.030273				428.7
266217_at	11	11	150	A	0.149658				150
266218_s_at	11	11	43.8	A	0.72583				43.8
266219_at	11	11	451	A	0.080566				451
266220_at	11	11	3.3	A	0.981445				3.3
266221_at	11	11	419.9	A	0.067627				419.9
266222_at	11	11	7.4	A	0.870361				7.4
266223_at	11	11	466.7	P	0.005859				466.7
266224_at	11	11	8392.6	P	0.000244				8392.6
266225_at	11	11	1172.6	P	0.000732				1172.6
266226_at	11	11	187.7	P	0.037598				187.7
266227_at	11	11	122.7	A	0.398926				122.7
266228_at	11	11	17069.3	P	0.000244				17069.3
266229_at	11	11	608.5	P	0.037598				608.5
266230_at	11	11	29.5	A	0.533936				29.5
266231_at	11	11	141	A	0.334473				141
266232_at	11	11	387.7	P	0.001953				387.7
266233_at	11	11	98.6	A	0.466064				98.6
266234_at	11	11	189.1	A	0.219482				189.1
266235_at	11	11	484.8	P	0.037598				484.8
266236_at	11	11	49.2	A	0.80542				49.2
266202_at	11	11	233	M	0.056152				233
266203_at	11	11	228.1	P	0.001953				228.1
266204_at	11	11	39.6	A	0.533936				39.6
266173_at	11	11	154.6	P	0.01416				154.6
266174_at	11	11	356.4	A	0.303711				356.4
266175_at	11	11	32.8	A	0.850342				32.8
266176_at	11	11	40.6	A	0.696289				40.6
266177_at	11	11	227.1	A	0.171387				227.1
266178_at	11	11	9.7	A	0.999756				9.7
266179_at	11	11	178.1	A	0.432373				178.1
266180_at	11	11	852	P	0.000244				852
266181_at	11	11	2387.1	P	0.000244				2387.1
266182_at	11	11	892.8	P	0.037598				892.8
266183_at	11	11	135.4	A	0.533936				135.4
266184_s_at	11	11	11.6	A	0.904785				11.6
266185_at	11	11	425.1	A	0.466064				425.1
266186_at	11	11	412.1	A	0.095215				412.1
266187_at	11	11	68.5	A	0.5				68.5
266188_at	11	11	1265.9	A	0.067627				1265.9
266189_at	11	11	335.6	A	0.129639				335.6
266190_at	11	11	316.5	A	0.095215				316.5
266191_at	11	11	24.3	A	0.5				24.3
266192_at	11	11	1221.9	P	0.000244				1221.9
266193_at	11	11	538.8	A	0.129639				538.8
266194_at	11	11	202.1	A	0.080566				202.1
266195_at	11	11	93.2	A	0.334473				93.2
266196_at	11	11	219.5	A	0.219482				219.5
266197_at	11	11	160.9	A	0.111572				160.9
266198_at	11	11	137.6	A	0.246094				137.6
266199_at	11	11	223	A	0.246094				223
266200_at	11	11	33.9	A	0.888428				33.9
266201_at	11	11	268.5	P	0.037598				268.5
266167_at	11	11	2135.8	P	0.000732				2135.8
266168_at	11	11	47468.7	P	0.000244				47468.7
266169_at	11	11	175.9	A	0.432373				175.9
266170_at	11	11	918.6	P	0.001953				918.6
266171_at	11	11	860.6	P	0.030273				860.6
266172_at	11	11	2506.4	P	0.00293				2506.4
266142_at	11	11	1311.3	P	0.008057				1311.3
266143_at	11	11	266.9	A	0.219482				266.9
266144_at	11	11	17.4	A	0.753906				17.4
266145_at	11	11	38.1	A	0.567627				38.1
266146_at	11	11	213.9	A	0.067627				213.9
266147_at	11	11	3.4	A	0.989258				3.4
266148_x_at	11	11	375.5	A	0.129639				375.5
266149_x_at	11	11	425.9	A	0.149658				425.9
266150_s_at	11	11	792.5	P	0.000244				792.5
266151_x_at	11	11	69.4	A	0.633789				69.4
266152_s_at	11	11	395.3	A	0.246094				395.3
266153_at	11	11	27.3	A	0.72583				27.3
266154_at	11	11	150.9	A	0.466064				150.9
266155_at	8	8	291.6	P	0.009766				291.6
266156_at	11	11	247.7	A	0.366211				247.7
266157_at	11	11	33.2	A	0.633789				33.2
266158_at	11	11	500.6	A	0.067627				500.6
266159_at	11	11	21.5	A	0.753906				21.5
266160_at	11	11	9.2	A	0.601074				9.2
266161_at	11	11	98.4	A	0.5				98.4
266162_at	11	11	258.9	A	0.149658				258.9
266163_at	11	11	670.7	P	0.005859				670.7
266164_at	11	11	163.9	A	0.111572				163.9
266165_at	11	11	4524	P	0.000244				4524
266166_at	11	11	611.8	P	0.001953				611.8
266138_at	11	11	574.2	P	0.023926				574.2
266139_at	11	11	25.5	A	0.633789				25.5
266140_at	11	11	549.5	A	0.111572				549.5
266141_at	11	11	9	A	0.601074				9
266110_at	11	11	39.8	A	0.80542				39.8
266111_at	11	11	294.4	A	0.080566				294.4
266112_x_at	11	11	489.9	P	0.037598				489.9
266113_x_at	11	11	154.6	A	0.27417				154.6
266114_at	11	11	103.4	A	0.601074				103.4
266115_at	11	11	56.7	A	0.466064				56.7
266116_at	11	11	2176.9	P	0.008057				2176.9
266117_at	11	11	171.8	A	0.067627				171.8
266118_at	11	11	312.3	A	0.067627				312.3
266119_at	11	11	607.8	P	0.001953				607.8
266120_at	11	11	402.4	P	0.037598				402.4
266121_at	11	11	95.3	A	0.19458				95.3
266122_at	11	11	767.2	P	0.010742				767.2
266123_at	11	11	11916.7	P	0.000244				11916.7
266124_at	11	11	258.2	A	0.19458				258.2
266125_at	11	11	236.5	A	0.19458				236.5
266126_at	11	11	17.4	A	0.828613				17.4
266127_s_at	11	11	481.5	A	0.080566				481.5
266128_at	11	11	8.6	A	0.99707				8.6
266129_at	11	11	489.8	P	0.005859				489.8
266130_at	11	11	318.5	A	0.246094				318.5
266131_at	11	11	36.1	A	0.780518				36.1
266132_at	11	11	132.1	A	0.466064				132.1
266133_at	11	11	17.8	A	0.567627				17.8
266134_s_at	11	11	8.9	A	0.665527				8.9
266135_at	11	11	482	P	0.018555				482
266136_at	11	11	406	A	0.080566				406
266137_at	11	11	407.6	A	0.27417				407.6
266103_at	11	11	994	P	0.008057				994
266104_at	11	11	288.4	A	0.067627				288.4
266105_at	11	11	4151	P	0.000732				4151
266106_at	11	11	6302.5	P	0.000244				6302.5
266107_at	11	11	42.4	A	0.601074				42.4
266108_at	11	11	112	A	0.366211				112
266109_at	11	11	313.2	A	0.080566				313.2
266079_at	11	11	290.8	P	0.023926				290.8
266080_at	11	11	146.2	A	0.19458				146.2
266081_at	11	11	496.4	P	0.023926				496.4
266082_at	11	11	280.5	P	0.018555				280.5
266083_at	11	11	20.8	A	0.665527				20.8
266084_at	11	11	298.8	A	0.27417				298.8
266085_at	11	11	64.4	A	0.696289				64.4
266086_at	11	11	27.1	A	0.633789				27.1
266087_at	11	11	114.5	A	0.601074				114.5
266088_at	11	11	74.8	A	0.219482				74.8
266089_at	11	11	370.9	P	0.00293				370.9
266090_at	11	11	908.7	P	0.030273				908.7
266091_at	11	11	370.8	P	0.023926				370.8
266092_at	11	11	476	A	0.111572				476
266093_at	11	11	247.2	P	0.01416				247.2
266094_at	11	11	991	P	0.000732				991
266095_at	11	11	460.2	P	0.037598				460.2
266096_at	11	11	86.9	A	0.398926				86.9
266097_at	11	11	4017.4	P	0.000244				4017.4
266098_at	11	11	315.4	M	0.056152				315.4
266099_at	11	11	227.1	A	0.19458				227.1
266100_at	11	11	246.7	A	0.246094				246.7
266101_at	11	11	2120.3	P	0.001953				2120.3
266102_at	11	11	232.9	A	0.067627				232.9
266075_s_at	11	11	6074.5	P	0.000244				6074.5
266076_at	11	11	164.8	A	0.246094				164.8
266077_at	11	11	410.7	P	0.023926				410.7
266078_at	11	11	112.6	A	0.246094				112.6
266047_at	11	11	31.9	A	0.991943				31.9
266048_at	11	11	11.2	A	0.991943				11.2
266049_at	11	11	42	A	0.696289				42
266050_at	11	11	408.3	A	0.219482				408.3
266051_at	11	11	393.5	A	0.149658				393.5
266052_at	11	11	478.5	A	0.080566				478.5
266053_at	11	11	265.6	A	0.171387				265.6
266054_at	11	11	97.1	A	0.398926				97.1
266055_at	11	11	122.2	A	0.219482				122.2
266056_at	11	11	119.1	A	0.303711				119.1
266057_at	11	11	135.9	A	0.533936				135.9
266058_at	11	11	208.4	P	0.037598				208.4
266059_at	11	11	1424.5	P	0.000244				1424.5
266060_at	11	11	447	P	0.018555				447
266061_at	11	11	122.6	A	0.5				122.6
266062_at	11	11	701.8	P	0.030273				701.8
266063_at	11	11	127.4	A	0.366211				127.4
266064_at	11	11	170.1	A	0.334473				170.1
266065_at	11	11	236.3	A	0.149658				236.3
266066_at	11	11	12	A	0.870361				12
266067_s_at	11	11	2.9	A	0.696289				2.9
266068_at	11	11	109.2	A	0.171387				109.2
266069_at	11	11	17.4	A	0.870361				17.4
266070_at	11	11	155	P	0.00415				155
266071_at	11	11	1353	P	0.008057				1353
266072_at	11	11	12637.2	P	0.000244				12637.2
266073_at	11	11	707.1	P	0.00415				707.1
266074_at	11	11	103.3	A	0.095215				103.3
266016_at	11	11	634.5	P	0.046143				634.5
266017_at	11	11	1975.1	P	0.000732				1975.1
266018_at	11	11	952.4	P	0.00293				952.4
266019_at	11	11	130.7	A	0.27417				130.7
266020_at	11	11	66.8	A	0.780518				66.8
266021_at	11	11	150.4	A	0.219482				150.4
266022_at	11	11	285.8	P	0.018555				285.8
266023_at	11	11	151.4	A	0.246094				151.4
266024_at	11	11	125.7	A	0.567627				125.7
266025_at	11	11	5.9	A	0.932373				5.9
266026_at	11	11	109.4	A	0.5				109.4
266027_at	11	11	8.1	A	0.953857				8.1
266028_at	11	11	40.7	A	0.567627				40.7
266029_at	11	11	20.1	A	0.753906				20.1
266030_x_at	11	11	287.5	P	0.037598				287.5
266031_at	11	11	13.5	A	0.850342				13.5
266032_x_at	11	11	311.1	A	0.111572				311.1
266033_at	11	11	656	P	0.037598				656
266034_at	11	11	51.3	A	0.665527				51.3
266035_at	11	11	379.5	A	0.149658				379.5
266036_s_at	11	11	527.4	P	0.000732				527.4
266037_at	11	11	1177	P	0.000732				1177
266038_at	11	11	284.2	M	0.056152				284.2
266039_s_at	11	11	390.3	A	0.080566				390.3
266040_at	11	11	28.3	A	0.919434				28.3
266041_s_at	11	11	8.5	A	0.969727				8.5
266042_s_at	11	11	505.7	P	0.00293				505.7
266043_at	11	11	668.4	P	0.023926				668.4
266044_s_at	11	11	374.8	P	0.046143				374.8
266045_s_at	11	11	1170.6	P	0.01416				1170.6
266046_at	11	11	49.4	A	0.601074				49.4
266012_s_at	11	11	2931.4	P	0.000244				2931.4
266013_s_at	11	11	146.4	A	0.303711				146.4
266014_s_at	11	11	1023.8	P	0.001221				1023.8
266015_at	11	11	303.5	P	0.008057				303.5
265984_at	11	11	299.9	A	0.366211				299.9
265985_at	11	11	343.1	A	0.171387				343.1
265986_at	11	11	23.2	A	0.633789				23.2
265987_at	11	11	2043.7	P	0.001221				2043.7
265988_at	11	11	271.4	P	0.037598				271.4
265989_at	11	11	289.1	A	0.219482				289.1
265990_at	11	11	525.8	P	0.000732				525.8
265991_at	11	11	305.7	A	0.149658				305.7
265992_at	11	11	165.5	P	0.037598				165.5
265993_at	11	11	165.6	A	0.246094				165.6
265994_at	11	11	167.6	A	0.366211				167.6
265995_at	11	11	8.8	A	0.870361				8.8
265996_at	11	11	956.7	P	0.00293				956.7
265997_at	11	11	28	A	0.962402				28
265998_at	11	11	942.3	P	0.000732				942.3
265999_at	11	11	598.1	M	0.056152				598.1
266000_at	11	11	1370.2	P	0.008057				1370.2
266001_at	11	11	608.5	A	0.067627				608.5
266002_at	11	11	66	A	0.366211				66
266003_at	11	11	23.1	A	0.665527				23.1
266004_at	11	11	290.8	A	0.303711				290.8
266005_at	11	11	586.6	A	0.149658				586.6
266006_at	11	11	176.6	A	0.334473				176.6
266007_at	11	11	45.8	A	0.533936				45.8
266008_at	11	11	79.8	A	0.303711				79.8
266009_at	11	11	67.7	A	0.5				67.7
266010_at	11	11	4898.7	P	0.000244				4898.7
266011_at	11	11	12.8	A	0.969727				12.8
265952_at	11	11	687.7	P	0.000244				687.7
265953_at	11	11	2922.3	P	0.000244				2922.3
265954_at	11	11	30.4	A	0.753906				30.4
265955_at	11	11	384.3	A	0.5				384.3
265956_at	11	11	67.1	A	0.533936				67.1
265957_at	11	11	57.6	A	0.303711				57.6
265958_at	11	11	295.8	A	0.533936				295.8
265959_at	11	11	945.4	P	0.000244				945.4
265960_at	11	11	725	P	0.00293				725
265961_at	11	11	84.1	A	0.696289				84.1
265962_at	11	11	351.4	P	0.037598				351.4
265963_s_at	11	11	4337.4	P	0.000244				4337.4
265964_at	11	11	66.1	A	0.5				66.1
265965_at	11	11	331.4	A	0.27417				331.4
265966_at	11	11	1877.5	P	0.000732				1877.5
265967_at	11	11	209.9	A	0.466064				209.9
265968_at	11	11	630.8	P	0.037598				630.8
265969_at	11	11	36.7	A	0.753906				36.7
265970_at	11	11	20.3	A	0.919434				20.3
265971_at	11	11	7.1	A	0.953857				7.1
265972_at	11	11	150.9	A	0.334473				150.9
265973_at	11	11	167.9	A	0.129639				167.9
265974_at	11	11	144.7	A	0.27417				144.7
265975_at	11	11	133.4	A	0.27417				133.4
265976_at	11	11	8.3	A	0.953857				8.3
265977_at	11	11	12.2	A	0.72583				12.2
265978_at	11	11	124.4	A	0.5				124.4
265979_at	11	11	23.9	A	0.72583				23.9
265980_at	11	11	7.2	A	0.994141				7.2
265981_s_at	11	11	54.4	A	0.80542				54.4
265982_at	11	11	82.7	A	0.753906				82.7
265983_at	11	11	324.8	A	0.095215				324.8
265949_at	11	11	18.1	A	0.633789				18.1
265950_s_at	11	11	119.1	A	0.171387				119.1
265951_at	11	11	80.3	A	0.80542				80.3
265921_at	11	11	16.1	A	0.919434				16.1
265922_at	11	11	26.9	A	0.780518				26.9
265923_at	11	11	33.4	A	0.753906				33.4
265924_at	11	11	47.5	A	0.567627				47.5
265925_at	11	11	8.1	A	0.828613				8.1
265926_at	11	11	237.2	A	0.171387				237.2
265927_at	11	11	727.2	P	0.037598				727.2
265928_at	11	11	113.9	A	0.27417				113.9
265929_s_at	11	11	38.5	A	0.633789				38.5
265930_at	11	11	160.5	A	0.27417				160.5
265931_at	11	11	60.9	A	0.19458				60.9
265932_at	11	11	7.5	A	0.962402				7.5
265933_at	11	11	141.3	A	0.111572				141.3
265934_at	11	11	94.6	A	0.5				94.6
265935_at	11	11	40.1	A	0.601074				40.1
265936_at	11	11	24.5	A	0.80542				24.5
265937_at	11	11	16.5	A	0.696289				16.5
265938_at	11	11	461.6	A	0.080566				461.6
265939_at	11	11	224.2	A	0.303711				224.2
265940_at	11	11	197.2	A	0.334473				197.2
265941_s_at	11	11	17	A	0.780518				17
265942_at	11	11	340.7	P	0.030273				340.7
265943_at	11	11	1349.2	P	0.005859				1349.2
265944_at	11	11	18	A	0.753906				18
265945_at	11	11	277.3	A	0.366211				277.3
265946_s_at	11	11	158.5	A	0.366211				158.5
265947_at	11	11	445.2	M	0.056152				445.2
265948_at	11	11	134	A	0.466064				134
265914_at	11	11	160.8	A	0.366211				160.8
265915_at	11	11	3.6	A	0.989258				3.6
265916_at	11	11	364.2	A	0.149658				364.2
265917_at	11	11	228.1	A	0.095215				228.1
265918_at	11	11	260.8	M	0.056152				260.8
265919_at	11	11	7.5	A	0.780518				7.5
265920_s_at	11	11	27.7	A	0.665527				27.7
265889_at	11	11	21.4	A	0.932373				21.4
265890_s_at	11	11	7.6	A	0.953857				7.6
265891_at	11	11	41.3	A	0.366211				41.3
265892_at	11	11	20.8	A	0.850342				20.8
265893_at	11	11	240.5	P	0.023926				240.5
265894_at	11	11	42.9	A	0.466064				42.9
265895_at	11	11	652.6	P	0.000732				652.6
265896_at	11	11	406.9	A	0.111572				406.9
265897_at	11	11	24.6	A	0.80542				24.6
265898_at	11	11	219.4	A	0.149658				219.4
265899_s_at	11	11	36.8	A	0.753906				36.8
265900_at	11	11	67.6	A	0.633789				67.6
265901_at	11	11	87.1	A	0.303711				87.1
265902_at	11	11	405.7	A	0.095215				405.7
265903_at	11	11	40.7	A	0.665527				40.7
265904_at	11	11	13	A	0.870361				13
265905_at	11	11	55.1	A	0.780518				55.1
265906_at	11	11	388.1	A	0.19458				388.1
265907_at	11	11	76.3	M	0.056152				76.3
265908_at	11	11	23.5	A	0.398926				23.5
265909_at	11	11	213.6	A	0.246094				213.6
265910_at	11	11	1640.2	P	0.023926				1640.2
265911_at	11	11	439.5	P	0.010742				439.5
265912_at	11	11	390.1	A	0.111572				390.1
265913_at	11	11	912	P	0.023926				912
265886_at	11	11	278.1	M	0.056152				278.1
265887_at	11	11	233.1	M	0.056152				233.1
265888_at	11	11	45.3	A	0.919434				45.3
265858_at	11	11	1284.3	P	0.001953				1284.3
265859_at	11	11	28.6	A	0.633789				28.6
265860_at	11	11	281.5	A	0.246094				281.5
265861_at	11	11	382.6	P	0.008057				382.6
265862_at	11	11	33.6	A	0.981445				33.6
265863_at	11	11	381	A	0.149658				381
265864_at	11	11	6.3	A	0.998047				6.3
265865_at	11	11	211.6	A	0.080566				211.6
265866_at	11	11	131.6	A	0.334473				131.6
265867_at	11	11	1173.1	P	0.005859				1173.1
265868_at	11	11	1065.2	P	0.010742				1065.2
265869_at	11	11	129.6	A	0.27417				129.6
265870_at	11	11	6	A	0.98584				6
265871_at	11	11	229.5	A	0.095215				229.5
265872_at	11	11	1283.9	P	0.000244				1283.9
265873_at	11	11	11.9	A	0.780518				11.9
265874_at	11	11	887.5	P	0.046143				887.5
265875_at	11	11	201.7	A	0.111572				201.7
265876_at	11	11	143.7	A	0.398926				143.7
265877_at	11	11	21.3	A	0.828613				21.3
265878_at	11	11	114.8	A	0.533936				114.8
265879_at	11	11	272.8	A	0.27417				272.8
265880_at	11	11	4.5	A	0.989258				4.5
265881_at	11	11	19.6	A	0.72583				19.6
265882_at	11	11	475.3	A	0.27417				475.3
265883_at	11	11	577.1	M	0.056152				577.1
265884_at	11	11	1456	P	0.00415				1456
265885_at	11	11	188.2	A	0.129639				188.2
265851_at	11	11	284	P	0.046143				284
265852_at	11	11	401.8	A	0.149658				401.8
265853_at	11	11	409.7	A	0.080566				409.7
265854_at	11	11	48.5	A	0.27417				48.5
265855_at	11	11	730	A	0.111572				730
265856_at	11	11	45.6	A	0.334473				45.6
265857_s_at	11	11	737.6	P	0.001953				737.6
265827_at	11	11	216.9	A	0.432373				216.9
265828_at	11	11	365.3	P	0.000244				365.3
265829_at	11	11	32.3	A	0.601074				32.3
265830_at	11	11	5.5	A	0.904785				5.5
265831_at	11	11	169	A	0.398926				169
265832_at	11	11	116.6	A	0.303711				116.6
265833_at	11	11	217.6	A	0.171387				217.6
265834_at	11	11	14	A	0.953857				14
265835_at	11	11	63.6	A	0.171387				63.6
265836_at	11	11	7.1	A	0.953857				7.1
265837_at	11	11	108.1	A	0.466064				108.1
265838_at	11	11	28.7	A	0.72583				28.7
265839_at	11	11	271	A	0.27417				271
265840_at	11	11	305.1	A	0.5				305.1
265841_at	11	11	245.1	A	0.219482				245.1
265842_at	11	11	430.7	A	0.466064				430.7
265843_at	11	11	243.6	A	0.171387				243.6
265844_at	11	11	221.2	P	0.030273				221.2
265845_at	11	11	104.9	A	0.696289				104.9
265846_at	11	11	12.4	A	0.953857				12.4
265847_at	11	11	438.1	P	0.023926				438.1
265848_at	11	11	280.5	A	0.171387				280.5
265849_at	11	11	391.4	P	0.030273				391.4
265850_at	11	11	391.8	A	0.067627				391.8
265823_at	11	11	133.5	A	0.303711				133.5
265824_at	11	11	728.6	P	0.018555				728.6
265825_at	11	11	444.1	P	0.008057				444.1
265826_at	11	11	502.9	P	0.001953				502.9
265795_at	11	11	658	P	0.00415				658
265796_at	11	11	1242.1	P	0.008057				1242.1
265797_at	11	11	10.5	A	0.962402				10.5
265798_at	11	11	394.2	A	0.095215				394.2
265799_at	11	11	1175.4	P	0.005859				1175.4
265800_at	11	11	942.2	A	0.080566				942.2
265801_at	11	11	244.4	A	0.303711				244.4
265802_at	11	11	140.8	P	0.008057				140.8
265803_at	11	11	48	A	0.466064				48
265804_at	11	11	49.8	A	0.633789				49.8
265805_s_at	11	11	6130.2	P	0.000244				6130.2
265806_at	11	11	161.6	A	0.27417				161.6
265807_at	11	11	425.7	M	0.056152				425.7
265808_at	11	11	17	A	0.989258				17
265809_at	11	11	345.3	A	0.171387				345.3
265810_at	11	11	479	M	0.056152				479
265811_at	11	11	21.4	A	0.72583				21.4
265812_at	11	11	31.7	A	0.919434				31.7
265813_at	11	11	117.6	A	0.334473				117.6
265814_at	11	11	77.7	A	0.633789				77.7
265815_at	11	11	377	A	0.19458				377
265816_s_at	11	11	5869.5	P	0.001221				5869.5
265817_at	11	11	169.7	A	0.246094				169.7
265818_at	11	11	594.8	P	0.001953				594.8
265819_at	11	11	302	P	0.037598				302
265820_at	11	11	17.9	A	0.665527				17.9
265821_at	11	11	243.5	A	0.171387				243.5
265822_at	11	11	186.8	A	0.171387				186.8
265763_at	11	11	60.6	A	0.932373				60.6
265764_at	11	11	280.2	A	0.171387				280.2
265765_at	11	11	326.5	A	0.19458				326.5
265766_at	11	11	525.3	A	0.27417				525.3
265767_at	11	11	107.9	A	0.466064				107.9
265768_at	11	11	1059.7	P	0.001221				1059.7
265769_at	11	11	26.4	A	0.870361				26.4
265770_at	11	11	150.4	A	0.067627				150.4
265771_at	11	11	174.4	A	0.466064				174.4
265772_at	11	11	178	A	0.5				178
265773_at	11	11	1791.8	M	0.056152				1791.8
265774_at	11	11	266.8	A	0.171387				266.8
265775_at	11	11	36.5	A	0.432373				36.5
265776_at	11	11	151.1	P	0.01416				151.1
265777_at	11	11	802.4	P	0.000244				802.4
265778_at	11	11	525.6	P	0.018555				525.6
265779_at	11	11	12.5	A	0.80542				12.5
265780_at	11	11	14	A	0.850342				14
265781_at	11	11	12.2	A	0.953857				12.2
265782_at	11	11	7	A	0.932373				7
265783_at	11	11	65.4	A	0.5				65.4
265784_at	11	11	73.7	A	0.533936				73.7
265785_at	11	11	16.1	A	0.962402				16.1
265786_at	11	11	135.4	P	0.030273				135.4
265787_at	11	11	180.1	A	0.246094				180.1
265788_at	11	11	40.9	A	0.303711				40.9
265789_at	11	11	17.2	A	0.962402				17.2
265790_at	11	11	196.4	A	0.246094				196.4
265791_at	11	11	23.2	A	0.850342				23.2
265792_at	11	11	330.7	A	0.27417				330.7
265793_at	11	11	151.3	A	0.171387				151.3
265794_at	11	11	69.8	A	0.398926				69.8
265760_at	11	11	1371.1	P	0.000244				1371.1
265761_at	11	11	386.1	A	0.246094				386.1
265762_at	11	11	90.8	A	0.72583				90.8
265731_at	11	11	26.6	A	0.870361				26.6
265732_at	11	11	301.7	A	0.27417				301.7
265733_at	11	11	249	A	0.19458				249
265734_at	11	11	266.2	A	0.432373				266.2
265735_at	11	11	154.5	A	0.27417				154.5
265736_at	11	11	2580.9	P	0.000244				2580.9
265737_at	11	11	1572.6	A	0.067627				1572.6
265738_at	11	11	1576.5	P	0.023926				1576.5
265739_at	11	11	440.7	A	0.149658				440.7
265740_at	11	11	305.8	A	0.080566				305.8
265741_at	11	11	864.5	P	0.046143				864.5
265742_at	11	11	62.4	A	0.601074				62.4
265743_s_at	11	11	29.2	A	0.753906				29.2
265744_at	11	11	57.4	A	0.334473				57.4
265745_at	11	11	13.8	A	0.696289				13.8
265746_at	10	10	1.8	A	0.873047				1.8
265747_s_at	11	11	29.3	A	0.870361				29.3
265748_at	11	11	22.5	A	0.398926				22.5
265749_at	11	11	10.4	A	0.991943				10.4
265750_x_at	11	11	260.8	A	0.067627				260.8
265751_at	11	11	103.7	A	0.171387				103.7
265752_at	11	11	7.1	A	0.780518				7.1
265753_at	11	11	95.2	M	0.056152				95.2
265754_x_at	11	11	332.3	A	0.067627				332.3
265755_at	9	9	7.8	A	0.834961				7.8
265756_at	11	11	30.4	A	0.633789				30.4
265757_x_at	11	11	29.4	A	0.870361				29.4
265758_at	11	11	18.9	A	0.888428				18.9
265759_at	11	11	318.3	A	0.246094				318.3
265699_at	11	11	283.2	P	0.01416				283.2
265700_at	11	11	1016.3	P	0.001221				1016.3
265701_at	11	11	38	A	0.80542				38
265702_at	11	11	196.9	P	0.046143				196.9
[truncated: 20,826 more rows]
