# Supplementary material for: Isolation of a strong Arabidopsis guard cell promoter and its potential as a research tool
Source: Plant Methods. 2008 Feb 19;4:6. doi: 10.1186/1746-4811-4-6 (PMC2323621; doi:10.1186/1746-4811-4-6)
Supplement: Additional file 5 — Experiment II-Guard cells without ABA (JS85.xls). [file 1746-4811-4-6-S5.xls]

## Sheet: JS85.TXT
Probe Set Name	Stat Pairs	Stat Pairs Used	Avg Diff	Detection	Detection p-value	Stat Common Pairs	Signal Log Ratio	Signal Log Ratio Low	Avg Diff	Change	Change p-value	Positive	Negative	Pairs	Pairs Used	Pairs InAvg	Pos Fraction	Log Avg	Pos/Neg	Avg Diff	Abs Call	Inc	Dec	Inc Ratio	Dec Ratio	Pos Change	Neg Change	Inc/Dec	DPos-DNeg Ratio	Log Avg Ratio Change	Diff Call	Avg Diff Change	B=A	Fold Change	Sort Score
AFFX-BioB-5_at	20	20	284.9	P	0.004484	20	-0.2	-0.4	284.9	NC	0.5
AFFX-BioB-M_at	20	20	340.7	P	4.4e-05	20	0.3	-0.2	340.7	NC	0.138133
AFFX-BioB-3_at	20	20	172.9	P	0.000127	20	-0.3	-0.9	172.9	NC	0.5
AFFX-BioC-5_at	20	20	860.4	P	0.000169	20	0	-0.2	860.4	NC	0.5
AFFX-BioC-3_at	20	20	426.8	P	4.4e-05	20	0.2	-0.2	426.8	NC	0.5
AFFX-BioDn-5_at	20	20	649.8	P	4.4e-05	20	0.6	0.2	649.8	I	0.003738
AFFX-BioDn-3_at	20	20	3162.7	P	5.2e-05	20	0.1	-0.1	3162.7	NC	0.5
AFFX-CreX-5_at	20	20	8471.6	P	4.4e-05	20	0.5	0.2	8471.6	I	5.7e-05
AFFX-CreX-3_at	20	20	10583.9	P	4.4e-05	20	0.3	0.2	10583.9	I	0.000757
AFFX-DapX-5_at	20	20	7.3	A	0.58862	20	-0.3	-2.2	7.3	NC	0.08311
AFFX-DapX-M_at	20	20	15	A	0.5	20	-0.5	-1.5	15	NC	0.5
AFFX-DapX-3_at	20	20	3.8	A	0.971543	20	-0.1	-0.4	3.8	NC	0.833421
AFFX-LysX-5_at	20	20	37.1	A	0.39692	20	3.5	1.9	37.1	NC	0.066107
AFFX-LysX-M_at	20	20	6.3	A	0.824672	20	-0.2	-1.1	6.3	NC	0.159952
AFFX-LysX-3_at	20	20	43.5	A	0.108979	20	0.3	-0.3	43.5	NC	0.5
AFFX-PheX-5_at	20	20	6.1	A	0.953518	20	0.1	-0.3	6.1	NC	0.5
AFFX-PheX-M_at	20	20	4.7	A	0.804734	20	0.7	0	4.7	NC	0.110635
AFFX-PheX-3_at	20	20	5.1	A	0.794288	20	0.1	-0.4	5.1	NC	0.024085
AFFX-ThrX-5_at	20	20	7.8	A	0.772364	20	0.4	-0.1	7.8	NC	0.085186
AFFX-ThrX-M_at	20	20	23.5	A	0.354453	20	2	0.8	23.5	NC	0.064398
AFFX-ThrX-3_at	20	20	5.9	A	0.574038	20	-2	-3.2	5.9	NC	0.5
AFFX-TrpnX-5_at	20	20	32.7	A	0.327079	20	-0.4	-1.2	32.7	NC	0.5
AFFX-TrpnX-M_at	20	20	3.8	A	0.921998	20	0.1	-0.4	3.8	NC	0.621396
AFFX-TrpnX-3_at	20	20	20.1	A	0.095667	20	0.6	-0.2	20.1	NC	0.073298
AFFX-r2-Ec-bioB-5_at	11	11	419.6	P	0.000244	11	-0.1	-0.5	419.6	NC	0.767451
AFFX-r2-Ec-bioB-M_at	11	11	625.9	P	0.000244	11	0.6	0.1	625.9	NC	0.024755
AFFX-r2-Ec-bioB-3_at	11	11	385.7	P	0.000244	11	-0.1	-0.5	385.7	NC	0.5
AFFX-r2-Ec-bioC-5_at	11	11	919.5	P	0.000244	11	-0.2	-0.5	919.5	NC	0.532344
AFFX-r2-Ec-bioC-3_at	11	11	1288.3	P	0.000244	11	-0.2	-0.7	1288.3	NC	0.657563
AFFX-r2-Ec-bioD-5_at	11	11	2040.2	P	0.000244	11	-0.5	-1.3	2040.2	NC	0.905721
AFFX-r2-Ec-bioD-3_at	11	11	3916.3	P	0.000244	11	0.2	-0.2	3916.3	NC	0.37888
AFFX-r2-P1-cre-5_at	11	11	16029	P	0.000244	11	0.1	-0.2	16029	NC	0.5
AFFX-r2-P1-cre-3_at	11	11	18099.2	P	0.000244	11	0.1	-0.2	18099.2	NC	0.5
AFFX-r2-Bs-dap-5_at	11	11	36.9	A	0.27417	11	1.3	-0.7	36.9	NC	0.39129
AFFX-r2-Bs-dap-M_at	11	11	0.8	A	0.633789	11	0.5	-2.8	0.8	NC	0.194801
AFFX-r2-Bs-dap-3_at	11	11	2.4	A	0.828613	11	-1.9	-4.4	2.4	NC	0.532344
AFFX-r2-Bs-lys-5_at	11	11	11.5	A	0.432373	11	1.3	-1.2	11.5	NC	0.050553
AFFX-r2-Bs-lys-M_at	11	11	38.1	A	0.19458	11	1.9	-0.4	38.1	NC	0.467656
AFFX-r2-Bs-lys-3_at	11	11	16.8	A	0.219482	11	-1.5	-3.8	16.8	NC	0.5
AFFX-r2-Bs-phe-5_at	11	11	3.3	A	0.904785	11	-3.1	-4.1	3.3	NC	0.881991
AFFX-r2-Bs-phe-M_at	11	11	6.6	A	0.80542	11	-2.4	-4.1	6.6	NC	0.60871
AFFX-r2-Bs-phe-3_at	11	11	47.2	A	0.303711	11	1.7	-0.1	47.2	NC	0.366593
AFFX-r2-Bs-thr-3_s_at	11	11	35.7	A	0.633789	11	2.6	1.7	35.7	NC	0.307406
AFFX-r2-Bs-thr-M_s_at	11	11	10	A	0.780518	11	-2.1	-3.9	10	NC	0.5
AFFX-r2-Bs-thr-5_s_at	11	11	77	A	0.111572	11	0	-1	77	NC	0.5
AFFX-r2-At-U12639_at	11	11	48.7	A	0.366211	11	0.3	-0.8	48.7	NC	0.177412
AFFX-r2-At-Actin-5_s_at	11	11	3610.2	P	0.000244	11	0.6	0.2	3610.2	I	0.000389
AFFX-r2-At-Actin-M_s_at	11	11	5733.2	P	0.000244	11	0.1	-0.3	5733.2	NC	0.5
AFFX-r2-At-Actin-3_s_at	11	11	5518.6	P	0.000244	11	-0.1	-0.4	5518.6	NC	0.5
AFFX-r2-At-GAPDH-5_s_at	11	11	17027.3	P	0.000244	11	0.3	0.1	17027.3	NC	0.131343
AFFX-r2-At-GAPDH-3_s_at	11	11	21231.8	P	0.000244	11	0.5	0.4	21231.8	NC	0.047264
AFFX-r2-At-Ubq-5_x_at	11	11	23671.3	P	0.000244	11	0.1	-0.1	23671.3	NC	0.5
AFFX-r2-At-Ubq-3_x_at	11	11	26910.7	P	0.000244	11	0.2	-0.1	26910.7	NC	0.296089
AFFX-Athal-25SrRNA_s_at	16	16	216.7	P	0.009985	16	3.1	2.3	216.7	I	6.3e-05
AFFX-Athal-5SrRNA_at	16	16	47.3	A	0.150527	16	-2.8	-4.3	47.3	D	0.999893
AFFX-Athal-Actin_3_f_at	16	16	2853.3	P	0.000219	16	-0.6	-0.8	2853.3	D	0.999982
AFFX-Athal-Actin_5_r_at	16	16	508.2	P	0.000468	16	-0.1	-0.4	508.2	NC	0.5
AFFX-Athal-Actin_M_at	16	16	2319.5	P	0.000219	16	0	-0.2	2319.5	NC	0.5
AFFX-Athal-GAPDH_3_s_at	16	16	7329.4	P	0.000219	16	-0.2	-0.5	7329.4	NC	0.544665
AFFX-Athal-GAPDH_5_s_at	16	16	10496.6	P	0.000219	16	0.5	0.1	10496.6	I	7e-06
AFFX-Athal-GAPDH_M_s_at	16	16	14911.2	P	0.000219	16	-0.1	-0.3	14911.2	NC	0.5
AFFX-Athal-Ubq_3_f_at	16	16	21154.1	P	0.000266	16	-0.1	-0.3	21154.1	NC	0.5
AFFX-Athal-Ubq_5_f_at	16	16	18201.6	P	0.000219	16	0.2	0.1	18201.6	NC	0.5
AFFX-Athal-Ubq_M_f_at	16	16	12523.5	P	0.000266	16	0.1	-0.3	12523.5	NC	0.184713
267625_at	11	11	120.3	P	0.005859	11	-0.9	-1.6	120.3	NC	0.736659
267626_at	11	11	95.8	P	0.01416	11	1.2	0.1	95.8	NC	0.018128
267627_at	11	11	2311.4	P	0.000244	11	3	2.6	2311.4	I	2e-05
267628_at	11	11	3454.4	P	0.000244	11	-0.3	-0.6	3454.4	NC	0.973302
267629_at	11	11	152.4	A	0.432373	11	-0.4	-1.1	152.4	D	0.999226
267630_at	11	11	67.9	A	0.219482	11	-3	-4.2	67.9	D	0.999977
267631_at	11	11	336.9	P	0.01416	11	1.1	0.2	336.9	NC	0.021224
267632_at	11	11	440.9	P	0.000732	11	0.5	-0.1	440.9	NC	0.022932
267633_at	11	11	8.9	A	0.870361	11	0.6	-1.2	8.9	NC	0.242585
267634_at	11	11	27.6	A	0.303711	11	1	-0.7	27.6	NC	0.975245
267635_at	11	11	123.2	A	0.067627	11	-4	-4.9	123.2	D	0.99998
267636_at	11	11	5.8	A	0.72583	11	0.1	-0.6	5.8	NC	0.767451
267637_at	11	11	91.1	P	0.018555	11	-1.6	-2.9	91.1	D	0.99996
267638_at	11	11	1724.4	P	0.000244	11	-1.5	-1.9	1724.4	D	0.99998
267639_at	11	11	75.1	A	0.303711	11	1.6	0.1	75.1	NC	0.153232
267640_at	11	11	398.9	P	0.000244	11	-2.3	-2.9	398.9	D	0.99998
267641_at	11	11	135.6	P	0.001221	11	-2.4	-3.6	135.6	D	0.999954
267642_at	11	11	830	P	0.000244	11	0.8	0.4	830	I	6e-05
267643_at	11	11	16.5	A	0.334473	11	-2.2	-3.6	16.5	NC	0.921063
267644_s_at	11	11	170	P	0.000244	11	-0.9	-1.5	170	D	0.995519
267645_at	11	11	416.7	P	0.000244	11	0.3	-0.4	416.7	NC	0.177412
267646_at	11	11	704.2	P	0.001953	11	1.2	0.1	704.2	NC	0.007788
267593_at	11	11	3.4	A	0.753906	11	-2.1	-4.8	3.4	NC	0.875448
267594_at	11	11	80.3	P	0.046143	11	0.3	-0.8	80.3	NC	0.5
267595_at	11	11	135.3	A	0.219482	11	-0.1	-0.8	135.3	NC	0.805199
267596_s_at	11	11	5374.8	P	0.000244	11	2.6	2.2	5374.8	I	2e-05
267597_at	11	11	62.1	A	0.19458	11	0.4	-0.6	62.1	NC	0.105663
267598_at	11	11	19.4	A	0.753906	11	-2.2	-2.8	19.4	NC	0.958799
267599_at	11	11	411.4	P	0.008057	11	-0.3	-0.6	411.4	D	0.996645
267600_at	11	11	2530	P	0.000244	11	-1.4	-1.9	2530	D	0.99998
267601_at	11	11	505.4	P	0.000244	11	-0.1	-0.5	505.4	NC	0.5
267602_at	11	11	827.4	P	0.000244	11	1.3	0.7	827.4	I	2e-05
267603_at	11	11	379.8	M	0.056152	11	-0.2	-0.7	379.8	NC	0.98579
267604_at	11	11	375	P	0.000244	11	1.9	1.1	375	I	2.3e-05
267605_at	11	11	261	P	0.001221	11	-0.8	-1.5	261	NC	0.991489
267606_at	11	11	108.1	A	0.095215	11	0.1	-0.8	108.1	NC	0.242585
267607_s_at	11	11	268	P	0.000244	11	-1.7	-2.5	268	D	0.99997
267608_at	11	11	1565.7	P	0.000244	11	-0.9	-1.2	1565.7	D	0.99998
267609_at	11	11	409.5	P	0.00415	11	-1.4	-2	409.5	D	0.99998
267610_at	11	11	11.4	A	0.850342	11	0.3	-1.4	11.4	NC	0.169098
267611_at	11	11	5582.7	P	0.000244	11	1.8	1.4	5582.7	I	2e-05
267612_at	11	11	529.4	P	0.001953	11	-2.9	-3.5	529.4	D	0.99998
267613_at	11	11	19.8	A	0.633789	11	-1	-2.3	19.8	NC	0.888286
267614_at	11	11	3.1	A	0.98584	11	-0.3	-0.8	3.1	NC	0.978776
267615_at	11	11	1.9	A	0.870361	11	0.4	0	1.9	NC	0.111714
267616_at	11	11	129.1	P	0.008057	11	-0.8	-2	129.1	NC	0.888286
267617_at	11	11	440.4	P	0.000244	11	-1.7	-2.2	440.4	D	0.999922
267618_at	11	11	15	A	0.870361	11	0.6	-0.5	15	NC	0.5
267619_at	11	11	173.3	A	0.095215	11	-1.6	-2.1	173.3	D	0.99997
267620_at	11	11	70.7	A	0.303711	11	-0.4	-1.4	70.7	NC	0.416433
267621_at	11	11	63.6	A	0.334473	11	0.1	-0.3	63.6	NC	0.757415
267622_at	11	11	312	P	0.00293	11	-1.4	-1.9	312	D	0.99998
267623_at	11	11	2059.3	P	0.000244	11	3	2.2	2059.3	I	2e-05
267624_at	11	11	6020.2	P	0.000244	11	3.9	3.4	6020.2	I	2e-05
267590_at	11	11	591.7	P	0.008057	11	-2.7	-3.3	591.7	D	0.999911
267591_at	11	11	171.9	P	0.000244	11	0.5	-0.6	171.9	NC	0.5
267592_at	11	11	103.4	A	0.246094	11	1.6	0.6	103.4	NC	0.026698
267562_at	11	11	178.4	A	0.171387	11	-1.7	-2.3	178.4	D	0.99998
267563_at	11	11	30.4	A	0.111572	11	2.3	0.4	30.4	I	0.000389
267564_at	11	11	392.8	P	0.001953	11	-0.6	-1.1	392.8	NC	0.975245
267565_at	11	11	43.1	A	0.246094	11	3.2	0.9	43.1	NC	0.011045
267566_at	11	11	39.5	A	0.696289	11	3.5	2.7	39.5	NC	0.296089
267567_at	11	11	3.1	A	0.919434	11	-1.3	-2.5	3.1	NC	0.958799
267568_at	11	11	142.2	A	0.366211	11	0.5	-0.5	142.2	NC	0.5
267569_at	11	11	127.6	P	0.023926	11	-1.2	-1.5	127.6	NC	0.681091
267570_at	11	11	316.3	P	0.00293	11	0.6	0.4	316.3	MI	0.004925
267571_at	11	11	27.3	A	0.398926	11	-0.5	-1.1	27.3	NC	0.952736
267572_at	11	11	54.3	A	0.171387	11	-0.3	-1	54.3	NC	0.875448
267573_at	11	11	112.1	P	0.018555	11	0.1	-0.7	112.1	NC	0.39129
267574_at	11	11	158.2	A	0.129639	11	0.3	-0.4	158.2	NC	0.307406
267575_at	11	11	27.5	A	0.334473	11	-0.5	-1	27.5	NC	0.916174
267576_at	11	11	727.7	P	0.000244	11	3.8	2.9	727.7	I	2e-05
267577_at	11	11	314.5	P	0.000732	11	-1	-1.8	314.5	D	0.999727
267578_at	11	11	87.7	P	0.01416	11	-2.2	-3.4	87.7	D	0.999911
267579_at	11	11	88.6	A	0.466064	11	1	-0.1	88.6	NC	0.194801
267580_at	11	11	116.9	P	0.01416	11	0	-1	116.9	NC	0.5
267581_at	11	11	963.9	P	0.000244	11	1	0.9	963.9	I	4e-05
267582_at	11	11	73.5	A	0.246094	11	0.5	-0.2	73.5	NC	0.62112
267583_at	11	11	465.2	P	0.000244	11	0.9	0.3	465.2	I	2e-05
267584_at	11	11	24.3	A	0.533936	11	-3.2	-5	24.3	NC	0.403812
267585_s_at	11	11	25.3	A	0.665527	11	-1.3	-2.5	25.3	NC	0.777251
267586_at	11	11	180.9	P	0.018555	11	0.6	0	180.9	NC	0.044149
267587_at	11	11	263.6	P	0.001221	11	0.6	0	263.6	I	0.004073
267588_at	11	11	130.7	A	0.129639	11	1.8	0.9	130.7	I	0.000389
267589_at	11	11	1.2	A	0.904785	11	2	-2.2	1.2	NC	0.5
267530_at	11	11	113.8	P	0.001953	11	0.6	-0.1	113.8	NC	0.232549
267531_at	11	11	45	A	0.171387	11	-0.1	-0.5	45	NC	0.5
267532_at	11	11	143.4	P	0.037598	11	-1.6	-2.4	143.4	D	0.999954
267533_at	11	11	236.5	P	0.000244	11	-2.5	-3.4	236.5	D	0.99998
267534_at	11	11	211.6	P	0.00415	11	-1.6	-2.3	211.6	D	0.999977
267535_at	11	11	95.5	A	0.149658	11	-0.9	-1.6	95.5	D	0.995519
267536_at	11	11	331.9	P	0.018555	11	0.4	-0.4	331.9	NC	0.284967
267537_at	11	11	369	P	0.005859	11	-0.8	-1.4	369	D	0.998799
267538_at	11	11	39.3	A	0.665527	11	-1.9	-3.3	39.3	NC	0.966696
267539_at	11	11	705.1	P	0.000732	11	0.3	-0.1	705.1	NC	0.441923
267540_at	11	11	671.5	P	0.000244	11	-0.4	-0.8	671.5	D	0.998664
267541_at	11	11	13.6	A	0.366211	11	-0.9	-2.3	13.6	NC	0.715033
267542_at	11	11	2.5	A	0.601074	11	-1.4	-3.9	2.5	NC	0.296089
267543_at	11	11	678.4	P	0.000732	11	-0.9	-1.2	678.4	D	0.999973
267544_at	11	11	97.8	A	0.171387	11	-2.6	-3.3	97.8	D	0.99998
267545_at	11	11	1465.4	P	0.000732	11	0.4	0	1465.4	NC	0.5
267546_at	11	11	66.3	P	0.046143	11	0.9	-0.2	66.3	NC	0.054022
267547_at	11	11	1084.4	P	0.000244	11	1.8	1.1	1084.4	I	2e-05
267548_at	11	11	58.8	A	0.111572	11	0.9	-0.5	58.8	NC	0.169098
267549_at	11	11	122.2	A	0.303711	11	-2.1	-2.6	122.2	D	0.99987
267550_at	11	11	1455.7	P	0.000244	11	-0.9	-1.4	1455.7	D	0.996645
267551_at	11	11	54.1	A	0.366211	11	-0.2	-1.9	54.1	NC	0.5
267552_at	11	11	3.9	A	0.962402	11	0.3	-0.1	3.9	NC	0.48058
267553_s_at	11	11	175.8	P	0.01416	11	-2	-2.9	175.8	D	0.999977
267554_at	11	11	28	A	0.533936	11	-0.1	-1.3	28	NC	0.153232
267555_at	11	11	192.1	P	0.000244	11	-1.9	-3.2	192.1	D	0.999308
267556_at	11	11	180.5	M	0.056152	11	-2.3	-3.1	180.5	D	0.999973
267557_at	11	11	588.3	P	0.001221	11	0.7	0.5	588.3	I	0.00013
267558_at	11	11	1730.2	P	0.000732	11	-0.1	-0.4	1730.2	NC	0.558077
267559_at	11	11	2990.2	P	0.000244	11	5.6	4.7	2990.2	I	2e-05
267560_at	11	11	152.6	A	0.149658	11	-0.6	-1.3	152.6	NC	0.881991
267561_at	11	11	249.7	P	0.00293	11	-1	-1.6	249.7	D	0.99998
267527_at	11	11	79.6	A	0.303711	11	0	-1.2	79.6	NC	0.296089
267528_at	11	11	2.7	A	0.780518	11	-0.1	-1.7	2.7	NC	0.330589
267529_at	11	11	393.6	P	0.008057	11	1.7	1.4	393.6	I	0.000147
267498_at	11	11	1295.4	P	0.000244	11	-2.5	-3.1	1295.4	D	0.99998
267499_at	11	11	352.7	P	0.008057	11	0.6	-0.4	352.7	NC	0.065566
267500_s_at	11	11	44	A	0.334473	11	0	-0.8	44	NC	0.069813
267501_at	11	11	212.7	P	0.023926	11	-1.2	-1.8	212.7	D	0.99775
267502_at	11	11	96.7	A	0.095215	11	1.7	0.1	96.7	I	0.00249
267503_at	11	11	187.6	P	0.018555	11	-3.2	-3.9	187.6	D	0.99998
267504_at	11	11	182.1	A	0.067627	11	-0.5	-1.2	182.1	D	0.999886
267505_at	11	11	183.5	A	0.129639	11	1.4	0.2	183.5	NC	0.028766
267506_at	11	11	601.3	P	0.008057	11	-0.8	-1.3	601.3	D	0.999611
267507_at	11	11	2332.5	P	0.000244	11	0.7	0.4	2332.5	I	2.3e-05
267508_at	11	11	129.1	A	0.067627	11	-2.8	-3.5	129.1	D	0.99998
267509_at	11	11	115.3	P	0.046143	11	-3.2	-4.3	115.3	D	0.99998
267510_at	11	11	966.6	P	0.005859	11	-0.9	-1.3	966.6	D	0.99997
267511_at	11	11	316.5	P	0.001221	11	0.3	-0.5	316.5	NC	0.050553
267512_at	11	11	443.8	P	0.000732	11	-0.6	-1.9	443.8	NC	0.633407
267513_at	11	11	984	P	0.000244	11	-0.8	-1.4	984	D	0.999508
267514_at	11	11	146.3	A	0.219482	11	1.9	-0.6	146.3	NC	0.964215
267515_at	11	11	209.8	P	0.000244	11	-0.2	-1.1	209.8	NC	0.5
267516_at	11	11	1122.4	P	0.000244	11	0.6	0.1	1122.4	NC	0.028766
267517_at	11	11	2884.4	P	0.000244	11	-1.6	-1.9	2884.4	D	0.99998
267518_at	11	11	2740.6	P	0.000244	11	-1.6	-1.7	2740.6	D	0.99998
267519_at	11	11	592.8	P	0.000244	11	1.9	1.6	592.8	I	2e-05
267520_at	11	11	330	P	0.000244	11	-1	-1.7	330	D	0.99751
267521_at	11	11	194	P	0.01416	11	-0.2	-0.8	194	NC	0.861614
267522_at	11	11	6	A	0.80542	11	-0.4	-1.1	6	NC	0.145682
267523_at	11	11	957.9	P	0.000732	11	-1	-1.7	957.9	D	0.99987
267524_at	11	11	743.7	P	0.000244	11	-0.6	-1.3	743.7	NC	0.991489
267525_at	11	11	84.6	P	0.046143	11	0.4	-0.6	84.6	NC	0.284967
267526_at	11	11	3185	P	0.005859	11	-2.2	-2.5	3185	D	0.99998
267492_at	11	11	4692.5	P	0.000244	11	1.4	1	4692.5	I	2e-05
267493_at	11	11	870.3	P	0.000244	11	4.4	3.6	870.3	I	2e-05
267494_at	11	11	1005.9	P	0.000732	11	-2.1	-2.6	1005.9	D	0.99998
267495_at	11	11	52.5	P	0.037598	11	0.2	-1.6	52.5	NC	0.074268
267496_at	11	11	909.5	P	0.000244	11	2.1	1.7	909.5	I	2e-05
267497_at	11	11	11.6	A	0.753906	11	-1	-1.7	11.6	NC	0.5
267467_at	11	11	487.6	P	0.000732	11	-0.3	-0.5	487.6	D	0.999786
267468_at	11	11	566.8	P	0.000244	11	-0.3	-0.8	566.8	NC	0.669411
267469_at	11	11	202.1	P	0.037598	11	1.2	0.8	202.1	NC	0.00712
267470_at	11	11	4470.9	P	0.000244	11	0.3	0	4470.9	NC	0.011045
267471_at	11	11	285.6	P	0.037598	11	-2.7	-3.4	285.6	D	0.99997
267472_at	11	11	30.3	A	0.466064	11	-0.3	-1.1	30.3	NC	0.894337
267473_at	11	11	262	A	0.111572	11	0.9	0.6	262	NC	0.021224
267474_at	11	11	158.3	M	0.056152	11	-0.7	-1.4	158.3	NC	0.921063
267475_at	11	11	1874.6	P	0.000244	11	1.9	1.5	1874.6	I	2e-05
267476_at	11	11	36.2	A	0.466064	11	1	-0.5	36.2	NC	0.5
267477_at	11	11	626.6	P	0.000732	11	-0.4	-1.1	626.6	NC	0.854318
267478_at	11	11	86.9	A	0.080566	11	1.5	0.7	86.9	NC	0.429141
267479_at	11	11	6.1	A	0.828613	11	-0.4	-1.4	6.1	NC	0.657563
267480_at	11	11	57.4	A	0.080566	11	0	-1.4	57.4	NC	0.094279
267481_at	11	11	105.6	A	0.080566	11	-1.5	-2.2	105.6	D	0.99996
267482_s_at	11	11	33.6	M	0.056152	11	-2.4	-4.8	33.6	D	0.999034
267483_at	11	11	112.2	A	0.601074	11	-0.8	-1.4	112.2	D	0.99751
267484_at	11	11	4223.2	P	0.000244	11	-0.1	-0.5	4223.2	NC	0.822588
267485_at	11	11	73.9	P	0.023926	11	1.1	0	73.9	I	0.001486
267486_at	11	11	4091.9	P	0.000244	11	2.3	1.6	4091.9	I	2e-05
267487_at	11	11	22.2	A	0.828613	11	0.9	-0.6	22.2	NC	0.955851
267488_at	11	11	125.1	A	0.171387	11	-1	-1.2	125.1	NC	0.532344
267489_s_at	11	11	1003.5	P	0.000244	11	1.9	1.2	1003.5	I	2e-05
267490_at	11	11	2079.2	P	0.000244	11	0.6	0.2	2079.2	I	0.000492
267491_at	11	11	88.8	A	0.5	11	2.5	0.8	88.8	NC	0.105663
267464_at	11	11	115.6	A	0.19458	11	0.5	-0.5	115.6	NC	0.242585
267465_at	11	11	126.7	P	0.010742	11	-2.9	-3.7	126.7	D	0.999786
267466_at	11	11	83.3	A	0.129639	11	0.6	-1.1	83.3	NC	0.145682
267436_at	11	11	6.9	A	0.567627	11	-0.6	-2	6.9	NC	0.493524
267437_at	11	11	25.7	A	0.366211	11	1.4	-0.2	25.7	NC	0.37888
267438_at	11	11	117.4	P	0.023926	11	0.8	-0.1	117.4	NC	0.011045
267439_at	11	11	57.5	A	0.246094	11	0.2	-0.3	57.5	NC	0.307406
267440_at	11	11	50.8	A	0.095215	11	0	-1.2	50.8	NC	0.37888
267441_at	11	11	12.4	A	0.888428	11	0.6	-0.2	12.4	NC	0.416433
267442_at	11	11	1442	P	0.000244	11	0.1	-0.2	1442	NC	0.5
267443_at	11	11	54.3	A	0.432373	11	0	-1.3	54.3	NC	0.403812
267444_at	11	11	838.6	P	0.000732	11	0.9	0.4	838.6	I	0.000692
267445_at	11	11	62.9	P	0.046143	11	-0.2	-1.3	62.9	NC	0.5
267446_s_at	11	11	323.7	P	0.018555	11	0.4	0.2	323.7	NC	0.161038
267447_at	11	11	10.9	A	0.780518	11	-0.9	-2.8	10.9	NC	0.185981
267448_at	11	11	1014.3	P	0.000244	11	2	1.3	1014.3	I	2e-05
267449_at	11	11	1.6	A	0.976074	11	-0.5	-4.5	1.6	NC	0.964215
267450_at	11	11	75	A	0.27417	11	0.3	-0.4	75	NC	0.5
267451_at	11	11	79.4	A	0.095215	11	4.7	4.1	79.4	I	0.000241
267452_at	11	11	23.7	A	0.80542	11	-2.5	-4.2	23.7	NC	0.988955
267453_at	11	11	79.8	A	0.19458	11	0.4	-0.6	79.8	NC	0.242585
267454_at	11	11	1058.9	P	0.000244	11	0.4	0	1058.9	NC	0.467656
267455_at	11	11	145.9	P	0.001953	11	0	-0.9	145.9	NC	0.5
267456_at	11	11	696.1	P	0.00293	11	-2.2	-3.3	696.1	D	0.999811
267457_at	11	11	56.2	A	0.334473	11	0.1	-0.9	56.2	NC	0.307406
267458_at	11	11	36.4	A	0.5	11	-0.4	-1.7	36.4	NC	0.796129
267459_at	11	11	9.3	A	0.567627	11	-0.5	-2	9.3	NC	0.736659
267460_at	11	11	87.3	A	0.067627	11	-0.6	-1.7	87.3	MD	0.995075
267461_at	11	11	2889	P	0.000244	11	-1.1	-1.6	2889	D	0.999973
267462_at	11	11	76.4	M	0.056152	11	-1.3	-1.5	76.4	D	0.999911
267463_at	11	11	367.6	P	0.018555	11	0.1	-0.6	367.6	NC	0.506476
267435_at	11	11	334.2	P	0.000244	11	-1.7	-2.4	334.2	D	0.999853
267404_at	11	11	138.5	P	0.037598	11	-0.1	-0.9	138.5	NC	0.252851
267405_at	11	11	393	P	0.001953	11	-1.8	-2.5	393	D	0.999977
267406_at	11	11	397.9	P	0.001221	11	-0.3	-0.8	397.9	NC	0.5
267407_at	11	11	13	A	0.665527	11	-2.6	-4.4	13	NC	0.875448
267408_at	11	11	17.2	A	0.780518	11	0.2	-1.5	17.2	NC	0.506476
267409_at	11	11	541.9	P	0.00293	11	3.1	2.3	541.9	I	2e-05
267410_at	11	11	136.3	P	0.008057	11	-0.7	-1.9	136.3	NC	0.881991
267411_at	11	11	181.8	P	0.046143	11	2.8	1.9	181.8	I	0.00249
267412_at	11	11	166.4	P	0.046143	11	1.1	0.5	166.4	I	0.000346
267413_at	11	11	227.7	M	0.056152	11	0.3	-0.7	227.7	NC	0.5
267414_at	11	11	187.3	P	0.000732	11	5.4	2.9	187.3	I	2e-05
267415_at	11	11	470.3	P	0.000732	11	0.7	-0.1	470.3	NC	0.018128
267416_at	11	11	103.3	A	0.067627	11	-0.4	-0.8	103.3	NC	0.747149
267417_at	11	11	142.4	A	0.303711	11	0.4	0	142.4	NC	0.065566
267418_at	11	11	149.9	P	0.01416	11	0.5	-0.4	149.9	NC	0.012024
267419_at	11	11	766.5	P	0.000732	11	-0.8	-1.1	766.5	D	0.999853
267420_at	11	11	115.5	A	0.149658	11	1.2	0.1	115.5	NC	0.124552
267421_at	11	11	297.3	P	0.001221	11	-0.9	-1.7	297.3	NC	0.992212
267422_at	11	11	758.7	P	0.00415	11	-1.9	-2.4	758.7	D	0.99998
267423_at	11	11	195.3	P	0.000244	11	-0.2	-0.6	195.3	NC	0.990708
267424_at	11	11	17.6	A	0.171387	11	0.5	-1.2	17.6	NC	0.252851
267425_at	11	11	550.2	P	0.000244	11	-0.7	-1	550.2	D	0.99998
267426_at	11	11	29.4	A	0.80542	11	-0.8	-2.3	29.4	NC	0.657563
267427_at	11	11	2.2	A	0.870361	11	0.3	-0.3	2.2	NC	0.5
267428_at	11	11	108	P	0.023926	11	-1	-1.3	108	D	0.99997
267429_at	11	11	389.5	P	0.00415	11	-1.1	-1.7	389.5	D	0.999833
267430_at	11	11	636.6	P	0.000244	11	-2	-2.5	636.6	D	0.99998
267431_at	11	11	16.9	A	0.633789	11	0	-0.7	16.9	NC	0.138386
267432_at	11	11	422.6	P	0.000244	11	-2.7	-3	422.6	D	0.99998
267433_at	11	11	366.7	P	0.000732	11	-0.7	-1.3	366.7	NC	0.958799
267434_at	11	11	131.9	A	0.5	11	-0.4	-0.9	131.9	NC	0.930187
267400_at	11	11	1102.4	P	0.000244	11	1.8	1.2	1102.4	I	2e-05
267401_at	11	11	96.4	A	0.171387	11	-1.2	-2.6	96.4	NC	0.977068
267402_at	11	11	184.3	P	0.010742	11	0.4	-0.4	184.3	NC	0.5
267403_at	11	11	4.8	A	0.466064	11	-1.7	-3.1	4.8	NC	0.506476
267372_at	11	11	71.6	A	0.27417	11	4.6	3.8	71.6	I	0.001077
267373_at	11	11	556.6	P	0.000244	11	0.6	-0.4	556.6	NC	0.105663
267374_at	11	11	1106	P	0.000244	11	-0.9	-1.4	1106	D	0.999811
267375_at	11	11	732.8	P	0.000244	11	1.1	0.9	732.8	I	6.8e-05
267376_at	11	11	7.6	A	0.962402	11	-3	-4.3	7.6	D	0.999034
267377_at	11	11	3254.4	P	0.000244	11	-1.8	-2.1	3254.4	D	0.99998
267378_at	11	11	366.3	P	0.018555	11	-0.5	-1.1	366.3	MD	0.995075
267379_at	11	11	282.9	P	0.00293	11	-1.5	-2	282.9	D	0.99998
267380_at	11	11	109.3	P	0.046143	11	-0.5	-1.2	109.3	NC	0.875448
267381_at	11	11	1183.1	P	0.000732	11	2.3	1.4	1183.1	I	2e-05
267382_at	11	11	121.2	A	0.246094	11	0.4	-0.4	121.2	NC	0.5
267383_at	11	11	689.3	P	0.010742	11	-0.1	-0.5	689.3	NC	0.5
267384_at	11	11	39.2	A	0.466064	11	2.2	0.5	39.2	NC	0.37888
267385_at	11	11	36.3	A	0.246094	11	2.2	0.8	36.3	NC	0.038415
267386_at	11	11	149.2	A	0.080566	11	0.9	0	149.2	NC	0.054022
267387_at	11	11	207.7	A	0.067627	11	0.7	0	207.7	NC	0.5
267388_at	11	11	84.7	M	0.056152	11	0.7	-0.6	84.7	NC	0.454766
267389_at	11	11	807.6	P	0.000732	11	3.2	2.8	807.6	I	3.5e-05
267390_at	11	11	22.4	A	0.171387	11	-0.8	-2.4	22.4	NC	0.124552
267391_at	11	11	2.3	A	0.943848	11	0	-1.2	2.3	NC	0.980376
267392_at	11	11	5301	P	0.000244	11	1.8	1.5	5301	I	2e-05
267393_at	11	11	636.7	P	0.000244	11	2.4	1.7	636.7	I	2e-05
267394_s_at	11	11	8.2	A	0.398926	11	-0.9	-2.6	8.2	NC	0.814019
267395_at	11	11	7.5	A	0.567627	11	-0.5	-2.1	7.5	NC	0.5
267396_at	11	11	327.3	P	0.000732	11	-1.1	-2.1	327.3	D	0.99775
267397_at	11	11	147.6	P	0.000732	11	-1.6	-3.5	147.6	NC	0.989865
267398_at	11	11	2.9	A	0.870361	11	-3.1	-4.7	2.9	NC	0.777251
267399_at	11	11	2.5	A	0.969727	11	0.9	0.8	2.5	NC	0.041201
267365_at	11	11	621.2	P	0.00415	11	-0.3	-0.8	621.2	NC	0.977068
267366_at	11	11	3414.8	P	0.000244	11	0.9	0.8	3414.8	I	3e-05
267367_at	11	11	578.5	P	0.000732	11	-1.6	-2.4	578.5	D	0.999833
267368_at	11	11	5943.8	P	0.000244	11	0.5	0.2	5943.8	NC	0.022932
267369_at	11	11	43.1	A	0.19458	11	0.3	-1	43.1	D	0.995927
267370_at	11	11	666	P	0.001953	11	-1	-1.5	666	D	0.99998
267371_at	11	11	107.5	P	0.046143	11	0.2	-1.3	107.5	NC	0.62112
267341_at	11	11	1107.4	P	0.000244	11	2.3	1.8	1107.4	I	2e-05
267342_at	11	11	1441.1	P	0.000244	11	0.9	0.3	1441.1	I	0.000214
267343_at	11	11	36.1	A	0.303711	11	0.4	-1.1	36.1	NC	0.169098
267344_at	11	11	101.4	M	0.056152	11	0.7	-0.1	101.4	I	0.001651
267345_at	11	11	9.7	A	0.904785	11	-0.3	-1.4	9.7	NC	0.692594
267346_at	11	11	359.2	P	0.000732	11	0.5	0.1	359.2	NC	0.022932
267347_at	11	11	642.6	P	0.000244	11	2.6	1.8	642.6	I	2e-05
267348_at	11	11	471	P	0.010742	11	-0.2	-1.4	471	NC	0.949447
267349_at	11	11	27.8	A	0.696289	11	0.8	0.4	27.8	NC	0.145682
267350_at	11	11	51	A	0.19458	11	0.4	-0.6	51	NC	0.019624
267351_at	11	11	138.8	P	0.023926	11	-0.6	-1.6	138.8	NC	0.805199
267352_at	11	11	17.3	A	0.601074	11	0.5	-0.6	17.3	NC	0.026698
267353_at	11	11	286.3	P	0.008057	11	-0.4	-0.9	286.3	NC	0.786812
267354_at	11	11	118.7	A	0.080566	11	1.8	0.7	118.7	NC	0.00712
267355_at	11	11	93.1	A	0.334473	11	-0.7	-1.5	93.1	NC	0.958799
267356_at	11	11	43.5	A	0.334473	11	-3.2	-4.6	43.5	D	0.99994
267357_at	11	11	7561.1	P	0.000244	11	5.6	4.5	7561.1	I	2e-05
267358_at	11	11	365.5	P	0.005859	11	0	-0.8	365.5	NC	0.570859
267359_at	11	11	125.3	P	0.00293	11	-1.2	-2.3	125.3	MD	0.994591
267360_at	11	11	2022	P	0.000732	11	-0.5	-0.9	2022	NC	0.978776
267361_at	11	11	381.8	P	0.000244	11	0.3	-0.4	381.8	NC	0.169098
267362_at	11	11	206.3	P	0.005859	11	-1.8	-2.1	206.3	D	0.99998
267363_at	11	11	1225.6	P	0.000732	11	-0.1	-0.6	1225.6	NC	0.583567
267364_at	11	11	438.3	P	0.001953	11	2	1.2	438.3	I	6e-05
267337_at	11	11	575.6	P	0.000732	11	0.4	-0.1	575.6	I	0.00225
267338_at	11	11	982	P	0.000732	11	-0.3	-1.3	982	NC	0.558077
267339_at	11	11	12.3	A	0.72583	11	-1.1	-1.7	12.3	NC	0.796129
267340_at	11	11	2148.8	P	0.000244	11	-0.8	-1.4	2148.8	D	0.999562
267310_at	11	11	127.6	A	0.171387	11	-0.8	-2	127.6	NC	0.934434
267311_at	11	11	45.3	A	0.5	11	0.9	-0.4	45.3	NC	0.736659
267312_at	11	11	962.8	P	0.001953	11	0.2	0	962.8	NC	0.5
267313_at	11	11	15.2	A	0.870361	11	0.3	-0.8	15.2	NC	0.822588
267314_at	11	11	381.2	P	0.00293	11	-0.1	-0.7	381.2	NC	0.5
267315_at	11	11	257.5	P	0.001221	11	-1.9	-2.6	257.5	D	0.99998
267316_at	11	11	105.2	A	0.149658	11	-1.1	-3	105.2	NC	0.894337
267317_at	11	11	76.3	A	0.633789	11	0.7	-0.5	76.3	NC	0.5
267318_at	11	11	2780.7	P	0.000244	11	1.3	0.9	2780.7	I	0.000241
267319_at	11	11	1516.6	P	0.000244	11	0.6	0	1516.6	NC	0.044149
267320_at	11	11	3.2	A	0.98584	11	0.1	-0.4	3.2	NC	0.5
267321_at	11	11	34	A	0.27417	11	0.6	-0.4	34	NC	0.232549
267322_at	11	11	209.9	A	0.067627	11	0.5	-0.5	209.9	NC	0.284967
267323_at	11	11	866.4	P	0.000732	11	0.7	0	866.4	NC	0.111714
267324_at	11	11	3.3	A	0.904785	11	-2	-4.9	3.3	NC	0.945978
267325_at	11	11	4.4	A	0.533936	11	-0.9	-1.9	4.4	NC	0.633407
267326_at	11	11	203.6	P	0.000244	11	1.1	0	203.6	I	0.000273
267327_at	11	11	4.7	A	0.969727	11	-0.1	-0.7	4.7	NC	0.838962
267328_at	11	11	12.4	A	0.850342	11	-2.6	-4.1	12.4	NC	0.736659
267329_at	11	11	4.9	A	0.828613	11	-3.4	-5.5	4.9	D	0.99751
267330_at	11	11	1818.5	P	0.000244	11	1.7	1.1	1818.5	I	2.7e-05
267331_at	11	11	153.5	P	0.005859	11	-0.2	-0.8	153.5	NC	0.60871
267332_at	11	11	68.8	A	0.5	11	1.8	-0.9	68.8	NC	0.131343
267333_at	11	11	306	A	0.111572	11	-1.1	-2.1	306	D	0.999226
267334_at	11	11	2.4	A	0.976074	11	-2.7	-5.6	2.4	NC	0.977068
267335_s_at	11	11	209.4	P	0.000732	11	1.6	0.7	209.4	I	4.6e-05
267336_at	11	11	2612.7	P	0.000244	11	0.8	0.2	2612.7	I	0.000438
267309_at	11	11	636.9	P	0.001953	11	1.4	0.9	636.9	I	0.003699
267278_at	11	11	2408	P	0.000244	11	-0.2	-0.6	2408	NC	0.805199
267279_at	11	11	1722.8	P	0.000244	11	0.8	0.2	1722.8	I	0.001486
267280_at	11	11	9322.6	P	0.000244	11	2.3	2.1	9322.6	I	2e-05
267281_at	11	11	145.4	A	0.080566	11	0.3	-0.1	145.4	NC	0.111714
267282_at	11	11	218.2	P	0.000244	11	0.8	0.2	218.2	I	0.001486
267283_at	10	10	3.7	A	0.825684	10	1.6	-0.8	3.7	NC	0.175328
267284_at	11	11	12.4	A	0.870361	11	-0.6	-1.6	12.4	NC	0.986922
267285_at	11	11	240.2	A	0.149658	11	0.3	-0.4	240.2	NC	0.318909
267286_at	11	11	80.7	A	0.27417	11	2	0.7	80.7	NC	0.131343
267287_at	11	11	91.7	P	0.046143	11	-0.7	-1.5	91.7	NC	0.715033
267288_at	11	11	1761.1	P	0.000732	11	1	0.4	1761.1	I	2.3e-05
267289_at	11	11	182.5	P	0.000244	11	4.7	3.1	182.5	I	2e-05
267290_at	11	11	338.1	P	0.005859	11	-0.2	-0.7	338.1	NC	0.532344
267291_at	11	11	250.8	P	0.005859	11	0.2	-0.4	250.8	NC	0.296089
267292_at	11	11	102.4	A	0.129639	11	3.3	1.4	102.4	I	0.000492
267293_at	11	11	3257	P	0.000244	11	1.5	1.5	3257	I	2e-05
267294_at	11	11	282.1	P	0.018555	11	-0.2	-1	282.1	NC	0.5
267295_at	11	11	8.1	A	0.633789	11	-0.7	-2.3	8.1	NC	0.177412
267296_at	11	11	158.1	A	0.19458	11	0.3	-0.1	158.1	NC	0.5
267297_at	11	11	2035	P	0.018555	11	1.2	0.9	2035	I	0.000389
267298_at	11	11	671.9	P	0.000732	11	-2.3	-2.6	671.9	D	0.99998
267299_at	11	11	81.6	A	0.111572	11	-3.6	-4.8	81.6	D	0.99998
267300_at	11	11	5006.3	P	0.000244	11	4.2	3.4	5006.3	I	2e-05
267301_at	11	11	4692.4	P	0.000244	11	0.9	0.4	4692.4	I	0.000189
267302_at	11	11	200.5	P	0.000244	11	-1.2	-2.1	200.5	D	0.999911
267303_at	11	11	33.9	A	0.171387	11	0.9	-0.4	33.9	NC	0.274048
267304_at	11	11	66.8	A	0.111572	11	2.1	-0.1	66.8	NC	0.232549
267305_at	11	11	170.4	P	0.00415	11	-1	-1.9	170.4	NC	0.989865
267306_at	11	11	1669.3	P	0.000244	11	0.2	-0.1	1669.3	NC	0.274048
267307_at	11	11	93.7	A	0.067627	11	1.6	0.2	93.7	I	0.004481
267308_at	11	11	241.3	A	0.067627	11	-1.1	-2.1	241.3	D	0.999932
267274_at	11	11	840.2	P	0.000244	11	1.9	1	840.2	I	2e-05
267275_at	11	11	17.8	A	0.696289	11	0.4	-0.5	17.8	NC	0.078937
267276_at	11	11	94.6	A	0.219482	11	4.1	2.6	94.6	I	0.001486
267277_at	11	11	1136.7	P	0.000732	11	1.6	1.3	1136.7	I	0.000189
267246_at	11	11	4601.7	P	0.000244	11	1.7	1.3	4601.7	I	2e-05
267247_at	11	11	206.9	P	0.008057	11	-3.8	-4.8	206.9	D	0.99998
267248_at	11	11	295.8	P	0.000244	11	0.4	-0.2	295.8	I	0.003355
267249_at	11	11	3.8	A	0.780518	11	-4.9	-5.9	3.8	MD	0.995075
267250_at	11	11	10.8	A	0.665527	11	1.8	0.7	10.8	NC	0.021224
267251_at	11	11	3906.3	P	0.000244	11	0.6	0.3	3906.3	I	3.5e-05
267252_at	11	11	43.8	M	0.056152	11	-1	-2.2	43.8	NC	0.583567
267253_at	11	11	5.1	A	0.850342	11	0.3	-2.8	5.1	NC	0.454766
267254_at	11	11	39.7	A	0.398926	11	0	-0.8	39.7	NC	0.725952
267255_at	11	11	35.7	A	0.5	11	-1.3	-3	35.7	NC	0.105663
267256_s_at	11	11	94.7	P	0.046143	11	-1.2	-1.6	94.7	D	0.999886
267257_at	11	11	389.2	P	0.000244	11	-0.4	-1.2	389.2	NC	0.596188
267258_at	11	11	1486.4	P	0.000244	11	1.2	0.8	1486.4	I	2e-05
267259_at	11	11	11213.3	P	0.000244	11	0.4	0.1	11213.3	I	0.004073
267260_at	11	11	91.8	A	0.27417	11	1.1	0.3	91.8	NC	0.026698
267261_at	11	11	21450.5	P	0.000244	11	1	0.6	21450.5	I	2e-05
267262_at	11	11	110.5	P	0.001953	11	-1.1	-1.8	110.5	D	0.998664
267263_at	11	11	108.4	P	0.030273	11	0.7	-0.1	108.4	NC	0.169098
267264_at	11	11	3	A	0.567627	11	-3.8	-6.2	3	D	0.999727
267265_at	11	11	180.9	P	0.000732	11	-1.1	-1.4	180.9	D	0.99998
267266_at	11	11	783.5	P	0.000244	11	1.2	0.7	783.5	I	2.3e-05
267267_at	11	11	15.4	A	0.432373	11	0.4	-0.5	15.4	NC	0.5
267268_at	11	11	1236.6	P	0.000244	11	-0.3	-1	1236.6	NC	0.838962
267269_at	11	11	635.2	P	0.000244	11	-0.3	-0.9	635.2	NC	0.838962
267270_at	11	11	5.8	A	0.5	11	-2.6	-3.9	5.8	NC	0.330589
267271_at	11	11	205.8	M	0.056152	11	-1	-1.6	205.8	D	0.997247
267272_at	11	11	28	A	0.246094	11	2.4	0.5	28	NC	0.028766
267273_at	11	11	52.9	A	0.219482	11	-0.2	-1	52.9	NC	0.757415
267239_at	11	11	777	P	0.000244	11	-1.8	-2.4	777	D	0.99997
267240_at	11	11	20	A	0.633789	11	-1.6	-3.1	20	NC	0.558077
267241_at	11	11	34	A	0.5	11	-0.9	-1.4	34	NC	0.952736
267242_at	11	11	14.3	A	0.567627	11	2.2	-0.6	14.3	NC	0.570859
267243_at	11	11	2.7	A	0.753906	11	0.6	-3.6	2.7	NC	0.39129
267244_at	11	11	83.8	A	0.246094	11	-0.6	-1	83.8	NC	0.633407
267245_at	11	11	24.1	A	0.334473	11	0.2	-1.1	24.1	NC	0.657563
267215_at	11	11	12.5	A	0.850342	11	0.7	-0.3	12.5	NC	0.078937
267216_at	11	11	12.8	A	0.696289	11	0	-1.2	12.8	NC	0.5
267217_at	11	11	23.4	A	0.19458	11	2.1	-0.6	23.4	NC	0.493524
267218_at	11	11	18.7	A	0.953857	11	-0.1	-1.8	18.7	NC	0.242585
267219_at	11	11	188.9	A	0.27417	11	-0.1	-0.9	188.9	NC	0.545234
267220_at	11	11	136.2	P	0.010742	11	-1.2	-2.1	136.2	D	0.999562
267221_at	11	11	116.5	P	0.037598	11	-0.7	-1.5	116.5	NC	0.930187
267222_at	11	11	47.5	A	0.366211	11	1.5	0.5	47.5	NC	0.203871
267223_at	11	11	427.3	P	0.01416	11	-0.7	-1.2	427.3	NC	0.989865
267224_at	11	11	73.7	A	0.111572	11	-0.4	-1.1	73.7	NC	0.736659
267225_at	11	11	4.5	A	0.981445	11	1.2	0	4.5	NC	0.307406
267226_at	11	11	16.2	A	0.780518	11	1.4	0.8	16.2	NC	0.021224
267227_at	11	11	36.9	A	0.149658	11	-0.8	-1.5	36.9	NC	0.814019
267228_at	11	11	10.3	A	0.80542	11	-1.5	-2.2	10.3	NC	0.545234
267229_s_at	11	11	199.7	P	0.037598	11	0.5	-0.4	199.7	NC	0.153232
267230_at	11	11	3496.7	P	0.000244	11	3.3	2.5	3496.7	I	2e-05
267231_at	11	11	137.8	A	0.129639	11	0.1	-0.7	137.8	NC	0.5
267232_at	11	11	137.2	P	0.023926	11	0.7	-0.3	137.2	NC	0.161038
267233_s_at	11	11	142.8	P	0.010742	11	-3.7	-4.2	142.8	D	0.99998
267234_x_at	11	11	76	A	0.080566	11	-0.2	-1.3	76	NC	0.033304
267235_at	11	11	238.9	A	0.129639	11	-1.3	-1.6	238.9	NC	0.990708
267236_at	11	11	2177.7	P	0.001221	11	-0.8	-1.1	2177.7	D	0.999611
267237_s_at	11	11	169.3	P	0.01416	11	-0.1	-0.6	169.3	NC	0.203871
267238_at	11	11	1335.8	P	0.001221	11	3.3	2.7	1335.8	I	2e-05
267211_at	11	11	256.2	P	0.000732	11	-1.5	-2.2	256.2	D	0.99998
267212_at	11	11	2164.3	P	0.000244	11	-2	-2.3	2164.3	D	0.99998
267213_at	11	11	1435.8	P	0.000732	11	0.5	0.2	1435.8	I	0.003355
267214_at	11	11	265.6	P	0.000732	11	-1.7	-2.2	265.6	D	0.99998
267183_at	11	11	260.9	P	0.010742	11	0.4	0	260.9	I	0.001832
267184_at	11	11	205.1	P	0.005859	11	-2	-2.2	205.1	D	0.99998
267185_at	11	11	803.4	P	0.000244	11	-0.3	-0.7	803.4	NC	0.703911
267186_at	11	11	258.3	P	0.001221	11	-1.1	-2.1	258.3	MD	0.995075
267187_s_at	11	11	328.1	P	0.000244	11	-2.5	-2.9	328.1	D	0.99998
267188_at	11	11	503.8	P	0.01416	11	-1	-1.5	503.8	D	0.99996
267189_at	11	11	443.6	P	0.00293	11	-0.6	-1	443.6	D	0.995927
267190_at	11	11	146.6	A	0.080566	11	1.6	0.7	146.6	NC	0.00712
267191_at	11	11	37.4	A	0.27417	11	2.2	-0.4	37.4	NC	0.441923
267192_at	11	11	3.2	A	0.80542	11	-2.1	-3.6	3.2	NC	0.955851
267193_at	11	11	56.2	A	0.533936	11	0.9	-1	56.2	NC	0.5
267194_s_at	11	11	230.2	P	0.010742	11	-2.1	-2.6	230.2	D	0.99998
267195_at	11	11	161.4	A	0.149658	11	0.5	-0.5	161.4	NC	0.044149
267196_at	11	11	4008.5	P	0.000244	11	-0.3	-0.9	4008.5	NC	0.583567
267197_at	11	11	76.5	A	0.080566	11	-0.2	-1.3	76.5	NC	0.681091
267198_at	11	11	42.3	A	0.219482	11	-0.3	-1.7	42.3	NC	0.980376
267199_at	11	11	478.2	P	0.000244	11	1.1	0.3	478.2	I	4.6e-05
267200_at	11	11	155	A	0.095215	11	0.3	-0.4	155	NC	0.5
267201_at	11	11	120.3	P	0.01416	11	-1.2	-2.5	120.3	NC	0.990708
267202_s_at	11	11	53.8	A	0.246094	11	1.6	0.6	53.8	I	0.001077
267203_at	11	11	0.9	A	0.953857	11	-0.6	-1.9	0.9	NC	0.715033
267204_at	11	11	162.1	A	0.171387	11	0.2	-0.4	162.1	NC	0.5
267205_at	11	11	107.3	A	0.111572	11	0.1	-0.8	107.3	NC	0.39129
267206_at	11	11	16	A	0.5	11	0.5	-0.7	16	NC	0.047264
267207_at	11	11	131.3	P	0.046143	11	-0.3	-0.7	131.3	NC	0.980376
267208_at	11	11	727.6	P	0.005859	11	-0.1	-0.6	727.6	NC	0.5
267209_at	11	11	1003.6	P	0.000244	11	3.3	2.1	1003.6	I	2e-05
267210_at	11	11	141.9	P	0.023926	11	-0.9	-1.9	141.9	NC	0.747149
267151_at	11	11	1281.8	P	0.001953	11	-0.8	-1.2	1281.8	D	0.99998
267152_at	11	11	556.9	P	0.000732	11	-1.6	-2.5	556.9	D	0.999922
267153_at	11	11	464.3	P	0.000244	11	-1.8	-2.2	464.3	D	0.99998
267154_at	11	11	6385.5	P	0.000732	11	0.5	0.2	6385.5	NC	0.018128
267155_at	11	11	0.6	A	0.953857	11	-2.2	-5.3	0.6	NC	0.977068
267156_at	11	11	13.2	A	0.567627	11	-1.7	-3.3	13.2	NC	0.767451
267157_at	11	11	175.5	A	0.080566	11	0.2	-0.2	175.5	NC	0.5
267158_at	11	11	27.6	A	0.366211	11	0.6	0.4	27.6	NC	0.069813
267159_at	11	11	128.8	A	0.246094	11	-0.1	-0.8	128.8	NC	0.596188
267160_at	11	11	135.7	A	0.111572	11	1.2	0	135.7	NC	0.161038
267161_at	11	11	364.4	P	0.000244	11	-0.1	-0.5	364.4	NC	0.5
267162_s_at	11	11	247	P	0.010742	11	1.3	0.4	247	I	0.000692
267163_at	11	11	781.5	P	0.000244	11	1.2	0.6	781.5	I	2e-05
267164_at	11	11	3.7	A	0.888428	11	0.1	-0.7	3.7	NC	0.583567
267165_at	11	11	926.9	P	0.000244	11	1.3	0.7	926.9	I	0.000307
267166_at	11	11	10.8	A	0.665527	11	-2.6	-4.8	10.8	NC	0.942324
267167_at	11	11	51.2	A	0.27417	11	2	0.3	51.2	NC	0.010135
267168_at	11	11	554.4	P	0.01416	11	2	0.9	554.4	I	0.001336
267169_at	11	11	2207.2	P	0.000244	11	-2.1	-2.5	2207.2	D	0.99998
267170_at	11	11	120.4	A	0.067627	11	-1.8	-2.4	120.4	D	0.999965
267171_at	11	11	119.5	P	0.000244	11	0.2	-0.6	119.5	NC	0.169098
267172_at	11	11	166.1	P	0.018555	11	-2.6	-3	166.1	D	0.999693
267173_at	11	11	99.7	P	0.00293	11	0	-1.4	99.7	NC	0.596188
267174_at	11	11	31.6	A	0.27417	11	-2.4	-4	31.6	NC	0.905721
267175_s_at	11	11	1003.8	P	0.000732	11	-0.2	-0.6	1003.8	NC	0.645558
267176_at	11	11	92.2	A	0.246094	11	1.1	-0.1	92.2	NC	0.454766
267177_at	11	11	70.9	A	0.27417	11	-1	-1.3	70.9	NC	0.814019
267178_at	11	11	365.5	P	0.000732	11	3.4	2.1	365.5	I	2.3e-05
267179_at	11	11	688.5	P	0.00293	11	0.9	0.3	688.5	NC	0.01421
267180_at	11	11	1274.9	P	0.000244	11	-0.4	-0.5	1274.9	D	0.999034
267181_at	11	11	1272.8	P	0.000732	11	3.4	2.3	1272.8	I	3e-05
267182_at	11	11	63.1	A	0.219482	11	-3.9	-4.7	63.1	D	0.99998
267148_at	11	11	118.7	A	0.246094	11	-1.1	-1.4	118.7	D	0.996645
267149_s_at	11	11	5.3	A	0.780518	11	0.1	-2	5.3	NC	0.5
267150_at	11	11	9.7	A	0.633789	11	-2.1	-3.9	9.7	NC	0.5
267120_at	11	11	7.4	A	0.753906	11	-1.1	-2.2	7.4	NC	0.429141
267121_at	11	11	20.9	A	0.633789	11	1.6	0.2	20.9	NC	0.493524
267122_at	11	11	4.8	A	0.72583	11	-1.2	-3.2	4.8	NC	0.961585
267123_at	11	11	14.7	A	0.72583	11	-2.9	-6	14.7	NC	0.633407
267124_at	11	11	72.2	A	0.334473	11	2.2	0.9	72.2	NC	0.057676
267125_at	11	11	4.7	A	0.870361	11	0.3	-0.3	4.7	NC	0.633407
267126_s_at	11	11	25.8	A	0.095215	11	-3	-4.3	25.8	D	0.99998
267127_at	11	11	61.5	A	0.171387	11	-0.9	-2.2	61.5	D	0.999922
267128_at	11	11	17.6	A	0.72583	11	-2.7	-3.7	17.6	NC	0.467656
267129_at	11	11	154.7	A	0.19458	11	-0.3	-1.6	154.7	NC	0.296089
267130_at	11	11	246.5	P	0.000244	11	-2.3	-2.6	246.5	D	0.999973
267131_at	11	11	0.4	A	0.981445	11	-0.4	-3.5	0.4	NC	0.930187
267132_at	11	11	2396.5	P	0.000732	11	0.4	0.2	2396.5	NC	0.028766
267133_at	11	11	15.2	A	0.633789	11	0.4	-0.1	15.2	NC	0.467656
267134_at	11	11	3545.4	P	0.000244	11	2.2	1.7	3545.4	I	2e-05
267135_at	11	11	125	P	0.00293	11	0.2	-0.4	125	NC	0.00712
267136_at	11	11	919.6	P	0.000244	11	-0.5	-1	919.6	D	0.998923
267137_at	11	11	51.8	A	0.246094	11	0	-1.4	51.8	NC	0.51942
267138_s_at	11	11	1117.5	P	0.001221	11	0.2	-0.4	1117.5	NC	0.318909
267139_s_at	11	11	1.8	A	0.962402	11	0.5	-1	1.8	NC	0.942324
267140_at	11	11	1199.5	P	0.000244	11	5.7	4.2	1199.5	I	2e-05
267141_at	11	11	3.9	A	0.753906	11	-2	-3.5	3.9	NC	0.975245
267142_at	11	11	3868.4	P	0.000244	11	3.9	3.7	3868.4	I	2e-05
267143_at	11	11	52.7	P	0.046143	11	-0.3	-0.8	52.7	NC	0.5
267144_at	11	11	203.9	A	0.080566	11	1.3	0.3	203.9	NC	0.026698
267145_at	11	11	342.3	P	0.000244	11	-0.5	-1.2	342.3	NC	0.905721
267146_at	11	11	10	A	0.888428	11	-0.1	-0.8	10	NC	0.583567
267147_at	11	11	7535.4	P	0.000244	11	5.8	5	7535.4	I	2e-05
267088_at	11	11	240.4	A	0.129639	11	-2.2	-3	240.4	D	0.99998
267089_at	11	11	625.2	P	0.000244	11	-3.6	-4.2	625.2	D	0.99998
267090_at	11	11	625.4	P	0.001221	11	1	0.5	625.4	I	0.001486
267091_at	11	11	405.3	P	0.008057	11	0.4	-0.1	405.3	NC	0.00712
267092_at	11	11	219.7	A	0.095215	11	1	0.7	219.7	NC	0.274048
267093_at	11	11	1231.2	P	0.000244	11	-3	-3.5	1231.2	D	0.99998
267094_at	11	11	19.2	A	0.366211	11	-1.2	-2.5	19.2	NC	0.5
267095_at	11	11	1575.4	P	0.000732	11	-0.5	-0.8	1575.4	D	0.99996
267096_at	11	11	85.5	P	0.01416	11	-1.1	-1.7	85.5	D	0.999954
267097_at	11	11	11.7	A	0.633789	11	-2	-3.4	11.7	NC	0.583567
267098_at	11	11	4.8	A	0.989258	11	0.3	-0.3	4.8	NC	0.296089
267099_at	11	11	233.2	P	0.000244	11	-0.9	-1.2	233.2	D	0.99998
267100_at	11	11	51.3	A	0.567627	11	-0.7	-1.8	51.3	NC	0.441923
267101_at	11	11	111.5	A	0.303711	11	-0.3	-1.3	111.5	NC	0.60871
267102_at	11	11	1373.5	P	0.000244	11	1.7	1.5	1373.5	I	2e-05
267103_at	11	11	274.3	A	0.19458	11	-0.4	-0.8	274.3	D	0.999382
267104_at	11	11	16767.8	P	0.000244	11	1	0.6	16767.8	I	2e-05
267105_at	11	11	74.9	A	0.398926	11	-0.1	-0.7	74.9	NC	0.5
267106_s_at	11	11	2646.6	P	0.000244	11	-0.8	-1.2	2646.6	D	0.999562
267107_at	11	11	15	A	0.665527	11	1.5	-0.2	15	NC	0.078937
267108_at	11	11	61.2	A	0.219482	11	-0.1	-0.5	61.2	NC	0.830902
267109_at	11	11	4.7	A	0.943848	11	1.4	-1.7	4.7	NC	0.274048
267110_at	11	11	140.3	P	0.001953	11	0	-1.1	140.3	NC	0.786812
267111_s_at	11	11	145.1	A	0.067627	11	0	-0.6	145.1	NC	0.307406
267112_at	11	11	2148.3	P	0.000244	11	2.7	2	2148.3	I	2e-05
267113_at	11	11	619.3	P	0.000244	11	1.5	0.9	619.3	I	2.3e-05
267114_at	11	11	472.3	P	0.000732	11	-0.3	-1	472.3	MD	0.995075
267115_s_at	11	11	17.2	A	0.432373	11	-0.5	-1.5	17.2	NC	0.5
267116_at	11	11	192.1	P	0.030273	11	0.8	0.2	192.1	NC	0.48058
267117_at	11	11	0.7	A	0.665527	11	-4.4	-7.9	0.7	NC	0.736659
267118_at	11	11	254.2	P	0.001953	11	2.3	0.9	254.2	I	0.000273
267119_at	11	11	43.1	A	0.466064	11	1.3	0.6	43.1	NC	0.5
267085_at	11	11	84.6	A	0.27417	11	0.1	-0.6	84.6	NC	0.099852
267086_at	11	11	8.9	A	0.919434	11	-0.8	-1.8	8.9	D	0.998799
267087_at	11	11	99.7	P	0.046143	11	0.1	-1.6	99.7	NC	0.5
267056_at	11	11	23.6	A	0.27417	11	2.3	-0.2	23.6	NC	0.429141
267057_at	11	11	158.9	A	0.095215	11	-2.2	-3	158.9	D	0.99998
267058_at	11	11	221.1	P	0.046143	11	1.1	0.4	221.1	I	0.000774
267059_at	11	11	445.2	P	0.000244	11	-1.1	-1.4	445.2	D	0.999932
267060_at	11	11	308.1	P	0.000244	11	-1.3	-1.7	308.1	D	0.99998
267061_at	11	11	773.1	P	0.000244	11	-1.5	-2.1	773.1	D	0.99998
267062_at	11	11	871.9	P	0.000244	11	1.8	1.5	871.9	I	2e-05
267063_at	11	11	59.8	A	0.366211	11	-1.6	-2.5	59.8	D	0.999448
267064_at	11	11	2627.1	P	0.000244	11	1	0.5	2627.1	I	0.000189
267065_at	11	11	108.9	A	0.246094	11	-0.3	-1.2	108.9	NC	0.881991
267066_at	11	11	122.7	P	0.01416	11	-0.8	-2.1	122.7	NC	0.988955
267067_at	11	11	307.6	M	0.056152	11	-0.2	-0.9	307.6	NC	0.558077
267068_at	11	11	277.9	P	0.000732	11	0.4	-0.6	277.9	NC	0.5
267069_at	11	11	594.6	P	0.001221	11	3.1	2.3	594.6	I	3e-05
267070_at	11	11	544.7	P	0.01416	11	-1.2	-1.6	544.7	D	0.99997
267071_at	11	11	439.4	P	0.001953	11	0.7	0.2	439.4	I	0.001486
267072_at	11	11	971	P	0.000732	11	1.1	0.6	971	I	0.000241
267073_at	11	11	1851.2	P	0.000244	11	0.9	0.5	1851.2	I	0.000307
267074_s_at	11	11	25.1	A	0.753906	11	1.6	-0.4	25.1	NC	0.131343
267075_at	11	11	131.4	A	0.067627	11	-0.5	-1	131.4	NC	0.846768
267076_at	11	11	58.3	A	0.5	11	-2.1	-2.9	58.3	D	0.99997
267077_at	11	11	153.6	A	0.080566	11	-1.8	-3.2	153.6	D	0.999693
267078_at	11	11	80.6	A	0.080566	11	0.2	-0.3	80.6	NC	0.5
267079_at	11	11	198.9	P	0.023926	11	0.1	-0.8	198.9	NC	0.5
267080_at	11	11	291.6	P	0.00293	11	-2	-2.3	291.6	D	0.99998
267081_at	11	11	104.2	P	0.030273	11	-1.5	-2.9	104.2	D	0.999611
267082_at	11	11	830.6	P	0.000732	11	1.2	0.4	830.6	I	0.001832
267083_at	11	11	6375.8	P	0.000244	11	2.8	2.3	6375.8	I	2e-05
267084_at	11	11	262.2	P	0.000244	11	-1.3	-1.6	262.2	D	0.99998
267050_at	11	11	535.5	P	0.001953	11	1.8	1.1	535.5	I	0.000307
267051_at	11	11	9.3	A	0.780518	11	0.6	0.1	9.3	NC	0.011045
267052_at	11	11	1232.2	P	0.000244	11	1.1	0.4	1232.2	I	0.00013
267053_s_at	11	11	78.5	A	0.246094	11	0.2	-0.2	78.5	NC	0.057676
267054_at	11	11	283.2	P	0.001953	11	-0.4	-0.9	283.2	NC	0.978776
267055_at	11	11	3236.8	P	0.000244	11	2.2	1.4	3236.8	I	2e-05
267025_at	11	11	3	A	0.80542	11	-2.2	-4.4	3	NC	0.703911
267026_at	11	11	527.5	P	0.001221	11	5.1	3.1	527.5	I	2e-05
267027_at	11	11	485.7	P	0.030273	11	-1.9	-2.3	485.7	D	0.999977
267028_at	11	11	7647.3	P	0.000244	11	4.5	4.2	7647.3	I	2e-05
267029_at	11	11	111.7	P	0.046143	11	-1	-2.7	111.7	NC	0.925732
267030_at	11	11	682.2	P	0.00415	11	-0.8	-1.3	682.2	D	0.997968
267031_at	11	11	383.3	P	0.001221	11	0.5	-0.1	383.3	NC	0.01421
267032_at	11	11	209.3	P	0.00293	11	4.2	2.1	209.3	I	2e-05
267033_at	11	11	783.3	P	0.000244	11	0	-0.7	783.3	NC	0.60871
267034_at	11	11	8493.2	P	0.000244	11	1.1	0.6	8493.2	I	0.000552
267035_at	11	11	2908	P	0.000244	11	0	-0.6	2908	NC	0.5
267036_at	11	11	320.9	P	0.000732	11	-0.1	-0.4	320.9	NC	0.692594
267037_at	11	11	27.9	A	0.27417	11	-3.3	-4.7	27.9	D	0.99998
267038_at	11	11	225.3	P	0.00293	11	-1.5	-2.5	225.3	D	0.999911
267039_at	11	11	172.6	A	0.246094	11	0.6	0	172.6	NC	0.169098
267040_at	11	11	288.3	P	0.030273	11	0.4	-0.2	288.3	NC	0.318909
267041_at	11	11	56.3	A	0.19458	11	-1.1	-2.7	56.3	D	0.998168
267042_at	11	11	25.1	A	0.533936	11	-0.1	-0.7	25.1	NC	0.366593
267043_at	11	11	26.9	A	0.696289	11	-1.7	-3.2	26.9	NC	0.925732
267044_at	11	11	179	P	0.00415	11	0.8	0	179	NC	0.131343
267045_at	11	11	25.7	A	0.80542	11	0.1	-0.9	25.7	NC	0.681091
267046_at	11	11	8	A	0.780518	11	0.4	-0.2	8	NC	0.454766
267047_at	11	11	28.7	A	0.780518	11	-2.3	-4.4	28.7	NC	0.596188
267048_at	11	11	108.7	A	0.095215	11	-1.1	-1.9	108.7	D	0.999977
267049_at	11	11	5.1	A	0.850342	11	0.1	-0.6	5.1	NC	0.692594
267022_at	11	11	8.8	A	0.432373	11	0.2	-1.5	8.8	NC	0.342437
267023_at	11	11	4436.8	P	0.000244	11	1.3	1	4436.8	I	6e-05
267024_s_at	11	11	244.9	P	0.000244	11	1.2	0.6	244.9	I	6e-05
266994_at	11	11	12.5	A	0.601074	11	-1.9	-3.5	12.5	NC	0.506476
266995_at	11	11	1864.3	P	0.000244	11	3.4	1.5	1864.3	I	2e-05
266996_at	11	11	65.3	A	0.219482	11	0	-1.3	65.3	NC	0.296089
266997_at	11	11	358.7	P	0.008057	11	0.4	-0.1	358.7	NC	0.429141
266998_at	11	11	157	A	0.129639	11	2.9	0.7	157	NC	0.028766
266999_at	11	11	105.3	M	0.056152	11	-1.3	-2.1	105.3	D	0.999654
267000_at	11	11	395.6	P	0.000732	11	-2	-2.4	395.6	D	0.99998
267001_at	11	11	147.4	P	0.000732	11	-2.2	-3.1	147.4	D	0.999948
267002_s_at	11	11	8717.1	P	0.000732	11	-0.9	-1.1	8717.1	D	0.999977
267003_at	11	11	2183	P	0.000244	11	3.2	2.7	2183	I	2e-05
267004_at	11	11	1122.5	P	0.000732	11	1	0.5	1122.5	I	0.00013
267005_at	11	11	262.4	P	0.010742	11	-2.3	-3.2	262.4	D	0.99996
267006_at	11	11	229.9	A	0.080566	11	0.6	0.3	229.9	NC	0.013078
267007_at	11	11	2048.1	P	0.000732	11	-0.4	-0.8	2048.1	NC	0.98579
267008_at	11	11	9108.8	P	0.000244	11	4.3	3.7	9108.8	I	2e-05
267009_at	11	11	300.4	P	0.00415	11	0.6	0.1	300.4	NC	0.054022
267010_at	11	11	56.5	A	0.432373	11	0.1	-0.5	56.5	NC	0.5
267011_at	11	11	45.3	A	0.398926	11	0.3	-0.7	45.3	NC	0.307406
267012_at	11	11	41.1	A	0.633789	11	1.3	-0.9	41.1	NC	0.830902
267013_at	11	11	33.9	A	0.533936	11	0	-1.4	33.9	NC	0.62112
267014_at	11	11	668.7	P	0.000244	11	0.6	-0.1	668.7	I	0.000114
267015_at	11	11	1058.6	P	0.000244	11	-0.6	-0.9	1058.6	D	0.99998
267016_at	11	11	80.8	A	0.171387	11	0.2	-0.2	80.8	NC	0.39129
267017_at	11	11	100.9	P	0.00293	11	-0.7	-1.3	100.9	D	0.996301
267018_at	11	11	199.1	P	0.023926	11	-0.9	-1.8	199.1	NC	0.990708
267019_at	11	11	645.3	P	0.000244	11	1.3	0.7	645.3	I	2e-05
267020_at	11	11	57.4	M	0.056152	11	-0.1	-1	57.4	NC	0.894337
267021_at	11	11	80.3	P	0.023926	11	0.7	-0.1	80.3	I	0.000865
266987_at	11	11	152.8	A	0.466064	11	0.3	0	152.8	NC	0.5
266988_at	11	11	35.4	P	0.046143	11	0	-0.6	35.4	NC	0.454766
266989_at	11	11	47.4	P	0.023926	11	-1.7	-2.6	47.4	D	0.999562
266990_at	11	11	178.9	P	0.037598	11	-0.9	-1.1	178.9	NC	0.977068
266991_at	11	11	512.5	P	0.001953	11	-0.2	-0.9	512.5	NC	0.854318
266992_at	11	11	1210.3	P	0.000244	11	3.5	2.5	1210.3	I	2e-05
266993_at	11	11	245.2	P	0.000732	11	1.6	0.7	245.2	I	6e-05
266962_at	11	11	61.2	P	0.00293	11	1	-0.1	61.2	NC	0.015426
266963_at	11	11	471.4	P	0.00415	11	-2.3	-2.6	471.4	D	0.99998
266964_at	11	11	1192.6	P	0.000244	11	1.9	1.7	1192.6	I	2e-05
266965_at	11	11	61.3	A	0.303711	11	0.6	-0.5	61.3	NC	0.37888
266966_at	11	11	5.9	A	0.696289	11	-1.4	-4.1	5.9	NC	0.429141
266967_at	11	11	23.5	A	0.432373	11	-0.5	-1.2	23.5	NC	0.5
266968_at	11	11	1681.2	P	0.000244	11	0.7	0.3	1681.2	I	5.2e-05
266969_at	11	11	142.6	P	0.030273	11	0.5	-0.9	142.6	NC	0.284967
266970_at	11	11	25.6	A	0.665527	11	0.7	0.2	25.6	NC	0.153232
266971_at	11	11	308.6	P	0.023926	11	-0.6	-1.3	308.6	NC	0.993497
266972_at	11	11	13.4	A	0.27417	11	-1.2	-3.5	13.4	NC	0.403812
266973_at	11	11	57.9	P	0.037598	11	0.1	-0.5	57.9	NC	0.5
266974_at	11	11	7.6	A	0.870361	11	0.6	-1.5	7.6	NC	0.131343
266975_at	11	11	127.1	A	0.246094	11	0.6	-0.5	127.1	NC	0.5
266976_at	11	11	8.4	A	0.870361	11	-2.7	-4.2	8.4	NC	0.854318
266977_at	11	11	233.9	P	0.001953	11	1.8	0.8	233.9	I	2e-05
266978_at	11	11	79.5	A	0.149658	11	0.2	-0.3	79.5	NC	0.318909
266979_at	11	11	60.5	A	0.303711	11	-0.7	-1.5	60.5	NC	0.969033
266980_at	11	11	1251.7	P	0.000244	11	1.2	0.8	1251.7	I	6e-05
266981_at	11	11	1355.6	P	0.000244	11	-0.9	-1.1	1355.6	D	0.99998
266982_at	11	11	139	P	0.000732	11	0	-1.3	139	NC	0.945978
266983_at	11	11	6702.7	P	0.000244	11	3.5	2.9	6702.7	I	2e-05
266984_at	11	11	2449.8	P	0.000732	11	1.8	1.1	2449.8	I	2e-05
266985_at	11	11	256	P	0.008057	11	-1.2	-2.1	256	MD	0.994591
266986_at	11	11	638.6	P	0.023926	11	-1.8	-3.3	638.6	D	0.99998
266959_at	11	11	56.6	A	0.171387	11	-0.2	-1.3	56.6	NC	0.60871
266960_at	11	11	13.8	A	0.80542	11	-2.6	-4.4	13.8	NC	0.583567
266961_at	11	11	52.4	A	0.5	11	-0.1	-1	52.4	NC	0.5
266931_at	11	11	12.4	A	0.919434	11	0.1	-0.4	12.4	NC	0.39129
266932_s_at	11	11	449.6	P	0.008057	11	1.6	1.2	449.6	I	6e-05
266933_at	11	11	24	A	0.5	11	-0.3	-1.6	24	NC	0.330589
266934_at	11	11	693	P	0.001221	11	1	0	693	NC	0.008511
266935_at	11	11	845.9	P	0.005859	11	1.3	0.8	845.9	I	0.003355
266936_at	11	11	13.2	A	0.466064	11	-1.2	-2.3	13.2	NC	0.5
266937_at	11	11	2.1	A	0.962402	11	1.1	-0.1	2.1	NC	0.570859
266938_at	11	11	681.3	P	0.000244	11	-1.2	-1.6	681.3	D	0.999759
266939_at	11	11	7814.1	P	0.000244	11	-1.4	-2	7814.1	D	0.99998
266940_at	11	11	12.3	A	0.72583	11	-2.3	-4	12.3	NC	0.861614
266941_at	11	11	98.5	M	0.056152	11	0.6	-0.8	98.5	NC	0.429141
266942_at	11	11	318	P	0.001953	11	-0.5	-1.2	318	NC	0.987976
266943_at	11	11	80.6	P	0.023926	11	0.5	-0.5	80.6	NC	0.041201
266944_at	11	11	193.3	P	0.01416	11	0.1	-0.3	193.3	MI	0.005933
266945_at	11	11	4.1	A	0.991943	11	-0.2	-1.3	4.1	NC	0.888286
266946_at	11	11	164.9	A	0.149658	11	-3.9	-4.9	164.9	D	0.99998
266947_at	11	11	5.6	A	0.989258	11	-0.6	-1.6	5.6	NC	0.916174
266948_at	11	11	113.2	A	0.080566	11	-0.7	-1.1	113.2	NC	0.991489
266949_s_at	11	11	2318.9	P	0.000244	11	2.4	1.7	2318.9	I	7.8e-05
266950_at	11	11	784.6	P	0.000244	11	0.3	-0.2	784.6	NC	0.111714
266951_at	11	11	48.7	A	0.466064	11	-0.8	-1.2	48.7	NC	0.993497
266952_at	11	11	94.2	P	0.046143	11	0.6	-0.2	94.2	NC	0.138386
266953_at	11	11	56.1	A	0.398926	11	-0.8	-1.8	56.1	NC	0.5
266954_at	11	11	35.2	A	0.567627	11	1.9	-0.3	35.2	NC	0.506476
266955_at	11	11	583.6	P	0.000244	11	-0.4	-0.6	583.6	D	0.995927
266956_at	11	11	298.4	P	0.00415	11	-1.2	-1.7	298.4	D	0.999973
266957_at	11	11	93.3	P	0.046143	11	-2	-2.6	93.3	D	0.999973
266958_at	11	11	1343.7	P	0.000244	11	0	-0.5	1343.7	NC	0.5
266899_at	11	11	164.4	A	0.19458	11	-0.4	-1.8	164.4	NC	0.875448
266900_at	11	11	1	A	0.870361	11	0.1	-3.7	1	NC	0.5
266901_at	11	11	460.2	P	0.000244	11	1.9	0.7	460.2	I	2.3e-05
266902_at	11	11	53.6	A	0.067627	11	0.8	0.2	53.6	NC	0.010135
266903_at	11	11	222.7	P	0.046143	11	0.4	-0.5	222.7	NC	0.124552
266904_at	11	11	623	P	0.000244	11	-0.8	-1.2	623	D	0.999382
266905_at	11	11	563.4	P	0.000244	11	-2.6	-3.2	563.4	D	0.99998
266906_at	11	11	508.3	P	0.000244	11	-1.3	-1.7	508.3	D	0.99998
266907_at	11	11	128.5	P	0.018555	11	0.5	-0.1	128.5	NC	0.033304
266908_at	11	11	730.1	P	0.005859	11	3.9	2.5	730.1	I	2e-05
266909_at	11	11	173.3	A	0.080566	11	3.8	2	173.3	I	4e-05
266910_at	11	11	309.1	P	0.00415	11	-0.3	-0.7	309.1	NC	0.905721
266911_at	11	11	864.6	P	0.000244	11	1.8	1.4	864.6	I	0.00013
266912_at	11	11	42.8	A	0.432373	11	-0.5	-1.8	42.8	NC	0.796129
266913_at	11	11	46.5	A	0.398926	11	-2	-2.9	46.5	D	0.995519
266914_at	11	11	44.2	A	0.129639	11	-1.5	-2.8	44.2	MD	0.994067
266915_at	11	11	102.8	P	0.030273	11	-0.7	-1.5	102.8	NC	0.989865
266916_at	11	11	197.2	P	0.00415	11	-0.2	-0.7	197.2	NC	0.692594
266917_at	11	11	43.6	A	0.19458	11	-0.3	-1.2	43.6	NC	0.429141
266918_at	11	11	65.3	A	0.129639	11	-0.1	-0.8	65.3	NC	0.5
266919_at	11	11	106.2	A	0.219482	11	1.3	0.1	106.2	NC	0.074268
266920_at	11	11	42.8	A	0.219482	11	2.2	1	42.8	NC	0.078937
266921_at	11	11	191.3	A	0.111572	11	-1.7	-2.8	191.3	D	0.998799
266922_s_at	11	11	1463.3	P	0.001221	11	1.4	0.7	1463.3	I	0.000389
266923_at	11	11	2572	P	0.000244	11	1	0.7	2572	I	2e-05
266924_at	11	11	862.2	P	0.000732	11	0.7	0.2	862.2	NC	0.041201
266925_at	11	11	736.7	P	0.005859	11	-0.4	-0.6	736.7	NC	0.868657
266926_at	11	11	407.2	P	0.001953	11	-0.4	-1.1	407.2	NC	0.973302
266927_at	11	11	437.4	P	0.001953	11	-3.6	-4.5	437.4	D	0.99998
266928_at	11	11	328.8	P	0.000732	11	-1.4	-1.9	328.8	D	0.99998
266929_at	11	11	226	P	0.00415	11	-2.2	-3	226	D	0.99998
266930_at	11	11	47.6	A	0.466064	11	-0.2	-0.8	47.6	NC	0.242585
266896_at	11	11	226	P	0.005859	11	-2.4	-2.9	226	D	0.99998
266897_at	11	11	13318.3	P	0.000244	11	0	-0.3	13318.3	NC	0.5
266898_at	11	11	327.3	P	0.001221	11	-2.8	-3.1	327.3	D	0.99998
266867_at	11	11	48.8	A	0.19458	11	-4	-5.2	48.8	D	0.99998
266868_at	11	11	72.2	P	0.000244	11	0.6	-0.2	72.2	NC	0.307406
266869_at	11	11	174.2	A	0.246094	11	-0.8	-1.5	174.2	D	0.999853
266870_at	11	11	291.2	P	0.018555	11	2.8	2.1	291.2	I	0.000438
266871_at	11	11	581.4	P	0.000244	11	1	0.3	581.4	I	2e-05
266872_at	11	11	373.4	P	0.000244	11	0.9	0.4	373.4	I	0.000273
266873_at	11	11	111.6	A	0.19458	11	-1.2	-2.2	111.6	NC	0.949447
266874_at	11	11	9.4	A	0.601074	11	-4.7	-6.7	9.4	D	0.999977
266875_at	11	11	140.3	P	0.010742	11	0.9	0	140.3	I	0.000438
266876_at	11	11	1264.6	P	0.000244	11	0.4	0	1264.6	NC	0.033304
266877_at	11	11	95.9	A	0.129639	11	-0.7	-1.5	95.9	NC	0.796129
266878_at	11	11	38.4	A	0.5	11	-0.1	-0.6	38.4	NC	0.493524
266879_at	11	11	16.4	A	0.432373	11	-2.3	-4.3	16.4	NC	0.5
266880_at	11	11	826.5	P	0.00293	11	-0.3	-0.7	826.5	NC	0.911062
266881_at	11	11	547.5	P	0.000732	11	-1.1	-1.6	547.5	D	0.999977
266882_at	11	11	807.6	P	0.000244	11	-1	-1.5	807.6	D	0.999911
266883_at	11	11	59.2	A	0.095215	11	2.5	1	59.2	NC	0.01421
266884_at	11	11	1235.8	P	0.000244	11	3.7	2.8	1235.8	I	2e-05
266885_at	11	11	418.4	P	0.001221	11	-1.6	-2	418.4	D	0.99998
266886_at	11	11	9.6	A	0.888428	11	-2.9	-5.2	9.6	NC	0.966696
266887_at	11	11	588	P	0.037598	11	-2	-2.4	588	D	0.99998
266888_s_at	11	11	3135.3	P	0.000244	11	0	-0.4	3135.3	NC	0.5
266889_at	11	11	109.5	A	0.303711	11	-1.1	-1.8	109.5	NC	0.875448
266890_at	11	11	1449.5	P	0.000244	11	-1.2	-1.7	1449.5	D	0.99987
266891_at	11	11	82	P	0.030273	11	0.3	-0.8	82	NC	0.558077
266892_at	11	11	456.2	P	0.001221	11	-3.7	-4.3	456.2	D	0.99998
266893_at	11	11	205.7	P	0.018555	11	-0.8	-1.7	205.7	NC	0.990708
266894_at	11	11	39.4	A	0.432373	11	-0.8	-1.4	39.4	NC	0.403812
266895_at	11	11	1746.9	P	0.001953	11	-1.5	-2.2	1746.9	D	0.99996
266836_at	11	11	139.7	A	0.129639	11	-0.6	-1.5	139.7	NC	0.669411
266837_x_at	11	11	11.8	A	0.246094	11	-0.4	-2.7	11.8	NC	0.715033
266838_at	11	11	120.8	A	0.149658	11	-0.1	-0.9	120.8	NC	0.786812
266839_at	11	11	879.6	P	0.001221	11	0.7	0.5	879.6	I	0.000774
266840_at	11	11	3.9	A	0.953857	11	-1.3	-3.7	3.9	NC	0.969033
266841_at	11	11	3770.3	P	0.000244	11	5.5	4.9	3770.3	I	2e-05
266842_at	11	11	1508.1	P	0.000244	11	0.8	0.3	1508.1	I	0.001201
266843_at	11	11	115.1	P	0.000732	11	0.3	-0.4	115.1	NC	0.069813
266844_at	11	11	10	A	0.943848	11	0.8	0	10	NC	0.681091
266845_at	11	11	92.4	A	0.303711	11	-1.6	-2.5	92.4	NC	0.796129
266846_at	11	11	774.1	P	0.001953	11	0.2	0	774.1	NC	0.454766
266847_at	11	11	639.7	P	0.000244	11	-1.3	-1.9	639.7	D	0.999977
266848_at	11	11	720.9	P	0.000244	11	-0.3	-0.4	720.9	NC	0.977068
266849_at	11	11	64.6	P	0.046143	11	1.3	1	64.6	NC	0.019624
266850_at	11	11	49.5	P	0.008057	11	0.2	-0.3	49.5	NC	0.5
266851_at	11	11	5.2	A	0.850342	11	0.2	-0.9	5.2	NC	0.5
266852_at	11	11	230.2	P	0.023926	11	-0.7	-1.6	230.2	NC	0.767451
266853_at	11	11	39.1	A	0.27417	11	0.4	-0.4	39.1	NC	0.318909
266854_at	11	11	78.5	P	0.01416	11	-0.3	-0.7	78.5	NC	0.5
266855_at	11	11	984.8	P	0.000244	11	1.3	0.8	984.8	I	2e-05
266856_at	11	11	1003.6	P	0.000244	11	-2.3	-2.7	1003.6	D	0.99998
266857_at	11	11	415.8	P	0.000732	11	-1.6	-2.3	415.8	D	0.99998
266858_at	11	11	594.8	P	0.000244	11	0.2	-0.6	594.8	NC	0.161038
266859_at	11	11	2.8	A	0.998047	11	-0.6	-2.3	2.8	NC	0.51942
266860_at	11	11	167.3	A	0.111572	11	0.6	0	167.3	I	0.002753
266861_at	11	11	1227.5	P	0.000244	11	0	-0.4	1227.5	NC	0.5
266862_at	11	11	6.5	A	0.533936	11	-2.6	-3.4	6.5	NC	0.681091
266863_at	11	11	313	P	0.00415	11	-1.6	-2.1	313	D	0.99998
266864_at	11	11	1580.7	P	0.001953	11	-0.4	-1	1580.7	D	0.99751
266865_at	11	11	576.6	P	0.000732	11	-3.5	-3.8	576.6	D	0.99998
266866_at	11	11	1582	P	0.000244	11	-0.8	-1.4	1582	D	0.999382
266832_at	11	11	1297.5	P	0.001953	11	3	1.9	1297.5	I	0.00013
266833_at	11	11	2.9	A	0.533936	11	0.1	-1.6	2.9	NC	0.441923
266834_s_at	11	11	2190.6	P	0.000732	11	2.9	2.2	2190.6	I	2e-05
266835_at	11	11	1595	P	0.000244	11	1.7	1.1	1595	I	2e-05
266804_at	11	11	715.7	P	0.000244	11	-1.4	-2	715.7	D	0.99998
266805_at	11	11	81.8	A	0.27417	11	-0.1	-1.1	81.8	NC	0.5
266806_at	11	11	1061	P	0.000244	11	-0.3	-0.7	1061	NC	0.952736
266807_at	11	11	126.4	P	0.046143	11	-0.2	-1	126.4	NC	0.725952
266808_at	11	11	1466	P	0.001953	11	-1.8	-2.3	1466	D	0.99998
266809_at	11	11	214.1	P	0.000732	11	-0.3	-1.7	214.1	NC	0.973302
266810_at	11	11	14.6	A	0.753906	11	-0.1	-0.7	14.6	NC	0.105663
266811_at	11	11	82.4	A	0.366211	11	-1.2	-2.5	82.4	NC	0.934434
266812_at	11	11	72.1	A	0.246094	11	0.1	-0.6	72.1	NC	0.5
266813_at	11	11	483	P	0.001953	11	-1.2	-1.8	483	D	0.999932
266814_at	11	11	23.2	A	0.303711	11	0.2	-1.5	23.2	NC	0.5
266815_at	11	11	369.4	P	0.001221	11	0.2	-0.2	369.4	NC	0.583567
266816_at	11	11	2659.5	P	0.000244	11	0.8	0.5	2659.5	I	2.3e-05
266817_at	11	11	179.8	P	0.00293	11	1.1	0.3	179.8	NC	0.030967
266818_at	11	11	541.6	P	0.000244	11	-0.3	-0.9	541.6	NC	0.868657
266819_at	11	11	2424.1	P	0.000244	11	0.1	-0.4	2424.1	NC	0.441923
266820_at	11	11	159.7	P	0.030273	11	-1	-2.3	159.7	D	0.999135
266821_at	11	11	100.5	A	0.19458	11	1.9	0.9	100.5	I	0.001832
266822_at	11	11	1776.4	P	0.000244	11	-1	-1.2	1776.4	D	0.99987
266823_at	11	11	81.3	A	0.334473	11	0.7	0.2	81.3	NC	0.013078
266824_at	11	11	316.5	P	0.00293	11	-0.2	-0.7	316.5	NC	0.5
266825_at	11	11	77.8	P	0.046143	11	0.5	-0.2	77.8	NC	0.203871
266826_at	11	11	386.6	P	0.000244	11	0.4	-0.1	386.6	I	0.004073
266827_at	11	11	24.3	A	0.466064	11	2.6	0.6	24.3	NC	0.545234
266828_at	11	11	5.3	A	0.80542	11	-0.8	-2.4	5.3	NC	0.169098
266829_at	11	11	2.9	A	0.932373	11	-0.1	-1.1	2.9	NC	0.767451
266830_at	11	11	251.3	A	0.067627	11	0.8	-0.9	251.3	NC	0.161038
266831_at	11	11	294.5	P	0.037598	11	0.2	-0.4	294.5	NC	0.342437
266797_at	11	11	41.7	A	0.567627	11	-0.3	-1	41.7	NC	0.416433
266798_at	11	11	252.2	P	0.00293	11	1.8	0.9	252.2	I	2e-05
266799_at	11	11	2325.2	P	0.000244	11	3.8	2.5	2325.2	I	2e-05
266800_at	11	11	5375.2	P	0.000244	11	10	8.6	5375.2	I	2e-05
266801_at	11	11	416	P	0.000244	11	1	0.4	416	I	0.000774
266802_at	11	11	1497.5	P	0.000244	11	-0.8	-1	1497.5	D	0.99998
266803_at	11	11	6966.1	P	0.000244	11	0	-0.2	6966.1	NC	0.5
266773_at	11	11	24.1	A	0.533936	11	2	0.6	24.1	NC	0.083826
266774_at	11	11	315.7	A	0.080566	11	-0.1	-0.5	315.7	NC	0.875448
266775_at	11	11	2440.9	P	0.000244	11	5	3.8	2440.9	I	2e-05
266776_at	11	11	164.2	P	0.023926	11	-0.2	-0.9	164.2	NC	0.5
266777_at	11	11	2352.6	P	0.000244	11	0.7	0.2	2352.6	I	0.000438
266778_at	11	11	106.1	A	0.27417	11	0.7	-0.5	106.1	NC	0.822588
266779_at	11	11	3.9	A	0.780518	11	0.6	-0.4	3.9	NC	0.37888
266780_at	11	11	43.8	A	0.171387	11	0.4	-0.4	43.8	NC	0.5
266781_at	11	11	138.2	A	0.067627	11	-0.5	-0.7	138.2	D	0.999973
266782_at	11	11	6.9	A	0.828613	11	0.3	-0.2	6.9	NC	0.48058
266783_at	11	11	6.6	A	0.962402	11	0.1	-0.5	6.6	NC	0.905721
266784_at	11	11	25.7	A	0.171387	11	0.1	-0.6	25.7	NC	0.5
266785_at	11	11	52.6	A	0.334473	11	0.1	-1.1	52.6	NC	0.026698
266786_at	11	11	63	P	0.046143	11	0.1	-1.1	63	NC	0.506476
266787_at	11	11	22.8	A	0.633789	11	2.2	0.3	22.8	NC	0.5
266788_at	11	11	7	A	0.904785	11	-0.6	-3.2	7	NC	0.645558
266789_at	11	11	1494.5	P	0.000732	11	-1.2	-1.5	1494.5	D	0.99998
266790_at	11	11	244.7	P	0.00293	11	-0.8	-1.4	244.7	D	0.999899
266791_at	11	11	837.3	P	0.000244	11	0.2	-0.2	837.3	NC	0.5
266792_at	11	11	1554.2	P	0.000244	11	1.7	1.1	1554.2	I	2e-05
266793_at	11	11	168.8	A	0.334473	11	0.2	-0.9	168.8	NC	0.875448
266794_at	11	11	42	A	0.149658	11	2.6	0.2	42	NC	0.078937
266795_at	11	11	211.1	P	0.018555	11	-1.2	-2.1	211.1	D	0.999226
266796_at	11	11	246.5	P	0.001953	11	0.4	-0.8	246.5	I	0.00249
266769_s_at	11	11	35.4	A	0.080566	11	-1	-2.1	35.4	NC	0.796129
266770_at	11	11	171.1	P	0.01416	11	0.6	-0.6	171.1	NC	0.5
266771_s_at	11	11	431.7	P	0.005859	11	1.4	0.8	431.7	I	0.000692
266772_s_at	11	11	85.1	A	0.111572	11	0.6	-0.4	85.1	NC	0.008511
266741_s_at	11	11	27.7	A	0.432373	11	-1.7	-2.7	27.7	NC	0.984574
266742_at	11	11	229	P	0.001221	11	0.4	0.1	229	NC	0.232549
266743_at	11	11	2442.7	P	0.000244	11	6.4	4.5	2442.7	I	2e-05
266744_at	11	11	904.5	P	0.000732	11	0.2	-0.1	904.5	NC	0.5
266745_at	11	11	81	P	0.030273	11	0	-1.3	81	NC	0.645558
266746_s_at	11	11	4128.2	P	0.000244	11	4	3.5	4128.2	I	2e-05
266747_at	11	11	731.6	P	0.000244	11	-0.3	-1.1	731.6	NC	0.777251
266748_at	11	11	648.6	P	0.00415	11	0.6	0	648.6	I	0.001336
266749_at	11	11	893.1	P	0.018555	11	1.9	1.2	893.1	I	0.001336
266750_s_at	11	11	10.7	A	0.696289	11	0.6	-0.9	10.7	NC	0.088938
266751_at	11	11	146.7	A	0.366211	11	1.1	0.3	146.7	NC	0.026698
266752_at	11	11	7619.2	P	0.000244	11	3.9	2.9	7619.2	I	2e-05
266753_at	11	11	9.8	A	0.780518	11	-1.9	-3.5	9.8	NC	0.307406
266754_at	11	11	133.1	A	0.129639	11	3.8	2.6	133.1	I	0.000241
266755_at	11	11	12.9	A	0.633789	11	0	-1.1	12.9	NC	0.242585
266756_at	11	11	94.7	A	0.080566	11	-0.5	-1.4	94.7	NC	0.98579
266757_at	11	11	49.8	A	0.246094	11	-2.4	-4.2	49.8	D	0.999759
266758_at	11	11	188.1	P	0.000244	11	-0.3	-0.5	188.1	NC	0.703911
266759_at	11	11	58.8	M	0.056152	11	0.1	-1.3	58.8	NC	0.232549
266760_at	11	11	57.4	A	0.5	11	2.5	0.6	57.4	NC	0.185981
266761_at	11	11	482.8	P	0.000732	11	3.4	2.4	482.8	I	2e-05
266762_at	11	11	6.4	A	0.828613	11	0.1	-1.1	6.4	NC	0.767451
266763_at	11	11	1359.9	P	0.000244	11	-1.4	-1.7	1359.9	D	0.99998
266764_at	11	11	7.9	A	0.696289	11	0.5	0.1	7.9	NC	0.007788
266765_at	11	11	11.1	A	0.72583	11	0.1	-1.5	11.1	NC	0.570859
266766_at	11	11	85.6	A	0.080566	11	0.2	-0.8	85.6	NC	0.5
266767_at	11	11	168.4	A	0.111572	11	-2.6	-3.5	168.4	D	0.999965
266768_s_at	11	11	4891.8	P	0.000732	11	0.3	0.1	4891.8	I	0.002032
266734_at	11	11	629.7	P	0.001953	11	0.3	0	629.7	NC	0.441923
266735_at	11	11	164.8	A	0.149658	11	-1.6	-2.6	164.8	D	0.999853
266736_at	11	11	67.6	A	0.303711	11	1.9	-0.8	67.6	NC	0.757415
266737_at	11	11	97.4	P	0.000244	11	1	0.1	97.4	I	0.002032
266738_at	11	11	85.8	P	0.046143	11	0	-0.8	85.8	NC	0.767451
266739_at	11	11	25.6	A	0.665527	11	-0.8	-1.4	25.6	NC	0.5
266740_at	11	11	39.6	A	0.080566	11	-0.9	-1.7	39.6	NC	0.5
266710_at	11	11	53.9	A	0.432373	11	-0.4	-1	53.9	NC	0.786812
266711_at	11	11	21.8	A	0.366211	11	-0.9	-2.2	21.8	NC	0.5
266712_at	11	11	48.3	A	0.129639	11	-1.2	-2.5	48.3	NC	0.846768
266713_at	11	11	5.4	A	0.904785	11	0	-0.9	5.4	NC	0.065566
266714_at	11	11	7.6	A	0.696289	11	0.5	-0.4	7.6	NC	0.099852
266715_at	11	11	136.2	P	0.00293	11	0	-0.8	136.2	NC	0.354442
266716_at	11	11	957	P	0.000244	11	-2	-2.4	957	D	0.99998
266717_at	11	11	189.6	P	0.010742	11	0.8	0.1	189.6	NC	0.026698
266718_at	11	11	928.7	P	0.000244	11	-1.8	-2.1	928.7	D	0.99998
266719_at	11	11	542.6	P	0.000732	11	-3.5	-4.1	542.6	D	0.99998
266720_s_at	11	11	146.8	P	0.023926	11	-3.1	-3.7	146.8	D	0.99998
266721_at	11	11	215	P	0.005859	11	0.4	-0.3	215	NC	0.5
266722_at	11	11	63.2	A	0.246094	11	-0.3	-1.3	63.2	NC	0.403812
266723_at	11	11	6.6	A	0.904785	11	-0.1	-0.8	6.6	NC	0.570859
266724_at	11	11	55.6	M	0.056152	11	1.1	-0.1	55.6	NC	0.366593
266725_at	11	11	37.6	A	0.5	11	-0.7	-1.8	37.6	NC	0.777251
266726_at	11	11	11.4	A	0.398926	11	0.1	-1.2	11.4	NC	0.044149
266727_at	11	11	220.1	P	0.00415	11	-1.3	-1.9	220.1	D	0.999922
266728_at	11	11	577.6	P	0.008057	11	0.1	-0.1	577.6	NC	0.5
266729_at	11	11	55.1	A	0.366211	11	3	1.8	55.1	NC	0.008511
266730_at	11	11	46.1	A	0.19458	11	0.2	-0.5	46.1	NC	0.274048
266731_at	11	11	174.3	A	0.129639	11	0.4	-0.2	174.3	NC	0.354442
266732_at	11	11	293.5	P	0.046143	11	1	0.2	293.5	I	0.001336
266733_at	11	11	245.6	P	0.000244	11	-2.1	-2.6	245.6	D	0.999786
266706_at	11	11	8.6	A	0.828613	11	0.1	-0.6	8.6	NC	0.019624
266707_at	11	11	13.6	A	0.665527	11	-3	-4.3	13.6	D	0.995927
266708_at	11	11	77.1	A	0.432373	11	0.6	0	77.1	NC	0.274048
266709_at	11	11	2154.5	P	0.000732	11	0.7	0.3	2154.5	I	0.000389
266679_at	11	11	825.8	P	0.000244	11	1.4	0.7	825.8	I	2.3e-05
266680_s_at	11	11	8.4	A	0.80542	11	-2.2	-3.8	8.4	NC	0.861614
266681_at	11	11	2.5	A	0.753906	11	0.3	-1.2	2.5	NC	0.203871
266682_at	11	11	160.4	A	0.19458	11	1.1	0.3	160.4	NC	0.015426
266683_at	11	11	168	P	0.00415	11	-1.4	-2.3	168	D	0.995519
266684_at	11	11	83.3	A	0.067627	11	-1.7	-2.4	83.3	D	0.997968
266685_at	11	11	753.9	P	0.000732	11	1.7	1	753.9	I	8.8e-05
266686_at	11	11	12.9	A	0.904785	11	0	-0.3	12.9	NC	0.5
266687_at	11	11	11.3	A	0.870361	11	-1.8	-3	11.3	D	0.997968
266688_at	11	11	9.6	A	0.633789	11	0.2	-0.5	9.6	NC	0.047264
266689_at	11	11	65.6	A	0.219482	11	-2	-2.7	65.6	D	0.998664
266690_at	11	11	24.8	A	0.432373	11	-0.1	-1.7	24.8	NC	0.757415
266691_at	11	11	28	A	0.366211	11	-0.5	-1.6	28	NC	0.5
266692_at	11	11	31.3	A	0.067627	11	-0.2	-1.4	31.3	NC	0.083826
266693_at	11	11	5159.3	P	0.000244	11	2.9	2.6	5159.3	I	2e-05
266694_at	11	11	1181.7	P	0.000244	11	-1.3	-1.6	1181.7	D	0.99997
266695_at	11	11	1749.9	P	0.000732	11	-2	-2.3	1749.9	D	0.999948
266696_at	11	11	169.7	P	0.00293	11	-2.3	-3.8	169.7	D	0.99997
266697_at	11	11	12	A	0.696289	11	-0.3	-1.3	12	NC	0.153232
266698_at	11	11	662.7	P	0.000244	11	-0.6	-1	662.7	D	0.999693
266699_at	11	11	1191.8	P	0.00415	11	-0.5	-0.9	1191.8	D	0.997247
266700_at	11	11	627.9	P	0.001221	11	-0.4	-0.7	627.9	NC	0.838962
266701_at	11	11	1491.1	P	0.000244	11	-0.2	-0.6	1491.1	NC	0.570859
266702_at	11	11	205	P	0.001221	11	-0.7	-1.3	205	NC	0.736659
266703_at	11	11	411.9	P	0.005859	11	-0.2	-0.9	411.9	NC	0.5
266704_at	11	11	286.4	P	0.005859	11	-2.2	-3.3	286.4	D	0.999977
266705_at	11	11	854.7	P	0.000244	11	-0.5	-1.1	854.7	NC	0.747149
266678_at	11	11	922.1	P	0.000244	11	0.3	-0.1	922.1	NC	0.296089
266647_at	11	11	374.6	P	0.005859	11	1.6	0.5	374.6	NC	0.011045
266648_at	11	11	345.4	P	0.000244	11	-1.3	-1.9	345.4	D	0.999977
266649_at	11	11	63.1	A	0.366211	11	0.5	-1.1	63.1	NC	0.145682
266650_at	11	11	261.6	P	0.001953	11	-0.7	-1.2	261.6	D	0.999833
266651_at	11	11	516.3	P	0.000244	11	0.7	0.4	516.3	NC	0.006503
266652_at	11	11	938.8	P	0.000244	11	-0.4	-0.8	938.8	NC	0.930187
266653_at	11	11	818.8	P	0.000732	11	0	-0.2	818.8	NC	0.5
266654_at	11	11	13	A	0.870361	11	0.3	0.2	13	NC	0.5
266655_at	11	11	318.8	P	0.000732	11	1	0.4	318.8	I	2e-05
266656_at	11	11	526.5	P	0.018555	11	-1.6	-2.2	526.5	D	0.99998
266657_at	11	11	692.3	P	0.023926	11	-1	-1.3	692.3	D	0.99998
266658_at	11	11	1725.1	P	0.000244	11	3.5	2.5	1725.1	I	2e-05
266659_at	11	11	729.7	P	0.000244	11	0.6	0.2	729.7	I	0.00013
266660_at	11	11	279.9	P	0.030273	11	-0.3	-0.9	279.9	NC	0.930187
266661_at	11	11	4.3	A	0.953857	11	0.2	-0.6	4.3	NC	0.51942
266662_at	11	11	201	P	0.023926	11	-1	-1.3	201	D	0.99998
266663_at	11	11	26.8	A	0.567627	11	0.5	-0.2	26.8	NC	0.5
266664_at	11	11	84.2	A	0.366211	11	2.2	0.6	84.2	NC	0.177412
266665_at	11	11	8.2	A	0.5	11	-2.2	-3.7	8.2	NC	0.786812
266666_at	11	11	99.4	P	0.010742	11	0.1	-0.6	99.4	NC	0.416433
266667_at	11	11	11.9	A	0.366211	11	0.3	0.1	11.9	NC	0.242585
266668_at	11	11	55	A	0.246094	11	0.6	-0.6	55	NC	0.124552
266669_at	11	11	21.5	A	0.850342	11	3.1	2.2	21.5	NC	0.061522
266670_at	11	11	84.3	A	0.366211	11	3.8	1.7	84.3	NC	0.012024
266671_at	11	11	10	A	0.567627	11	-3.2	-5.2	10	D	0.999382
266672_at	11	11	309.5	A	0.129639	11	-2.6	-3.1	309.5	D	0.99998
266673_at	11	11	549.6	P	0.000732	11	-2.3	-2.7	549.6	D	0.99998
266674_at	11	11	7.4	A	0.780518	11	0.9	0.5	7.4	NC	0.015426
266675_s_at	11	11	46.2	A	0.303711	11	2.3	0.8	46.2	NC	0.011045
266676_s_at	11	11	30.9	A	0.27417	11	0.2	-0.3	30.9	NC	0.296089
266677_at	11	11	64.7	A	0.129639	11	0.7	0.2	64.7	NC	0.252851
266643_s_at	11	11	65.9	A	0.067627	11	-1	-1.9	65.9	NC	0.981872
266644_at	11	11	34.5	A	0.533936	11	0.4	-1	34.5	NC	0.5
266645_at	11	11	9	A	0.696289	11	-1.6	-3.2	9	NC	0.545234
266646_at	11	11	2041.1	P	0.000244	11	0.4	0	2041.1	NC	0.083826
266615_s_at	11	11	406.8	P	0.00293	11	1.7	1.3	406.8	I	0.000214
266616_at	11	11	91.6	P	0.037598	11	0.6	0.2	91.6	I	0.000865
266617_at	11	11	2644.5	P	0.000244	11	0.7	0.6	2644.5	I	2e-05
266618_at	11	11	668.2	P	0.001221	11	2.1	0.9	668.2	I	3.5e-05
266619_at	11	11	173.2	P	0.00293	11	0.5	-0.2	173.2	NC	0.194801
266620_at	11	11	109.8	A	0.171387	11	-1.5	-2.5	109.8	D	0.997968
266621_at	11	11	169.7	A	0.095215	11	-1.9	-2.6	169.7	D	0.998664
266622_at	11	11	20.5	A	0.780518	11	0	-0.4	20.5	NC	0.669411
266623_at	11	11	1081.4	P	0.000244	11	3.2	2.3	1081.4	I	2e-05
266624_s_at	11	11	4984.3	P	0.000244	11	2.8	2.1	4984.3	I	2e-05
266625_at	11	11	2.7	A	0.665527	11	-2.2	-4.8	2.7	NC	0.888286
266626_at	11	11	434.6	P	0.001221	11	-0.4	-0.7	434.6	NC	0.990708
266627_at	11	11	292.4	P	0.001953	11	-0.6	-0.8	292.4	D	0.998799
266628_at	11	11	342.7	P	0.01416	11	-0.7	-0.9	342.7	NC	0.978776
266629_at	11	11	61.5	A	0.334473	11	0.4	-0.7	61.5	NC	0.330589
266630_at	11	11	87.5	A	0.432373	11	3.1	1.3	87.5	NC	0.5
266631_at	11	11	24.3	A	0.533936	11	3	0.4	24.3	NC	0.274048
266632_at	11	11	9.3	A	0.870361	11	-0.4	-1.7	9.3	NC	0.854318
266633_at	11	11	420.9	P	0.037598	11	1.3	0.4	420.9	I	0.000966
266634_at	11	11	296.4	P	0.000732	11	0.4	-0.1	296.4	NC	0.008511
266635_at	11	11	140.5	P	0.037598	11	-2.5	-3.1	140.5	D	0.99998
266636_at	11	11	493.5	P	0.000244	11	-2.8	-3.5	493.5	D	0.99998
266637_at	11	11	91.2	P	0.037598	11	0.4	-0.1	91.2	NC	0.5
266638_at	11	11	970.3	P	0.000244	11	-0.7	-1.2	970.3	MD	0.994591
266639_at	11	11	2727.6	P	0.000244	11	0.4	0.1	2727.6	NC	0.021224
266640_at	11	11	5.3	A	0.72583	11	0.1	-0.4	5.3	NC	0.041201
266641_at	11	11	1018	P	0.000244	11	-0.3	-0.7	1018	NC	0.681091
266642_at	11	11	1346.4	P	0.000244	11	0.9	0.5	1346.4	I	2e-05
266608_at	11	11	40.3	A	0.72583	11	-3.1	-4.3	40.3	D	0.999948
266609_at	11	11	1746.5	P	0.000244	11	0.9	0.3	1746.5	I	2e-05
266610_at	11	11	4.3	A	0.633789	11	-3	-5.6	4.3	NC	0.911062
266611_at	11	11	2.2	A	0.780518	11	0.6	-0.2	2.2	NC	0.203871
266612_at	11	11	193.8	P	0.000732	11	0.5	0.1	193.8	NC	0.441923
266613_at	11	11	36	A	0.665527	11	0.8	-0.1	36	NC	0.354442
266614_at	11	11	1719.4	P	0.000244	11	-1.1	-1.5	1719.4	D	0.999308
266584_s_at	11	11	17.8	A	0.366211	11	2.3	0.7	17.8	I	0.00225
266585_at	11	11	55.9	A	0.398926	11	2.9	1.8	55.9	NC	0.01421
266586_s_at	11	11	5.9	A	0.72583	11	-0.5	-3.6	5.9	NC	0.692594
266587_at	11	11	456	P	0.000244	11	-1	-1.6	456	D	0.999932
266588_at	11	11	316.2	P	0.000244	11	-2.9	-3.5	316.2	D	0.999693
266589_at	11	11	153.6	P	0.001953	11	-2.4	-2.8	153.6	D	0.99998
266590_at	11	11	12595.9	P	0.000244	11	5.7	5.1	12595.9	I	2e-05
266591_at	11	11	608.8	P	0.000244	11	-2.5	-3.3	608.8	D	0.99998
266592_at	11	11	84.6	P	0.005859	11	0.1	-1.1	84.6	NC	0.330589
266593_at	11	11	79.6	P	0.023926	11	-1.8	-3	79.6	D	0.996301
266594_at	11	11	9.9	A	0.780518	11	0.2	-0.7	9.9	NC	0.429141
266595_at	11	11	578.9	P	0.008057	11	-0.2	-0.8	578.9	NC	0.830902
266596_at	11	11	857.9	P	0.000244	11	3.4	2.6	857.9	I	2e-05
266597_at	11	11	12	A	0.72583	11	-1	-2.7	12	NC	0.875448
266598_at	11	11	11.9	A	0.780518	11	0.2	-0.4	11.9	NC	0.467656
266599_at	11	11	118.5	A	0.171387	11	-2.7	-3.9	118.5	D	0.999899
266600_at	11	11	2758	P	0.000244	11	-2.4	-2.8	2758	D	0.99998
266601_at	11	11	190.9	P	0.00293	11	0.4	-0.4	190.9	NC	0.111714
266602_at	11	11	140	A	0.129639	11	0.6	0.1	140	NC	0.5
266603_at	11	11	361.9	A	0.149658	11	2.4	1.9	361.9	I	0.000774
266604_at	11	11	293	P	0.00293	11	-1.2	-1.8	293	D	0.99998
266605_at	11	11	645.9	P	0.000244	11	0.9	0.5	645.9	I	2e-05
266606_at	11	11	211.1	A	0.149658	11	1.2	0.3	211.1	NC	0.222749
266607_at	11	11	6.5	A	0.665527	11	0.7	0.3	6.5	NC	0.028766
266580_at	11	11	2170.4	P	0.000244	11	1.4	1.2	2170.4	I	2e-05
266581_at	11	11	871.1	P	0.000244	11	2.9	1.7	871.1	I	2e-05
266582_at	11	11	230.9	P	0.000732	11	-1.8	-2.5	230.9	D	0.99998
266583_at	11	11	1349.9	P	0.000244	11	-1.5	-2.1	1349.9	D	0.99998
266552_at	11	11	8653.4	P	0.000244	11	1.8	1.5	8653.4	I	2e-05
266553_at	11	11	5297.9	P	0.000244	11	2.8	2.4	5297.9	I	2e-05
266554_s_at	11	11	1023.5	P	0.000244	11	-0.2	-0.7	1023.5	NC	0.757415
266555_at	11	11	323.7	P	0.000732	11	-1.4	-2	323.7	D	0.999853
266556_at	11	11	2662.5	P	0.000244	11	0.4	0.1	2662.5	NC	0.024755
266557_at	11	11	2337.2	P	0.000244	11	-0.2	-0.7	2337.2	NC	0.875448
266558_at	11	11	7.1	A	0.780518	11	-2.6	-4.5	7.1	NC	0.570859
266559_at	11	11	9.3	A	0.601074	11	0.6	-2.3	9.3	NC	0.296089
266560_at	11	11	4	A	0.962402	11	-3.1	-4.3	4	D	0.996959
266561_at	11	11	87.2	A	0.219482	11	0.6	0.5	87.2	NC	0.39129
266562_at	11	11	58.5	A	0.27417	11	3.2	1.4	58.5	MI	0.004925
266563_at	11	11	15.7	A	0.567627	11	-1.6	-3.1	15.7	NC	0.881991
266564_at	11	11	4.2	A	0.753906	11	-2.7	-4.6	4.2	NC	0.868657
266565_at	11	11	7.1	A	0.943848	11	-1.2	-3.4	7.1	NC	0.868657
266566_at	11	11	1895.5	P	0.000244	11	-0.2	-0.5	1895.5	NC	0.596188
266567_at	11	11	1712	P	0.000732	11	2	1.2	1712	I	2e-05
266568_at	11	11	54	A	0.246094	11	-0.7	-1.8	54	NC	0.854318
266569_at	11	11	79.9	A	0.334473	11	0.3	-0.2	79.9	NC	0.161038
266570_at	11	11	207.1	M	0.056152	11	-1.5	-2.5	207.1	D	0.999727
266571_at	11	11	12.5	A	0.171387	11	-1.2	-2.7	12.5	NC	0.222749
266572_at	11	11	283.3	P	0.000244	11	-1	-1.7	283.3	D	0.998923
266573_at	11	11	3.5	A	0.80542	11	-0.3	-0.9	3.5	NC	0.838962
266574_at	11	11	596.2	P	0.000244	11	0.6	0.1	596.2	I	0.001486
266575_at	11	11	127.4	P	0.023926	11	-2.8	-3.3	127.4	D	0.99998
266576_at	11	11	355.9	P	0.000244	11	-1.3	-1.8	355.9	D	0.999965
266577_at	11	11	65.2	P	0.023926	11	0.2	-1.1	65.2	NC	0.48058
266578_at	11	11	451.6	P	0.000244	11	1.7	0.9	451.6	I	0.000114
266579_at	11	11	1081	P	0.001953	11	-0.8	-1.3	1081	D	0.998799
266520_at	11	11	710.1	P	0.000244	11	0.5	-0.2	710.1	NC	0.044149
266521_at	11	11	295.8	P	0.005859	11	-1.4	-2	295.8	D	0.99998
266522_at	11	11	251.4	P	0.000244	11	0.1	-0.2	251.4	NC	0.5
266523_at	11	11	1075.6	P	0.000244	11	1.4	0.7	1075.6	I	7.8e-05
266524_at	11	11	52.6	A	0.149658	11	0	-0.9	52.6	NC	0.545234
266525_at	11	11	104	P	0.023926	11	-0.8	-1.3	104	NC	0.5
266526_at	11	11	68.9	A	0.334473	11	-1.2	-2.1	68.9	NC	0.983269
266527_at	11	11	63.7	P	0.018555	11	2.5	0.9	63.7	NC	0.047264
266528_at	11	11	122.4	A	0.246094	11	3.8	1.4	122.4	NC	0.069813
266529_at	11	11	94.9	P	0.008057	11	-0.5	-1	94.9	MD	0.994591
266530_at	11	11	28.6	A	0.219482	11	1.5	-0.5	28.6	NC	0.019624
266531_at	11	11	4.6	A	0.696289	11	-3.2	-5.7	4.6	NC	0.185981
266532_at	11	11	7.3	A	0.828613	11	1.2	-0.2	7.3	NC	0.118009
266533_s_at	11	11	1601.9	P	0.000732	11	-1.2	-1.8	1601.9	D	0.99998
266534_at	11	11	566.1	P	0.000244	11	-1.8	-2.6	566.1	D	0.999899
266535_s_at	11	11	1383.8	P	0.000244	11	-0.4	-0.8	1383.8	NC	0.921063
266536_at	11	11	7188.2	P	0.000244	11	3.6	3.2	7188.2	I	2e-05
266537_at	11	11	832.7	P	0.000244	11	0	-0.4	832.7	NC	0.5
266538_at	11	11	545.7	P	0.018555	11	0.7	0.2	545.7	I	0.000692
266539_at	11	11	96.9	A	0.19458	11	0.2	-0.3	96.9	NC	0.5
266540_at	11	11	18.3	A	0.432373	11	-3	-5.4	18.3	D	0.996959
266541_at	11	11	275.8	A	0.095215	11	-0.7	-1.3	275.8	D	0.99996
266542_at	11	11	318.2	P	0.010742	11	-0.6	-1.5	318.2	D	0.996645
266543_at	11	11	57.2	A	0.398926	11	0.1	-0.3	57.2	NC	0.5
266544_at	11	11	2.6	A	0.533936	11	-3.9	-6.4	2.6	NC	0.916174
266545_at	11	11	1432.1	P	0.000244	11	1.2	0.9	1432.1	I	2e-05
266546_at	11	11	11.9	A	0.466064	11	0.6	-0.1	11.9	NC	0.030967
266547_at	11	11	180.5	P	0.001953	11	-0.7	-0.9	180.5	NC	0.981872
266548_at	11	11	75.2	A	0.398926	11	2.8	0.8	75.2	NC	0.5
266549_at	11	11	86.4	P	0.030273	11	-0.5	-1.4	86.4	NC	0.5
266550_s_at	11	11	51.1	P	0.01416	11	1.7	0.2	51.1	NC	0.169098
266551_at	11	11	991.2	P	0.001953	11	-1.5	-1.9	991.2	D	0.99998
266517_at	11	11	114.7	A	0.533936	11	-1.1	-2.2	114.7	NC	0.938478
266518_at	11	11	1511.9	P	0.000732	11	3.6	2.6	1511.9	I	2.7e-05
266519_at	11	11	302.6	P	0.018555	11	-0.8	-1.2	302.6	D	0.999811
266489_at	11	11	426.4	P	0.001953	11	0.4	0.2	426.4	NC	0.105663
266490_at	11	11	87.2	A	0.303711	11	-0.5	-1.2	87.2	NC	0.5
266491_at	11	11	19.3	A	0.780518	11	-0.3	-1	19.3	NC	0.725952
266492_at	11	11	103	A	0.080566	11	2.1	-1.1	103	NC	0.041201
266493_at	11	11	41.4	P	0.046143	11	-0.2	-1.3	41.4	NC	0.5
266494_at	11	11	2.7	A	0.850342	11	-1.4	-2.8	2.7	NC	0.583567
266495_at	11	11	560.8	P	0.000244	11	-2.7	-3.3	560.8	D	0.99998
266496_at	11	11	122.1	A	0.27417	11	-0.2	-0.5	122.1	NC	0.5
266497_at	11	11	73.7	A	0.149658	11	0.3	-0.7	73.7	NC	0.153232
266498_at	11	11	77.4	A	0.27417	11	-0.2	-1.3	77.4	NC	0.657563
266499_at	11	11	83.2	A	0.129639	11	-0.7	-1.3	83.2	NC	0.894337
266500_at	11	11	13.8	A	0.850342	11	0.2	-0.8	13.8	NC	0.274048
266501_at	11	11	144.6	A	0.149658	11	-0.5	-1.1	144.6	NC	0.978776
266502_at	11	11	101.4	P	0.01416	11	-0.3	-1.1	101.4	NC	0.925732
266503_at	11	11	49.3	A	0.111572	11	-1.2	-2	49.3	NC	0.988955
266504_at	11	11	336	P	0.000244	11	1.1	0.6	336	I	2.3e-05
266505_at	11	11	295.4	P	0.000244	11	-0.1	-0.6	295.4	NC	0.925732
266506_at	11	11	418.6	P	0.010742	11	-0.5	-0.9	418.6	NC	0.992212
266507_at	11	11	9.2	A	0.72583	11	0.7	-0.1	9.2	NC	0.252851
266508_at	11	11	7.2	A	0.80542	11	-1.6	-2.5	7.2	NC	0.5
266509_at	11	11	213.6	M	0.056152	11	-1.9	-2.3	213.6	D	0.99998
266510_at	11	11	636.2	P	0.000732	11	2.9	1.6	636.2	I	2e-05
266511_at	11	11	278.2	P	0.010742	11	0.8	0.3	278.2	I	0.003355
266512_at	11	11	367.5	P	0.00293	11	-1.1	-2.2	367.5	NC	0.984574
266513_at	11	11	226.6	P	0.00293	11	-1.4	-2.1	226.6	D	0.999135
266514_at	11	11	11274.3	P	0.000244	11	2.2	1.6	11274.3	I	2e-05
266515_at	11	11	438.9	P	0.00293	11	-1	-1.5	438.9	D	0.999727
266516_at	11	11	150.1	A	0.219482	11	-0.2	-1	150.1	NC	0.545234
266482_at	11	11	367.7	P	0.000244	11	-1	-1.6	367.7	NC	0.992212
266483_at	11	11	64.1	A	0.171387	11	-0.3	-1.8	64.1	NC	0.971234
266484_at	11	11	579.3	P	0.000732	11	-1.7	-2.3	579.3	D	0.99998
266485_at	11	11	68.2	A	0.27417	11	0.3	-0.2	68.2	NC	0.041201
266486_at	11	11	472.9	P	0.00293	11	2.8	1.4	472.9	I	2.3e-05
266487_at	11	11	3.2	A	0.953857	11	-0.1	-3.5	3.2	NC	0.777251
266488_at	11	11	232	P	0.037598	11	-1	-1.7	232	NC	0.984574
266458_at	11	11	11580.3	P	0.000244	11	0.2	0	11580.3	NC	0.5
266459_at	11	11	1020.9	P	0.000732	11	0.3	-0.2	1020.9	NC	0.454766
266460_at	11	11	17.8	A	0.696289	11	-1.8	-2.9	17.8	NC	0.822588
266461_at	11	11	31734	P	0.000244	11	2.2	1.4	31734	I	2e-05
266462_at	11	11	194.8	P	0.030273	11	-1.1	-1.8	194.8	D	0.99996
266463_at	11	11	573.4	A	0.080566	11	1.6	0.4	573.4	NC	0.035785
266464_at	11	11	212.9	P	0.000244	11	-0.4	-1.2	212.9	NC	0.830902
266465_at	11	11	78.1	P	0.046143	11	0.2	-0.7	78.1	NC	0.296089
266466_at	11	11	161.8	P	0.008057	11	-0.6	-0.9	161.8	NC	0.990708
266467_at	11	11	446	P	0.00293	11	-0.1	-0.8	446	NC	0.703911
266468_at	11	11	469.6	P	0.010742	11	-0.9	-1.2	469.6	NC	0.971234
266469_at	11	11	3.8	A	0.696289	11	0	-0.7	3.8	NC	0.703911
266470_at	11	11	34.6	A	0.567627	11	0.9	-0.3	34.6	NC	0.284967
266471_at	11	11	651.7	P	0.018555	11	-0.6	-0.7	651.7	NC	0.977068
266472_at	11	11	56.6	A	0.432373	11	-1.5	-2.8	56.6	NC	0.987976
266473_at	11	11	81.5	A	0.533936	11	-0.1	-0.5	81.5	NC	0.736659
266474_at	11	11	111.2	A	0.111572	11	0	-0.3	111.2	NC	0.5
266475_at	11	11	52.9	A	0.246094	11	2.6	2.1	52.9	NC	0.153232
266476_at	11	11	2374.3	P	0.000244	11	-0.3	-0.4	2374.3	NC	0.5
266477_at	11	11	8.1	A	0.432373	11	-2.8	-5.9	8.1	NC	0.242585
266478_at	11	11	124.4	P	0.023926	11	-1	-1.6	124.4	D	0.999759
266479_at	11	11	21.6	A	0.567627	11	-1.2	-1.7	21.6	NC	0.596188
266480_at	11	11	780	P	0.000244	11	1.6	1.1	780	I	2e-05
266481_at	11	11	177.3	P	0.000244	11	-0.7	-1.2	177.3	NC	0.983269
266454_at	11	11	39.2	A	0.466064	11	-0.3	-0.8	39.2	NC	0.5
266455_at	11	11	98.8	P	0.037598	11	1.1	-0.1	98.8	NC	0.099852
266456_at	11	11	103.4	P	0.037598	11	-0.1	-0.5	103.4	NC	0.5
266457_at	11	11	1041.9	P	0.000244	11	-1.2	-1.7	1041.9	D	0.999977
266426_x_at	11	11	21.2	A	0.567627	11	0.6	-0.1	21.2	NC	0.124552
266427_at	11	11	16.1	A	0.246094	11	0	-0.7	16.1	NC	0.454766
266428_at	11	11	341.4	P	0.00293	11	1.8	0.7	341.4	I	2e-05
266429_at	11	11	56	P	0.000732	11	0.1	-0.8	56	NC	0.5
266430_at	11	11	15.4	A	0.72583	11	0.5	-0.7	15.4	NC	0.354442
266431_at	11	11	84.9	A	0.19458	11	0.6	-0.4	84.9	NC	0.5
266432_s_at	11	11	1.4	A	0.888428	11	-2.4	-4.5	1.4	NC	0.777251
266433_at	11	11	7.5	A	0.72583	11	-2.9	-4.8	7.5	NC	0.5
266434_s_at	11	11	22.8	A	0.27417	11	-0.8	-2.5	22.8	NC	0.330589
266435_s_at	11	11	24.7	A	0.5	11	0.2	-1.2	24.7	NC	0.545234
266436_at	11	11	1007.2	P	0.000244	11	5.4	4	1007.2	I	2e-05
266437_at	11	11	2223.3	P	0.000244	11	1.9	1.1	2223.3	I	0.000189
266438_at	11	11	113.3	P	0.018555	11	0.5	-0.3	113.3	NC	0.033304
266439_s_at	11	11	55.2	A	0.149658	11	-0.6	-1.2	55.2	NC	0.969033
266440_at	11	11	284.5	P	0.000244	11	-0.1	-0.8	284.5	NC	0.5
266441_at	11	11	186.3	A	0.111572	11	0.2	-0.6	186.3	NC	0.330589
266442_at	11	11	241.5	A	0.129639	11	0.1	-0.4	241.5	NC	0.5
266443_at	11	11	11.9	A	0.432373	11	-2.3	-4.5	11.9	NC	0.545234
266444_at	11	11	82.1	A	0.129639	11	1	-0.7	82.1	NC	0.5
266445_at	11	11	658.1	P	0.000244	11	0.3	-0.5	658.1	NC	0.5
266446_at	11	11	92.3	A	0.067627	11	0.8	-0.1	92.3	NC	0.044149
266447_at	11	11	1003.7	P	0.001221	11	-2.1	-2.5	1003.7	D	0.99998
266448_s_at	11	11	237.3	P	0.000244	11	-1.4	-2.2	237.3	D	0.999034
266449_at	11	11	768.6	P	0.000244	11	-0.7	-1.2	768.6	NC	0.984574
266450_s_at	11	11	892.7	P	0.000244	11	0.6	-0.4	892.7	NC	0.065566
266451_at	11	11	2601.3	P	0.001221	11	0.6	0	2601.3	NC	0.00712
266452_at	11	11	191.8	P	0.00415	11	-1.4	-1.8	191.8	D	0.99998
266453_at	11	11	132.6	A	0.095215	11	0.8	-0.2	132.6	NC	0.030967
266394_at	11	11	232.3	A	0.080566	11	-0.9	-1.5	232.3	NC	0.988955
266395_at	11	11	338.9	P	0.018555	11	0.1	-0.2	338.9	NC	0.5
266396_at	11	11	275.7	P	0.008057	11	1	0.6	275.7	NC	0.028766
266397_at	11	11	87.2	P	0.037598	11	1.4	0.2	87.2	NC	0.041201
266398_at	11	11	149.3	P	0.037598	11	-1.6	-2.3	149.3	D	0.999954
266399_at	11	11	910.6	P	0.001221	11	-0.1	-0.7	910.6	NC	0.805199
266400_at	11	11	171.3	A	0.129639	11	-0.5	-1	171.3	D	0.99775
266401_s_at	11	11	17.6	A	0.850342	11	-2.1	-3.7	17.6	NC	0.570859
266402_at	11	11	148.8	P	0.001953	11	-2.6	-3	148.8	D	0.999954
266403_at	11	11	73	P	0.046143	11	0.2	-0.2	73	NC	0.5
266404_at	11	11	18	A	0.633789	11	-0.8	-1.3	18	NC	0.875448
266405_at	11	11	208.4	P	0.01416	11	-0.6	-2	208.4	NC	0.796129
266406_at	11	11	60.9	A	0.171387	11	-0.9	-2	60.9	NC	0.981872
266407_at	11	11	2431.4	P	0.000244	11	2.7	2.2	2431.4	I	2e-05
266408_at	11	11	89.6	A	0.095215	11	-0.2	-0.9	89.6	NC	0.454766
266409_at	11	11	14	A	0.870361	11	-0.2	-1.5	14	NC	0.5
266410_at	11	11	964.8	P	0.000244	11	1.3	1	964.8	I	2e-05
266411_at	11	11	1162.5	P	0.000244	11	0.4	-0.1	1162.5	NC	0.074268
266412_at	11	11	77.9	A	0.129639	11	1.9	0.2	77.9	NC	0.024755
266413_at	11	11	1514.6	P	0.000244	11	-1	-1.4	1514.6	D	0.99998
266414_at	11	11	371.1	P	0.000244	11	-0.4	-1.1	371.1	NC	0.958799
266415_at	11	11	706.1	P	0.001953	11	4.7	3	706.1	I	2e-05
266416_at	11	11	638.8	P	0.000244	11	-0.8	-1.6	638.8	NC	0.975245
266417_at	11	11	440.1	P	0.000732	11	0.4	-0.4	440.1	NC	0.5
266418_at	11	11	72.3	A	0.366211	11	0.1	-1	72.3	NC	0.5
266419_at	11	11	39.4	A	0.303711	11	0	-0.7	39.4	NC	0.5
266420_at	11	11	782.7	P	0.001953	11	0.6	-0.1	782.7	NC	0.232549
266421_at	11	11	1910	P	0.000244	11	1.4	0.6	1910	I	0.001486
266422_at	11	11	370.6	P	0.001953	11	-1	-2.2	370.6	NC	0.955851
266423_at	11	11	29.6	A	0.111572	11	-0.5	-1	29.6	NC	0.966696
266424_at	11	11	49.1	A	0.398926	11	-0.5	-1.3	49.1	NC	0.532344
266425_at	11	11	59.8	A	0.432373	11	2.3	0.4	59.8	NC	0.5
266391_at	11	11	85.7	P	0.023926	11	0.8	-0.1	85.7	NC	0.038415
266392_at	11	11	8.3	A	0.953857	11	0	-0.9	8.3	NC	0.822588
266393_at	11	11	16.1	A	0.466064	11	3.1	0.5	16.1	NC	0.065566
266363_at	11	11	290.7	P	0.037598	11	-0.7	-1.5	290.7	D	0.99998
266364_at	11	11	192	P	0.010742	11	5.2	3.2	192	I	2.3e-05
266365_at	11	11	176.8	P	0.001953	11	-0.3	-1	176.8	NC	0.5
266366_at	11	11	4631.1	P	0.000732	11	-1	-1.4	4631.1	D	0.999954
266367_s_at	11	11	19.4	A	0.633789	11	-0.5	-1.5	19.4	NC	0.296089
266368_at	11	11	5437.5	P	0.000244	11	4.3	4.1	5437.5	I	2e-05
266369_at	11	11	97.9	A	0.398926	11	2	0.8	97.9	NC	0.061522
266370_at	11	11	470	P	0.000244	11	0.2	-0.4	470	NC	0.5
266371_at	11	11	1447.7	P	0.000244	11	2.5	2	1447.7	I	2e-05
266372_at	11	11	140.8	A	0.067627	11	-0.1	-0.5	140.8	NC	0.467656
266373_x_at	11	11	33.7	A	0.398926	11	-2	-3.4	33.7	NC	0.645558
266374_at	11	11	200.8	A	0.149658	11	0.8	0.3	200.8	NC	0.01421
266375_at	11	11	7.2	A	0.533936	11	0.9	-1.2	7.2	NC	0.252851
266376_at	11	11	9.6	A	0.366211	11	-1.7	-3.7	9.6	NC	0.296089
266377_at	11	11	1.9	A	0.962402	11	0.3	-0.2	1.9	NC	0.024755
266378_at	11	11	61	A	0.19458	11	0.8	0.2	61	NC	0.047264
266379_at	11	11	33.6	A	0.466064	11	0.8	-0.8	33.6	NC	0.506476
266380_at	11	11	420.5	P	0.001221	11	-0.1	-0.8	420.5	NC	0.669411
266381_at	11	11	11.1	A	0.919434	11	0.8	-0.4	11.1	NC	0.669411
266382_at	11	11	74.6	A	0.366211	11	0.7	0.1	74.6	NC	0.583567
266383_at	11	11	31	A	0.601074	11	2	-0.7	31	NC	0.5
266384_at	11	11	79.5	A	0.171387	11	-0.5	-0.9	79.5	NC	0.978776
266385_at	11	11	105.9	A	0.129639	11	0	-0.9	105.9	NC	0.583567
266386_at	11	11	91.5	A	0.398926	11	3.4	2.5	91.5	NC	0.054022
266387_at	11	11	5.5	A	0.696289	11	0.6	-0.9	5.5	NC	0.48058
266388_at	11	11	219.4	P	0.023926	11	0.2	-0.3	219.4	NC	0.5
266389_s_at	11	11	519.1	P	0.001953	11	-0.5	-1.1	519.1	NC	0.991489
266390_at	11	11	66.9	A	0.080566	11	0.1	-0.6	66.9	NC	0.403812
266356_at	11	11	22.4	A	0.567627	11	-1	-2.7	22.4	NC	0.767451
266357_at	11	11	36.1	A	0.398926	11	2.9	0.4	36.1	NC	0.083826
266358_at	11	11	12.9	A	0.633789	11	-2.3	-4.1	12.9	NC	0.846768
266359_at	11	11	723.5	P	0.000244	11	-0.7	-1.1	723.5	D	0.999973
266360_at	11	11	1252.1	P	0.000732	11	2.8	1.3	1252.1	I	3e-05
266361_at	11	11	323.2	P	0.001953	11	0.7	0	323.2	NC	0.024755
266362_at	11	11	1610.5	P	0.000244	11	-0.5	-1	1610.5	NC	0.99288
266332_at	11	11	94.6	A	0.19458	11	-0.3	-1.9	94.6	NC	0.467656
266333_at	11	11	310.4	P	0.000244	11	-0.3	-1.1	310.4	NC	0.5
266334_at	11	11	511	P	0.000732	11	1.4	1.1	511	I	2e-05
266335_at	11	11	109	A	0.366211	11	-2.4	-3	109	D	0.99998
266336_at	11	11	106.9	A	0.72583	11	1	0.4	106.9	NC	0.467656
266337_at	11	11	113.8	M	0.056152	11	0.3	-0.6	113.8	NC	0.5
266338_at	11	11	129	P	0.018555	11	-0.7	-1.4	129	NC	0.971234
266339_s_at	11	11	27.9	A	0.303711	11	1.6	0.6	27.9	NC	0.057676
266340_at	11	11	342.7	P	0.008057	11	0.3	-0.4	342.7	NC	0.105663
266341_at	11	11	85.4	P	0.00415	11	0.5	0.1	85.4	NC	0.5
266342_at	11	11	1762.7	P	0.000244	11	2.1	1.4	1762.7	I	2e-05
266343_at	11	11	81.1	A	0.095215	11	0.6	-0.1	81.1	NC	0.403812
266344_at	11	11	108.4	P	0.000244	11	-0.3	-1.5	108.4	NC	0.5
266345_at	11	11	1523.9	P	0.000244	11	2.7	1.6	1523.9	I	2e-05
266346_at	11	11	10.4	A	0.919434	11	0.2	-0.7	10.4	NC	0.194801
266347_at	11	11	160.1	A	0.149658	11	-1	-2	160.1	D	0.999448
266348_at	11	11	2213	P	0.000732	11	-0.4	-0.9	2213	NC	0.900148
266349_at	11	11	228.9	A	0.19458	11	-0.6	-1.2	228.9	NC	0.983269
266350_at	11	11	607.9	P	0.00293	11	-1.3	-2	607.9	D	0.99998
266351_at	11	11	1878.1	P	0.000244	11	0	-0.5	1878.1	NC	0.5
266352_at	11	11	285.9	P	0.000732	11	0.7	0.2	285.9	I	0.000273
266353_at	11	11	17.6	A	0.850342	11	1.2	-1.5	17.6	NC	0.5
266354_at	11	11	21	A	0.633789	11	1.3	0.1	21	NC	0.026698
266355_at	11	11	95.8	A	0.246094	11	-1.2	-2	95.8	D	0.999786
266328_at	11	11	2129.5	P	0.000244	11	0.1	-0.5	2129.5	NC	0.5
266329_at	11	11	262.7	P	0.00293	11	0	-0.5	262.7	NC	0.5
266330_at	11	11	7.6	A	0.432373	11	-2.9	-4.7	7.6	NC	0.942324
266331_at	11	11	228.2	P	0.000244	11	-0.1	-0.5	228.2	NC	0.5
266300_at	11	11	107.6	P	0.010742	11	0.2	-0.4	107.6	NC	0.318909
266301_at	11	11	4.5	A	0.780518	11	0.2	-0.4	4.5	NC	0.5
266302_at	11	11	726.1	P	0.001953	11	-0.2	-0.9	726.1	NC	0.5
266303_at	11	11	85.4	A	0.219482	11	0.2	-0.5	85.4	NC	0.5
266304_at	11	11	1187.3	P	0.000244	11	0.9	0.4	1187.3	I	2e-05
266305_at	11	11	2.1	A	0.567627	11	0.7	0.2	2.1	NC	0.307406
266306_at	11	11	187.6	P	0.001953	11	-0.7	-1.3	187.6	D	0.996959
266307_at	11	11	4	A	0.665527	11	1	-2.4	4	NC	0.138386
266308_at	11	11	39.7	A	0.246094	11	0.6	-0.1	39.7	NC	0.5
266309_at	11	11	130.5	A	0.171387	11	1.3	0.2	130.5	NC	0.030967
266310_at	11	11	1003.3	P	0.000244	11	1.2	0.8	1003.3	I	6e-05
266311_at	11	11	163.3	A	0.067627	11	-1.3	-1.9	163.3	D	0.999811
266312_at	11	11	2595.6	P	0.000244	11	-0.1	-0.4	2595.6	NC	0.814019
266313_at	11	11	429.7	P	0.030273	11	-0.6	-1.2	429.7	D	0.999977
266314_at	11	11	184.7	A	0.111572	11	-0.9	-1.4	184.7	D	0.99998
266315_at	11	11	336.4	P	0.000244	11	0.3	0	336.4	NC	0.5
266316_at	11	11	1697.3	P	0.000244	11	3.2	2.5	1697.3	I	2e-05
266317_at	11	11	1439.9	P	0.000244	11	-0.8	-1.2	1439.9	D	0.999135
266318_at	11	11	287.4	P	0.023926	11	-1	-1.3	287.4	D	0.996959
266319_s_at	11	11	7020.4	P	0.000244	11	0.1	-0.3	7020.4	NC	0.5
266320_at	11	11	90.8	P	0.01416	11	1	0.3	90.8	I	0.002753
266321_at	11	11	71.6	A	0.334473	11	0	-0.7	71.6	NC	0.083826
266322_at	11	11	38.3	A	0.246094	11	-1.5	-1.8	38.3	NC	0.925732
266323_at	11	11	271.4	P	0.010742	11	-0.7	-1.6	271.4	D	0.997247
266324_at	11	11	53	A	0.080566	11	-1.1	-1.8	53	D	0.999853
266325_at	11	11	97.8	A	0.080566	11	-0.6	-1	97.8	NC	0.916174
266326_at	11	11	94.7	A	0.111572	11	0.3	-0.4	94.7	NC	0.185981
266327_at	11	11	144.4	P	0.01416	11	-0.5	-1.4	144.4	NC	0.881991
266268_at	11	11	194.1	P	0.01416	11	-0.2	-1.1	194.1	NC	0.5
266269_at	11	11	97.5	A	0.149658	11	4.3	1.5	97.5	NC	0.008511
266270_at	11	11	313.5	P	0.001953	11	5.6	3.1	313.5	I	2e-05
266271_at	11	11	781.2	P	0.000244	11	5.7	2.8	781.2	I	2e-05
266272_at	11	11	96.9	P	0.037598	11	0.2	-1.1	96.9	NC	0.094279
266273_at	11	11	7.4	A	0.753906	11	-2.3	-4.7	7.4	NC	0.645558
266274_at	11	11	116	A	0.334473	11	1.5	-0.1	116	NC	0.296089
266275_at	11	11	180.3	P	0.030273	11	-0.4	-1	180.3	NC	0.545234
266276_at	11	11	58	A	0.19458	11	1	-0.1	58	NC	0.118009
266277_at	11	11	79.4	A	0.095215	11	-0.7	-1.5	79.4	NC	0.48058
266278_at	11	11	24.5	A	0.5	11	-1.3	-3.1	24.5	NC	0.747149
266279_at	11	11	45.7	A	0.533936	11	0.3	-1	45.7	NC	0.814019
266280_at	11	11	65.5	A	0.398926	11	-0.7	-1.9	65.5	NC	0.5
266281_at	11	11	3.1	A	0.633789	11	-2.7	-4.7	3.1	NC	0.5
266282_at	11	11	65.2	A	0.149658	11	1.9	-0.4	65.2	NC	0.232549
266283_at	11	11	563.7	P	0.001221	11	0	-0.9	563.7	NC	0.692594
266284_at	11	11	359.1	P	0.000244	11	0.6	0.2	359.1	I	0.001201
266285_at	11	11	108	P	0.01416	11	-1.1	-2	108	D	0.99751
266286_at	11	11	64.3	P	0.005859	11	-0.1	-1.1	64.3	NC	0.296089
266287_at	11	11	14.9	A	0.567627	11	-0.6	-2.1	14.9	NC	0.5
266288_s_at	11	11	860.5	P	0.00293	11	0.5	0.3	860.5	NC	0.009292
266289_at	11	11	182.3	P	0.01416	11	-0.6	-1.5	182.3	NC	0.992212
266290_at	11	11	466.1	P	0.000244	11	6	3.2	466.1	I	2e-05
266291_at	11	11	10.2	A	0.828613	11	-1.8	-3	10.2	NC	0.868657
266292_at	11	11	135.8	P	0.023926	11	1.9	1.5	135.8	I	0.000966
266293_at	11	11	80.3	A	0.129639	11	-4	-4.7	80.3	D	0.99998
266294_at	11	11	7302	P	0.000244	11	3.5	3.2	7302	I	2e-05
266295_at	11	11	1150.8	P	0.000244	11	-0.8	-1.1	1150.8	D	0.99998
266296_at	11	11	13981	P	0.000244	11	4	3.3	13981	I	2e-05
266297_at	11	11	390	P	0.005859	11	1.2	0.4	390	I	6.8e-05
266298_at	11	11	342.5	P	0.001221	11	0.1	-0.8	342.5	NC	0.5
266299_at	11	11	9690.9	P	0.000244	11	3	2.6	9690.9	I	2e-05
266265_at	11	11	145.2	P	0.008057	11	-2.3	-3	145.2	D	0.999308
266266_at	11	11	786.7	P	0.000244	11	-0.2	-0.9	786.7	NC	0.5
266267_at	11	11	3099.3	P	0.000244	11	5.7	4.7	3099.3	I	2e-05
266237_at	11	11	476.6	P	0.000732	11	1.6	1.2	476.6	I	0.000307
266238_at	11	11	1261.5	P	0.000244	11	-0.3	-0.8	1261.5	NC	0.757415
266239_at	11	11	994.2	P	0.000732	11	-0.4	-0.9	994.2	NC	0.991489
266240_at	11	11	261.8	P	0.037598	11	0.7	0.2	261.8	I	0.004481
266241_s_at	11	11	40.4	P	0.046143	11	-2.4	-3.7	40.4	D	0.999833
266242_at	11	11	256.5	P	0.008057	11	0.2	0	256.5	NC	0.5
266243_at	11	11	3.3	A	0.753906	11	-2.6	-4.4	3.3	NC	0.888286
266244_at	11	11	4.5	A	0.780518	11	0	-0.4	4.5	NC	0.715033
266245_at	11	11	23.3	A	0.246094	11	2.9	0.5	23.3	NC	0.161038
266246_at	11	11	2437.8	P	0.000244	11	8.2	6.2	2437.8	I	2e-05
266247_at	11	11	99.5	P	0.030273	11	0	-1.7	99.5	NC	0.131343
266248_at	11	11	146.5	P	0.010742	11	0.5	-0.3	146.5	NC	0.111714
266249_at	11	11	21.4	A	0.72583	11	2.2	0.6	21.4	NC	0.307406
266250_at	11	11	11.5	A	0.870361	11	0.3	-0.4	11.5	NC	0.51942
266251_s_at	11	11	40.8	A	0.366211	11	-0.8	-1.6	40.8	NC	0.961585
266252_at	11	11	97.7	A	0.219482	11	0	-0.4	97.7	NC	0.5
266253_at	11	11	326.8	P	0.000244	11	-0.5	-0.9	326.8	NC	0.987976
266254_at	11	11	224	P	0.005859	11	-1.1	-1.4	224	D	0.99998
266255_at	11	11	51	A	0.303711	11	-0.1	-1.1	51	NC	0.5
266256_at	11	11	1230.4	P	0.000244	11	-0.5	-0.8	1230.4	D	0.99998
266257_at	11	11	187.4	A	0.080566	11	1.9	1.3	187.4	NC	0.078937
266258_at	11	11	1292.7	P	0.000244	11	-0.4	-0.6	1292.7	D	0.99775
266259_at	11	11	142.2	P	0.018555	11	0.3	-0.9	142.2	I	0.003041
266260_at	11	11	2572.9	P	0.000244	11	0.6	0.2	2572.9	NC	0.019624
266261_at	11	11	3293.4	P	0.000244	11	3.9	3.6	3293.4	I	2e-05
266262_at	11	11	9.7	A	0.828613	11	-2.7	-3.5	9.7	NC	0.925732
266263_at	11	11	24	A	0.432373	11	2.4	0.1	24	NC	0.194801
266264_at	11	11	458.7	P	0.008057	11	-0.5	-0.7	458.7	MD	0.994591
266205_s_at	11	11	5707.6	P	0.000244	11	-0.9	-1.6	5707.6	D	0.999654
266206_at	11	11	1569.4	P	0.000244	11	-1.2	-1.6	1569.4	D	0.99998
266207_at	11	11	139.7	P	0.001221	11	-1.9	-2.4	139.7	D	0.99998
266208_at	11	11	197.8	P	0.001221	11	0.1	-0.5	197.8	NC	0.5
266209_at	11	11	22.8	A	0.665527	11	1.2	-0.6	22.8	NC	0.030967
266210_at	11	11	2617.6	P	0.000244	11	0.4	-0.1	2617.6	NC	0.078937
266211_at	11	11	91.4	A	0.095215	11	-0.4	-1.8	91.4	NC	0.796129
266212_at	11	11	54.1	A	0.067627	11	2.6	0.9	54.1	I	0.003041
266213_s_at	11	11	59.4	A	0.72583	11	4.1	2	59.4	I	0.003699
266214_at	11	11	31.9	A	0.095215	11	1.5	0.2	31.9	NC	0.153232
266215_at	11	11	228.2	P	0.023926	11	0.6	0.3	228.2	MI	0.005933
266216_at	11	11	224.2	P	0.001221	11	0.2	-0.8	224.2	NC	0.366593
266217_at	11	11	65.2	A	0.398926	11	-0.2	-0.6	65.2	NC	0.822588
266218_s_at	11	11	72.5	A	0.533936	11	-0.3	-1.3	72.5	NC	0.342437
266219_at	11	11	297.5	P	0.046143	11	-0.1	-0.4	297.5	NC	0.786812
266220_at	11	11	13.3	A	0.5	11	0.7	-1.1	13.3	NC	0.318909
266221_at	11	11	85.6	A	0.129639	11	-0.2	-1.1	85.6	NC	0.5
266222_at	11	11	3.9	A	0.904785	11	-0.4	-1.6	3.9	NC	0.692594
266223_at	11	11	120.4	P	0.023926	11	-0.2	-1.3	120.4	NC	0.5
266224_at	11	11	1220	P	0.000244	11	-1.5	-2.1	1220	D	0.99998
266225_at	11	11	2890.8	P	0.000244	11	-1.6	-1.8	2890.8	D	0.99997
266226_at	11	11	553	P	0.000244	11	-0.2	-0.6	553	NC	0.747149
266227_at	11	11	212.7	P	0.000244	11	-4.1	-4.6	212.7	D	0.99998
266228_at	11	11	7114.3	P	0.000244	11	0.5	0.3	7114.3	I	0.000966
266229_at	11	11	2395.9	P	0.000244	11	0.6	0.2	2395.9	NC	0.022932
266230_at	11	11	208.5	P	0.023926	11	-0.1	-0.7	208.5	NC	0.5
266231_at	11	11	2010.5	P	0.000244	11	2.8	2.2	2010.5	I	2e-05
266232_at	11	11	124.1	P	0.00415	11	0.8	-0.4	124.1	NC	0.00712
266233_at	11	11	56.3	P	0.018555	11	1.8	0.1	56.3	NC	0.009292
266234_at	11	11	142.1	A	0.067627	11	0.9	0.4	142.1	I	0.000966
266235_at	11	11	700.8	P	0.000244	11	0.2	0	700.8	NC	0.131343
266236_at	11	11	21.9	A	0.5	11	0.5	-0.7	21.9	NC	0.5
266202_at	11	11	336.8	P	0.00293	11	-1.8	-2.5	336.8	D	0.99998
266203_at	11	11	3463.4	P	0.000244	11	4.5	3.6	3463.4	I	2e-05
266204_at	11	11	120.9	P	0.037598	11	-1.4	-1.7	120.9	D	0.999922
266173_at	11	11	63	P	0.005859	11	-1.5	-2	63	D	0.999786
266174_at	11	11	90.1	A	0.219482	11	1.1	0.3	90.1	NC	0.467656
266175_at	11	11	1280.2	P	0.000244	11	-0.6	-0.8	1280.2	D	0.999034
266176_at	11	11	107.6	P	0.018555	11	0.8	-0.1	107.6	NC	0.016731
266177_at	11	11	56.1	A	0.171387	11	-0.8	-2.3	56.1	NC	0.054022
266178_at	11	11	6.4	A	0.72583	11	-1.1	-3.3	6.4	NC	0.5
266179_at	11	11	7.1	A	0.567627	11	0.5	-1.9	7.1	NC	0.330589
266180_at	11	11	1083.9	P	0.000244	11	0.4	-0.1	1083.9	NC	0.232549
266181_at	11	11	1144.4	P	0.000244	11	0	-0.6	1144.4	NC	0.5
266182_at	11	11	1495	P	0.000244	11	0.4	-0.1	1495	NC	0.009292
266183_at	11	11	223.1	A	0.095215	11	2.8	2.5	223.1	I	0.003041
266184_s_at	11	11	4587.9	P	0.000244	11	3.1	2.5	4587.9	I	2e-05
266185_at	11	11	324	A	0.067627	11	-0.3	-0.9	324	D	0.995927
266186_at	11	11	384.1	P	0.001953	11	1.8	1.1	384.1	I	5.2e-05
266187_at	11	11	28.3	A	0.171387	11	0.6	-0.5	28.3	NC	0.5
266188_at	11	11	362.8	P	0.01416	11	0	-0.8	362.8	NC	0.5
266189_at	11	11	1256.7	P	0.000244	11	0.8	0.3	1256.7	I	7.8e-05
266190_at	11	11	399.9	P	0.001221	11	0.8	0.4	399.9	I	0.001336
266191_at	11	11	69.6	A	0.246094	11	2.6	1.1	69.6	NC	0.047264
266192_at	11	11	300.4	P	0.001221	11	-1.2	-1.8	300.4	D	0.999965
266193_at	11	11	393.4	P	0.000244	11	-0.5	-1.3	393.4	NC	0.669411
266194_at	11	11	351	P	0.00415	11	-0.5	-0.9	351	D	0.999727
266195_at	11	11	264.3	M	0.056152	11	1.3	0.8	264.3	NC	0.015426
266196_at	11	11	147	P	0.000244	11	0.3	-0.4	147	NC	0.022932
266197_at	11	11	91.3	P	0.010742	11	0.9	0	91.3	NC	0.021224
266198_at	11	11	42.2	A	0.334473	11	0.8	-0.1	42.2	NC	0.161038
266199_at	11	11	80.1	A	0.246094	11	0.2	-0.5	80.1	NC	0.145682
266200_at	11	11	15	A	0.870361	11	0.5	-0.3	15	NC	0.028766
266201_at	11	11	86	A	0.067627	11	-0.2	-1.2	86	NC	0.242585
266167_at	11	11	1450.6	P	0.00293	11	1.6	0.8	1450.6	I	0.000147
266168_at	11	11	13476.6	P	0.000244	11	6.8	5.9	13476.6	I	2e-05
266169_at	11	11	9.5	A	0.665527	11	-0.2	-1.3	9.5	NC	0.105663
266170_at	11	11	2795.2	P	0.000244	11	1	0.8	2795.2	I	2.3e-05
266171_at	11	11	699.8	P	0.001953	11	0.3	-0.6	699.8	NC	0.454766
266172_at	11	11	798.9	P	0.00293	11	0.8	0	798.9	I	0.004073
266142_at	11	11	59.1	A	0.219482	11	0.6	-0.6	59.1	NC	0.48058
266143_at	11	11	249.6	P	0.005859	11	-1.7	-2.7	249.6	D	0.999932
266144_at	11	11	4.7	A	0.850342	11	0.9	-1.2	4.7	NC	0.252851
266145_at	11	11	0.2	A	0.98584	11	-0.6	-2.4	0.2	NC	0.736659
266146_at	11	11	62.5	P	0.000244	11	3	0.8	62.5	NC	0.008511
266147_at	11	11	16.7	A	0.432373	11	1.2	-1.4	16.7	NC	0.5
266148_x_at	11	11	9.4	A	0.696289	11	-2.8	-4.6	9.4	NC	0.5
266149_x_at	11	11	53.2	A	0.432373	11	-1.1	-2.5	53.2	NC	0.669411
266150_s_at	11	11	114.5	P	0.01416	11	3.2	0.8	114.5	NC	0.012024
266151_x_at	11	11	17	A	0.567627	11	-1.5	-3.2	17	NC	0.342437
266152_s_at	11	11	93.2	A	0.246094	11	-0.4	-0.9	93.2	NC	0.961585
266153_at	11	11	2.1	A	0.999756	11	-3.1	-4.4	2.1	D	0.999693
266154_at	11	11	105.5	A	0.171387	11	2.9	1.4	105.5	I	0.000865
266155_at	8	8	4025.9	P	0.001953	8	5.4	4.6	4025.9	I	0.000219
266156_at	11	11	64.4	A	0.334473	11	1.6	0.4	64.4	NC	0.118009
266157_at	11	11	78.4	A	0.398926	11	-0.4	-0.8	78.4	NC	0.945978
266158_at	11	11	293.8	P	0.030273	11	-1.6	-2.1	293.8	D	0.999977
266159_at	11	11	1.7	A	0.919434	11	0	-2.1	1.7	NC	0.177412
266160_at	11	11	11.8	A	0.533936	11	0.2	-0.6	11.8	NC	0.596188
266161_at	11	11	25	A	0.27417	11	1.8	-0.4	25	NC	0.558077
266162_at	11	11	73.5	A	0.080566	11	0.2	-1.1	73.5	NC	0.078937
266163_at	11	11	671.5	P	0.000244	11	0.9	0.6	671.5	I	2.7e-05
266164_at	11	11	69.7	A	0.111572	11	-0.1	-1.5	69.7	NC	0.307406
266165_at	11	11	473.4	P	0.000244	11	-1.8	-2.1	473.4	D	0.99998
266166_at	11	11	494.1	P	0.000244	11	0.1	-0.3	494.1	NC	0.5
266138_at	11	11	454.5	P	0.000244	11	-1.1	-1.7	454.5	D	0.998514
266139_at	11	11	3.2	A	0.870361	11	0.1	-0.4	3.2	NC	0.854318
266140_at	11	11	192.6	A	0.067627	11	3.6	1.8	192.6	I	8.8e-05
266141_at	11	11	3.4	A	0.633789	11	-2.6	-4.2	3.4	NC	0.822588
266110_at	11	11	86.4	A	0.432373	11	1.8	0.5	86.4	NC	0.018128
266111_at	11	11	85.8	A	0.067627	11	0.5	-1	85.8	NC	0.37888
266112_x_at	11	11	11.6	A	0.633789	11	-3.7	-5.8	11.6	MD	0.995075
266113_x_at	11	11	12.8	A	0.780518	11	-2.4	-5	12.8	NC	0.952736
266114_at	11	11	89	A	0.095215	11	-0.8	-1.3	89	NC	0.983269
266115_at	11	11	61.7	A	0.171387	11	0.3	-0.5	61.7	NC	0.307406
266116_at	11	11	2010.2	P	0.00415	11	0.4	-0.4	2010.2	NC	0.01421
266117_at	11	11	78.3	P	0.00293	11	-1.3	-2.3	78.3	D	0.999853
266118_at	11	11	241.5	P	0.005859	11	-1.1	-1.9	241.5	D	0.999508
266119_at	11	11	207	P	0.005859	11	-1	-1.5	207	D	0.99996
266120_at	11	11	55.1	A	0.171387	11	-0.7	-2.1	55.1	NC	0.39129
266121_at	11	11	856.4	P	0.000244	11	0.8	0.7	856.4	I	2e-05
266122_at	11	11	747.7	P	0.000244	11	-0.1	-0.3	747.7	NC	0.5
266123_at	11	11	286.7	P	0.00293	11	0.7	0.1	286.7	I	0.003041
266124_at	11	11	78.8	A	0.246094	11	1	0.3	78.8	NC	0.213188
266125_at	11	11	53.8	A	0.5	11	-0.6	-1.4	53.8	NC	0.692594
266126_at	11	11	92.9	A	0.466064	11	0.5	-0.5	92.9	NC	0.232549
266127_s_at	11	11	1113.1	P	0.000732	11	-0.9	-1.4	1113.1	D	0.999693
266128_at	11	11	2.4	A	0.976074	11	0.2	-0.4	2.4	NC	0.725952
266129_at	11	11	106.1	P	0.00415	11	-0.1	-0.9	106.1	NC	0.318909
266130_at	11	11	326.6	P	0.005859	11	0.7	-0.2	326.6	NC	0.177412
266131_at	11	11	221.6	P	0.001953	11	-1	-1.7	221.6	MD	0.994591
266132_at	11	11	236	P	0.001953	11	4.9	2.7	236	I	6e-05
266133_at	11	11	144.2	P	0.023926	11	-1.2	-2	144.2	D	0.999811
266134_s_at	11	11	1.5	A	0.953857	11	-4.1	-5.3	1.5	D	0.99751
266135_at	11	11	324.3	P	0.010742	11	0.6	0.3	324.3	NC	0.061522
266136_at	11	11	179.7	P	0.030273	11	-1	-1.5	179.7	D	0.999977
266137_at	11	11	1090.3	P	0.000732	11	1.4	0.7	1090.3	I	2.3e-05
266103_at	11	11	3844.9	P	0.000244	11	1.4	1	3844.9	I	2e-05
266104_at	11	11	103.5	A	0.095215	11	-0.8	-1.9	103.5	D	0.999727
266105_at	11	11	4407.8	P	0.000244	11	0.9	0.6	4407.8	I	3e-05
266106_at	11	11	3977.5	P	0.000244	11	0.1	-0.2	3977.5	NC	0.5
266107_at	11	11	76.8	A	0.219482	11	0.1	-1	76.8	NC	0.296089
266108_at	11	11	11.8	A	0.366211	11	-0.7	-1.7	11.8	NC	0.416433
266109_at	11	11	707.5	P	0.000244	11	1.7	0.9	707.5	I	2e-05
266079_at	11	11	115.2	P	0.018555	11	-1.4	-2.6	115.2	D	0.998664
266080_at	11	11	478.5	P	0.000732	11	-1	-1.3	478.5	D	0.999965
266081_at	11	11	236.3	P	0.000732	11	0.9	-0.1	236.3	NC	0.111714
266082_at	11	11	90.9	P	0.030273	11	0.4	-0.7	90.9	NC	0.5
266083_at	11	11	43.6	A	0.334473	11	0.4	-1	43.6	NC	0.429141
266084_at	11	11	39.2	A	0.432373	11	-0.2	-1.1	39.2	NC	0.416433
266085_at	11	11	87.8	A	0.303711	11	1.4	0.9	87.8	NC	0.111714
266086_at	11	11	105.4	A	0.432373	11	0.8	-0.3	105.4	NC	0.888286
266087_at	11	11	47.5	A	0.601074	11	-1.6	-2.7	47.5	D	0.996301
266088_at	11	11	111.7	P	0.010742	11	-0.4	-1.5	111.7	NC	0.5
266089_at	11	11	1708.5	P	0.000244	11	1.8	1.3	1708.5	I	2e-05
266090_at	11	11	3065	P	0.000244	11	0.8	0.6	3065	I	7.8e-05
266091_at	11	11	228.2	P	0.00415	11	0.1	-0.9	228.2	NC	0.429141
266092_at	11	11	89	A	0.533936	11	1.6	0.7	89	NC	0.030967
266093_at	11	11	481.2	P	0.000732	11	0.8	0.4	481.2	I	0.000167
266094_at	11	11	299.9	P	0.00293	11	-1	-1.4	299.9	D	0.999954
266095_at	11	11	201.1	P	0.000244	11	0.1	-0.7	201.1	NC	0.307406
266096_at	11	11	528.6	P	0.000244	11	-0.7	-1	528.6	D	0.999899
266097_at	11	11	1490.4	P	0.000732	11	-0.7	-0.9	1490.4	D	0.999786
266098_at	11	11	203.7	P	0.01416	11	1	0.2	203.7	NC	0.019624
266099_at	11	11	725.6	P	0.000244	11	-0.4	-1	725.6	NC	0.971234
266100_at	11	11	804	P	0.001221	11	2.2	1.6	804	I	2e-05
266101_at	11	11	2462.6	P	0.000244	11	2.1	1.3	2462.6	I	2e-05
266102_at	11	11	70.4	A	0.129639	11	-0.8	-1.4	70.4	NC	0.986922
266075_s_at	11	11	3919.6	P	0.000244	11	1	0.8	3919.6	I	3.5e-05
266076_at	11	11	170.1	P	0.008057	11	0.2	-0.4	170.1	NC	0.242585
266077_at	11	11	95.2	P	0.023926	11	0	-0.7	95.2	NC	0.633407
266078_at	11	11	87.9	A	0.080566	11	0	-0.6	87.9	NC	0.5
266047_at	11	11	127.6	M	0.056152	11	-1.4	-2.4	127.6	D	0.996959
266048_at	11	11	4.1	A	0.904785	11	0.8	0.2	4.1	NC	0.099852
266049_at	11	11	260.4	P	0.010742	11	1.6	0.3	260.4	I	0.001336
266050_at	11	11	260.8	M	0.056152	11	-0.2	-0.9	260.8	NC	0.921063
266051_at	11	11	309.7	P	0.046143	11	-0.3	-0.8	309.7	NC	0.991489
266052_at	11	11	138.9	A	0.111572	11	2.7	1.4	138.9	MI	0.005933
266053_at	11	11	484	P	0.000244	11	0.8	0.2	484	I	0.001486
266054_at	11	11	60	A	0.366211	11	1.7	0	60	NC	0.274048
266055_at	11	11	194.7	P	0.030273	11	0.8	0.1	194.7	I	0.002032
266056_at	11	11	1115.6	P	0.000244	11	0.6	0.1	1115.6	MI	0.005933
266057_at	11	11	510.3	P	0.005859	11	-0.8	-1.3	510.3	D	0.998664
266058_at	11	11	141.8	P	0.000732	11	0.1	-0.9	141.8	NC	0.074268
266059_at	11	11	1734.2	P	0.000244	11	-0.5	-1	1734.2	NC	0.692594
266060_at	11	11	650	P	0.000732	11	0.3	-0.3	650	NC	0.366593
266061_at	11	11	16.3	A	0.665527	11	-2.9	-4	16.3	NC	0.296089
266062_at	11	11	1173	P	0.001221	11	0.7	-0.2	1173	NC	0.022932
266063_at	11	11	119.8	A	0.129639	11	0.3	-0.3	119.8	NC	0.242585
266064_at	11	11	547.5	P	0.001221	11	1	0.3	547.5	I	2.3e-05
266065_at	11	11	990.4	P	0.000244	11	1	0.7	990.4	I	2e-05
266066_at	11	11	2.6	A	0.753906	11	0.3	-0.3	2.6	NC	0.318909
266067_s_at	11	11	23.3	A	0.27417	11	2.7	-0.1	23.3	NC	0.645558
266068_at	11	11	18.7	A	0.149658	11	0	-1.2	18.7	NC	0.5
266069_at	11	11	15.3	A	0.696289	11	0.4	-0.1	15.3	NC	0.441923
266070_at	11	11	62.9	A	0.27417	11	-0.8	-1.5	62.9	NC	0.830902
266071_at	11	11	685.9	P	0.000732	11	2.4	2.1	685.9	I	0.00013
266072_at	11	11	4759.2	P	0.000244	11	1.6	1.2	4759.2	I	2e-05
266073_at	11	11	303.9	P	0.000244	11	-1.5	-2.6	303.9	D	0.999886
266074_at	11	11	229	P	0.000244	11	-0.9	-1.3	229	D	0.99996
266016_at	11	11	1473.9	P	0.001221	11	1.7	0.9	1473.9	I	2.7e-05
266017_at	11	11	2451.2	P	0.000244	11	4.8	3.9	2451.2	I	2e-05
266018_at	11	11	418.6	P	0.000244	11	-1.4	-1.9	418.6	D	0.99998
266019_at	11	11	690	P	0.001953	11	1.8	1	690	I	0.000214
266020_at	11	11	101.5	A	0.398926	11	2.9	1.9	101.5	NC	0.083826
266021_at	11	11	228.9	P	0.018555	11	1.8	0.4	228.9	I	0.000307
266022_at	11	11	565	P	0.000244	11	-0.2	-0.5	565	NC	0.5
266023_at	11	11	45.8	A	0.080566	11	0.1	-0.5	45.8	NC	0.263341
266024_at	11	11	3.2	A	0.932373	11	-1.2	-3.2	3.2	NC	0.777251
266025_at	11	11	8.9	A	0.828613	11	0	-1.7	8.9	NC	0.5
266026_at	11	11	15.1	A	0.753906	11	0.7	0.3	15.1	NC	0.669411
266027_at	11	11	17.1	A	0.466064	11	0.6	-0.4	17.1	NC	0.105663
266028_at	11	11	218	P	0.001221	11	-0.1	-0.5	218	NC	0.5
266029_at	11	11	8.4	A	0.828613	11	0.7	-1.4	8.4	NC	0.041201
266030_x_at	11	11	26.8	A	0.246094	11	-1.2	-2.5	26.8	NC	0.669411
266031_at	11	11	5.1	A	0.780518	11	1	0.4	5.1	NC	0.111714
266032_x_at	11	11	100.3	A	0.080566	11	-0.5	-1.3	100.3	NC	0.5
266033_at	11	11	263.1	P	0.008057	11	-2.1	-2.7	263.1	D	0.99998
266034_at	11	11	179	A	0.19458	11	-0.6	-2.1	179	NC	0.984574
266035_at	11	11	341.7	P	0.000732	11	-1.2	-2.1	341.7	D	0.99994
266036_s_at	11	11	1584.4	P	0.000244	11	-0.3	-0.9	1584.4	NC	0.938478
266037_at	11	11	690.7	P	0.000244	11	2.5	2.1	690.7	I	2e-05
266038_at	11	11	11.1	A	0.633789	11	-3	-5.4	11.1	NC	0.888286
266039_s_at	11	11	125.5	A	0.129639	11	-2.1	-2.7	125.5	D	0.999899
266040_at	11	11	5.6	A	0.932373	11	-3	-3.7	5.6	NC	0.983269
266041_s_at	11	11	2.9	A	0.932373	11	-5.1	-6	2.9	D	0.997968
266042_s_at	11	11	432.6	P	0.000244	11	-2	-2.7	432.6	D	0.999727
266043_at	11	11	308.6	A	0.080566	11	0	-0.6	308.6	NC	0.5
266044_s_at	11	11	458.1	P	0.00415	11	-2.2	-3.1	458.1	D	0.99998
266045_s_at	11	11	619.3	P	0.000732	11	-2.3	-2.8	619.3	D	0.99998
266046_at	11	11	85.2	A	0.533936	11	-0.7	-1.6	85.2	NC	0.961585
266012_s_at	11	11	1092.1	P	0.000244	11	-1.6	-1.9	1092.1	D	0.99998
266013_s_at	11	11	79.6	A	0.095215	11	-0.6	-1.3	79.6	NC	0.669411
266014_s_at	11	11	376.3	P	0.000732	11	-1.2	-1.8	376.3	D	0.99998
266015_at	11	11	132	P	0.037598	11	-1.2	-2.1	132	NC	0.99288
265984_at	11	11	14.5	A	0.72583	11	-0.1	-0.5	14.5	NC	0.633407
265985_at	11	11	161.7	P	0.030273	11	-0.7	-1.2	161.7	NC	0.930187
265986_at	11	11	77.9	A	0.171387	11	0.8	0.3	77.9	NC	0.105663
265987_at	11	11	962.7	P	0.000244	11	3.4	2.2	962.7	I	2e-05
265988_at	11	11	92.4	A	0.111572	11	0.2	-0.1	92.4	NC	0.5
265989_at	11	11	77	A	0.171387	11	3.1	1.5	77	NC	0.013078
265990_at	11	11	109.5	A	0.067627	11	-3	-4.7	109.5	D	0.999973
265991_at	11	11	285.3	P	0.001953	11	-0.3	-1	285.3	NC	0.805199
265992_at	11	11	142.3	P	0.001953	11	0.4	-0.4	142.3	NC	0.153232
265993_at	11	11	54.2	A	0.171387	11	0	-0.6	54.2	NC	0.830902
265994_at	11	11	193.7	P	0.01416	11	0.6	0.2	193.7	NC	0.041201
265995_at	11	11	0.7	A	0.998047	11	-2	-4.7	0.7	NC	0.905721
265996_at	11	11	1323.6	P	0.000732	11	-0.6	-1.3	1323.6	D	0.997968
265997_at	11	11	54.5	A	0.303711	11	1.3	1	54.5	NC	0.138386
265998_at	11	11	1781.5	P	0.000244	11	-1.8	-2.3	1781.5	D	0.99998
265999_at	11	11	2655.4	P	0.000244	11	1.6	1.1	2655.4	I	2e-05
266000_at	11	11	2080.3	P	0.000244	11	-0.5	-1	2080.3	NC	0.987976
266001_at	11	11	299.6	A	0.129639	11	0.1	-0.2	299.6	NC	0.5
266002_at	11	11	43.9	A	0.149658	11	-0.2	-1.2	43.9	NC	0.284967
266003_at	11	11	50.5	A	0.466064	11	1.8	0.3	50.5	NC	0.403812
266004_at	11	11	137.1	A	0.334473	11	-0.1	-0.6	137.1	NC	0.888286
266005_at	11	11	1857.2	P	0.000244	11	0.6	-0.1	1857.2	MI	0.005409
266006_at	11	11	114.1	A	0.149658	11	0.7	0.2	114.1	NC	0.124552
266007_at	11	11	2.3	A	0.567627	11	-0.2	-0.5	2.3	NC	0.318909
266008_at	11	11	31.7	A	0.533936	11	1.7	0.7	31.7	NC	0.024755
266009_at	11	11	99.9	P	0.008057	11	0.7	-0.5	99.9	NC	0.342437
266010_at	11	11	9283.8	P	0.000244	11	6.3	5	9283.8	I	2e-05
266011_at	11	11	4.7	A	0.665527	11	0.4	-0.6	4.7	NC	0.111714
265952_at	11	11	3239.5	P	0.000244	11	1.6	1.5	3239.5	I	2e-05
265953_at	11	11	3829.5	P	0.000244	11	0.6	0.1	3829.5	MI	0.005409
265954_at	11	11	70.1	A	0.111572	11	0.4	-0.2	70.1	NC	0.5
265955_at	11	11	74.9	A	0.398926	11	0.3	-0.5	74.9	NC	0.145682
265956_at	11	11	8.5	A	0.5	11	0.4	-1.3	8.5	NC	0.441923
265957_at	11	11	90.2	P	0.008057	11	-3.5	-4.2	90.2	D	0.99998
265958_at	11	11	1427.5	P	0.000244	11	0.8	0.2	1427.5	I	0.000618
265959_at	11	11	1399.7	P	0.000732	11	-1.2	-1.8	1399.7	D	0.99998
265960_at	11	11	1331.5	P	0.000244	11	3.8	3.4	1331.5	I	2e-05
265961_at	11	11	341.9	P	0.046143	11	0.6	0.2	341.9	NC	0.033304
265962_at	11	11	160.6	P	0.030273	11	-1.2	-1.7	160.6	NC	0.971234
265963_s_at	11	11	2686.5	P	0.000244	11	-0.8	-1.1	2686.5	D	0.999727
265964_at	11	11	43.5	A	0.219482	11	0.3	-0.9	43.5	NC	0.5
265965_at	11	11	145.4	A	0.149658	11	-1.4	-2.4	145.4	D	0.999811
265966_at	11	11	1129.2	P	0.000244	11	-0.3	-0.9	1129.2	NC	0.925732
265967_at	11	11	39.1	A	0.665527	11	-4.2	-6.2	39.1	D	0.999965
265968_at	11	11	4727.2	P	0.000244	11	1.3	0.6	4727.2	I	3e-05
265969_at	11	11	2.8	A	0.904785	11	-0.4	-1.4	2.8	NC	0.51942
265970_at	11	11	8	A	0.969727	11	0.1	-0.5	8	NC	0.5
265971_at	11	11	4.2	A	0.780518	11	0.8	-0.7	4.2	NC	0.284967
265972_at	11	11	29.4	A	0.366211	11	1	0.7	29.4	NC	0.105663
265973_at	11	11	66	A	0.095215	11	-0.1	-0.9	66	NC	0.5
265974_at	11	11	458.5	P	0.000732	11	-0.5	-0.9	458.5	D	0.998349
265975_at	11	11	14.6	A	0.567627	11	1.7	-0.5	14.6	NC	0.715033
265976_at	11	11	2.5	A	0.969727	11	-0.3	-1	2.5	NC	0.747149
265977_at	11	11	18.3	A	0.533936	11	3.6	2.4	18.3	NC	0.009292
265978_at	11	11	4.7	A	0.780518	11	-3.1	-5.2	4.7	NC	0.861614
265979_at	11	11	18.9	A	0.601074	11	-4.1	-6.4	18.9	MD	0.994591
265980_at	11	11	1	A	0.999268	11	0.1	-2.9	1	NC	0.242585
265981_s_at	11	11	9.9	A	0.80542	11	0.3	0.1	9.9	NC	0.318909
265982_at	11	11	6.9	A	0.828613	11	-0.2	-2.5	6.9	NC	0.786812
265983_at	11	11	99.9	P	0.030273	11	0.7	-0.4	99.9	NC	0.118009
265949_at	11	11	23.6	A	0.095215	11	3.1	0.6	23.6	NC	0.047264
265950_s_at	11	11	16	A	0.466064	11	-2.1	-3.5	16	NC	0.645558
265951_at	11	11	119	A	0.432373	11	0.7	-0.1	119	NC	0.061522
265921_at	11	11	19	A	0.850342	11	1.2	-0.4	19	NC	0.5
265922_at	11	11	90.9	A	0.601074	11	1.2	0.9	90.9	NC	0.177412
265923_at	11	11	22.8	A	0.601074	11	2.4	0.9	22.8	NC	0.019624
265924_at	11	11	40	A	0.366211	11	-0.4	-1	40	NC	0.570859
265925_at	11	11	36.2	A	0.398926	11	1.5	0.2	36.2	MI	0.004925
265926_at	11	11	220.5	P	0.001953	11	-0.1	-1	220.5	NC	0.5
265927_at	11	11	179.1	A	0.080566	11	0.3	-0.5	179.1	NC	0.5
265928_at	11	11	36	A	0.19458	11	0	-0.7	36	NC	0.342437
265929_s_at	11	11	208.4	P	0.030273	11	1.5	0.3	208.4	I	0.003355
265930_at	11	11	967	P	0.000732	11	1.3	0.6	967	I	8.8e-05
265931_at	11	11	30.2	A	0.432373	11	0	-0.4	30.2	NC	0.657563
265932_at	11	11	3.7	A	0.953857	11	0	-0.8	3.7	NC	0.570859
265933_at	11	11	77.4	A	0.067627	11	0.6	-0.1	77.4	NC	0.01421
265934_at	11	11	534.3	P	0.000732	11	0.7	-0.1	534.3	NC	0.018128
265935_at	11	11	256.4	P	0.010742	11	0.7	0	256.4	NC	0.026698
265936_at	11	11	420.7	P	0.000732	11	-0.8	-1.6	420.7	NC	0.981872
265937_at	11	11	57.3	A	0.466064	11	2	0.7	57.3	NC	0.041201
265938_at	11	11	367.1	P	0.001221	11	0.5	0.3	367.1	I	0.000692
265939_at	11	11	16.7	A	0.72583	11	-1.8	-3.4	16.7	NC	0.736659
265940_at	11	11	2126.3	P	0.000244	11	0.4	0	2126.3	NC	0.033304
265941_s_at	11	11	324	P	0.000244	11	1.7	1.2	324	I	2.7e-05
265942_at	11	11	544	P	0.000244	11	-0.8	-1.4	544	NC	0.989865
265943_at	11	11	546.1	P	0.001953	11	3.2	2.3	546.1	I	5.2e-05
265944_at	11	11	320.4	M	0.056152	11	1.5	0.8	320.4	I	0.001486
265945_at	11	11	101	A	0.219482	11	-0.5	-1	101	NC	0.905721
265946_s_at	11	11	313	P	0.00293	11	-1	-1.4	313	D	0.99994
265947_at	11	11	1445.3	P	0.000244	11	0.1	-0.5	1445.3	NC	0.5
265948_at	11	11	25.1	A	0.601074	11	-0.6	-1.5	25.1	NC	0.5
265914_at	11	11	8.7	A	0.696289	11	-2.4	-4.5	8.7	NC	0.692594
265915_at	11	11	4.1	A	0.80542	11	1.1	-0.2	4.1	I	0.000865
265916_at	11	11	128.5	A	0.149658	11	0.3	-0.4	128.5	NC	0.493524
265917_at	11	11	2	A	0.5	11	-0.2	-1.7	2	NC	0.069813
265918_at	11	11	102.5	P	0.000732	11	-0.5	-1.8	102.5	NC	0.342437
265919_at	11	11	4.7	A	0.943848	11	0.3	0	4.7	NC	0.830902
265920_s_at	11	11	6.1	A	0.533936	11	-1.4	-3.1	6.1	NC	0.48058
265889_at	11	11	10.5	A	0.850342	11	-1.5	-3.1	10.5	NC	0.645558
265890_s_at	11	11	26.9	A	0.696289	11	3.5	1.4	26.9	NC	0.242585
265891_at	11	11	7.4	A	0.780518	11	-1.6	-2.7	7.4	NC	0.925732
265892_at	11	11	14	A	0.753906	11	1.8	1.1	14	NC	0.024755
265893_at	11	11	8.9	A	0.601074	11	-3.5	-6	8.9	NC	0.969033
265894_at	11	11	18.5	A	0.5	11	-0.8	-2.6	18.5	NC	0.105663
265895_at	11	11	409.7	P	0.000244	11	-1.3	-1.9	409.7	D	0.99998
265896_at	11	11	194.9	A	0.080566	11	-1.3	-1.9	194.9	D	0.999911
265897_at	11	11	47.7	A	0.665527	11	-0.1	-0.5	47.7	NC	0.39129
265898_at	11	11	299.4	P	0.001221	11	0.8	0	299.4	I	0.000167
265899_s_at	11	11	1140.8	P	0.000244	11	1.7	1.4	1140.8	I	2e-05
265900_at	11	11	469.1	P	0.00293	11	-0.1	-0.9	469.1	NC	0.5
265901_at	11	11	112.3	A	0.067627	11	-0.3	-1	112.3	NC	0.854318
265902_at	11	11	191.8	P	0.001953	11	-2.9	-3.2	191.8	D	0.99998
265903_at	11	11	12.8	A	0.633789	11	-1.6	-3.9	12.8	NC	0.669411
265904_at	11	11	24.9	A	0.398926	11	-1	-2.2	24.9	NC	0.252851
265905_at	11	11	52.7	A	0.533936	11	0.3	-0.4	52.7	NC	0.777251
265906_at	11	11	69.9	A	0.19458	11	0.1	-0.4	69.9	NC	0.5
265907_at	11	11	132.2	P	0.005859	11	0.4	-0.3	132.2	NC	0.099852
265908_at	11	11	112.6	P	0.000244	11	-0.1	-0.3	112.6	NC	0.5
265909_at	11	11	264.4	P	0.001953	11	0.3	-0.3	264.4	NC	0.330589
265910_at	11	11	1759.4	P	0.000244	11	-0.6	-1	1759.4	NC	0.983269
265911_at	11	11	683.6	P	0.000732	11	0.2	-0.5	683.6	NC	0.37888
265912_at	11	11	371.7	P	0.00293	11	-1.3	-2.1	371.7	D	0.999948
265913_at	11	11	36.3	A	0.780518	11	-1.1	-1.4	36.3	NC	0.984574
265886_at	11	11	532.1	P	0.000244	11	1.6	1	532.1	I	2e-05
265887_at	11	11	239.5	P	0.000244	11	-1.8	-2.7	239.5	D	0.999973
265888_at	11	11	709.4	P	0.00415	11	0.4	0	709.4	NC	0.088938
265858_at	11	11	887.9	P	0.000732	11	-1	-1.4	887.9	D	0.999382
265859_at	11	11	5.4	A	0.665527	11	-3	-6.1	5.4	NC	0.5
265860_at	11	11	301.4	P	0.010742	11	1.5	1.1	301.4	NC	0.021224
265861_at	11	11	78.2	A	0.067627	11	0.3	-0.9	78.2	NC	0.213188
265862_at	11	11	14.8	A	0.943848	11	0.1	-0.1	14.8	NC	0.252851
265863_at	11	11	100.9	A	0.129639	11	0.6	0.1	100.9	NC	0.099852
265864_at	11	11	151.3	P	0.008057	11	-0.2	-1.1	151.3	NC	0.5
265865_at	11	11	433.1	P	0.000244	11	0.9	0.2	433.1	I	0.000966
265866_at	11	11	717.1	P	0.001221	11	1.2	0.7	717.1	I	6.8e-05
265867_at	11	11	874.1	P	0.000244	11	-0.1	-0.7	874.1	NC	0.5
265868_at	11	11	1506.7	P	0.000244	11	0.7	0.3	1506.7	I	0.000189
265869_at	11	11	77.8	P	0.01416	11	-0.6	-1.1	77.8	NC	0.796129
265870_at	11	11	3.7	A	0.753906	11	0.5	-0.4	3.7	NC	0.5
265871_at	11	11	178.5	P	0.008057	11	0.3	-0.5	178.5	NC	0.37888
265872_at	11	11	2910.8	P	0.000244	11	0.2	-0.3	2910.8	NC	0.330589
265873_at	11	11	38.6	A	0.095215	11	-0.4	-0.7	38.6	NC	0.5
265874_at	11	11	454	P	0.000244	11	0.4	0	454	NC	0.010135
265875_at	11	11	556.9	P	0.000244	11	-0.2	-0.7	556.9	NC	0.5
265876_at	11	11	83.1	A	0.303711	11	0.1	-1	83.1	NC	0.938478
265877_at	11	11	6.3	A	0.962402	11	-2.8	-4.2	6.3	D	0.998168
265878_at	11	11	29.7	A	0.334473	11	0.2	-1.2	29.7	NC	0.955851
265879_at	11	11	281.4	P	0.01416	11	0	-0.4	281.4	NC	0.37888
265880_at	11	11	168.4	P	0.001953	11	-0.5	-1.2	168.4	NC	0.894337
265881_at	11	11	14	A	0.466064	11	0.4	-0.5	14	NC	0.454766
265882_at	11	11	1141.1	P	0.001221	11	-0.2	-0.5	1141.1	NC	0.506476
265883_at	11	11	2112.9	P	0.000244	11	-0.6	-1	2112.9	D	0.999562
265884_at	11	11	213.6	M	0.056152	11	-0.1	-0.7	213.6	NC	0.854318
265885_at	11	11	1278.5	P	0.000244	11	1.9	1.4	1278.5	I	2e-05
265851_at	11	11	105.1	A	0.111572	11	0.7	-0.1	105.1	NC	0.5
265852_at	11	11	163.2	P	0.023926	11	2.5	0.8	163.2	I	0.00225
265853_at	11	11	245.4	P	0.023926	11	2.4	1.4	245.4	I	0.00225
265854_at	11	11	18.1	A	0.366211	11	-1.5	-2	18.1	NC	0.993497
265855_at	11	11	199.4	A	0.129639	11	-0.3	-1.2	199.4	NC	0.747149
265856_at	11	11	141.5	A	0.219482	11	0.6	0	141.5	NC	0.185981
265857_s_at	11	11	2066.8	P	0.000244	11	0.3	-0.2	2066.8	NC	0.083826
265827_at	11	11	581.9	P	0.000244	11	1.1	0.5	581.9	I	0.000492
265828_at	11	11	148.7	P	0.001953	11	0.5	-0.6	148.7	NC	0.012024
265829_at	11	11	13.9	A	0.5	11	-1.8	-3.3	13.9	NC	0.984574
265830_at	11	11	2.3	A	0.919434	11	1	-0.1	2.3	NC	0.252851
265831_at	11	11	108.5	P	0.010742	11	1.4	0.7	108.5	I	0.000492
265832_at	11	11	12.9	A	0.567627	11	-1.6	-2	12.9	NC	0.952736
265833_at	11	11	56.9	A	0.366211	11	-0.8	-1.7	56.9	NC	0.977068
265834_at	11	11	3.7	A	0.828613	11	0.4	-1	3.7	I	0.003355
265835_at	11	11	52.1	A	0.334473	11	0.6	0.3	52.1	NC	0.274048
265836_at	11	11	3.8	A	0.888428	11	0.3	-0.2	3.8	NC	0.657563
265837_at	11	11	84.6	A	0.567627	11	1.1	0	84.6	NC	0.366593
265838_at	11	11	15.7	A	0.753906	11	-1.5	-2.6	15.7	NC	0.921063
265839_at	11	11	38.6	A	0.567627	11	0.3	-0.7	38.6	NC	0.493524
265840_at	11	11	91.4	A	0.246094	11	-1.6	-2.1	91.4	NC	0.987976
265841_at	11	11	269.6	P	0.000244	11	4.5	3.1	269.6	I	2e-05
265842_at	11	11	585.6	M	0.056152	11	3.2	1.5	585.6	I	0.000389
265843_at	11	11	330.2	P	0.010742	11	-1.4	-2.5	330.2	D	0.99998
265844_at	11	11	134.9	P	0.01416	11	-0.4	-2.7	134.9	NC	0.961585
265845_at	11	11	125.7	A	0.095215	11	-1.1	-1.7	125.7	D	0.999135
265846_at	11	11	15	A	0.665527	11	0.8	-1	15	NC	0.252851
265847_at	11	11	478.2	P	0.00415	11	-0.2	-0.6	478.2	NC	0.767451
265848_at	11	11	100.7	A	0.27417	11	1.3	0.9	100.7	NC	0.252851
265849_at	11	11	433.9	P	0.000244	11	-1.6	-1.9	433.9	D	0.99998
265850_at	11	11	449	P	0.001221	11	0.3	-0.2	449	NC	0.330589
265823_at	11	11	977.4	P	0.000244	11	-3.1	-3.6	977.4	D	0.99998
265824_at	11	11	277.1	P	0.023926	11	-0.7	-1.1	277.1	NC	0.978776
265825_at	11	11	1756.2	P	0.000244	11	0.2	-0.4	1756.2	NC	0.284967
265826_at	11	11	472.5	P	0.000244	11	-1.5	-2	472.5	D	0.999135
265795_at	11	11	182.8	P	0.001953	11	-2	-2.6	182.8	D	0.99998
265796_at	11	11	591.7	P	0.00415	11	0.7	0.2	591.7	I	0.001651
265797_at	11	11	104.8	M	0.056152	11	2.3	1.3	104.8	I	4e-05
265798_at	11	11	582.9	P	0.00293	11	0.3	-0.1	582.9	NC	0.033304
265799_at	11	11	1763.7	P	0.000244	11	-0.6	-0.8	1763.7	D	0.999833
265800_at	11	11	738.4	P	0.001221	11	-0.4	-0.8	738.4	NC	0.894337
265801_at	11	11	74	A	0.246094	11	0.2	-0.9	74	NC	0.796129
265802_at	11	11	113.7	P	0.000244	11	-1.7	-2	113.7	D	0.99998
265803_at	11	11	54.4	A	0.27417	11	1.8	-1.1	54.4	NC	0.252851
265804_at	11	11	274.9	P	0.000244	11	-0.2	-1.1	274.9	NC	0.657563
265805_s_at	11	11	6040	P	0.000244	11	0.1	-0.1	6040	NC	0.5
265806_at	11	11	34.9	A	0.171387	11	-0.5	-1.2	34.9	NC	0.894337
265807_at	11	11	481.3	P	0.000244	11	-1	-1.6	481.3	D	0.998349
265808_at	11	11	7.2	A	0.72583	11	0.3	-1.4	7.2	NC	0.454766
265809_at	11	11	138.9	P	0.037598	11	-0.3	-1.1	138.9	NC	0.5
265810_at	11	11	2274.3	P	0.000244	11	2.1	1.7	2274.3	I	2e-05
265811_at	11	11	40.4	A	0.398926	11	0.2	0	40.4	NC	0.854318
265812_at	11	11	92.2	A	0.366211	11	1.5	0.3	92.2	NC	0.019624
265813_at	11	11	53.1	A	0.366211	11	1.6	0	53.1	NC	0.153232
265814_at	11	11	363.7	P	0.000732	11	-1.2	-1.6	363.7	D	0.99998
265815_at	11	11	161.8	P	0.00415	11	-1.9	-2.8	161.8	D	0.999965
265816_s_at	11	11	2852.8	P	0.000244	11	-0.3	-0.9	2852.8	NC	0.633407
265817_at	11	11	1921.2	P	0.000244	11	-2	-2.4	1921.2	D	0.99998
265818_at	11	11	3139.9	P	0.000244	11	-0.3	-0.5	3139.9	NC	0.854318
265819_at	11	11	352.6	P	0.001221	11	1.1	0.4	352.6	I	0.001832
265820_at	11	11	9	A	0.870361	11	0.5	-1.4	9	NC	0.242585
265821_at	11	11	35.5	A	0.601074	11	-1.4	-2.3	35.5	NC	0.98579
265822_at	11	11	793.9	P	0.000244	11	0.6	0	793.9	I	0.001651
265763_at	11	11	72.5	A	0.27417	11	-1.8	-3.4	72.5	NC	0.952736
265764_at	11	11	116.8	A	0.111572	11	-0.2	-0.7	116.8	NC	0.5
265765_at	11	11	227.7	P	0.037598	11	-0.3	-1.1	227.7	NC	0.905721
265766_at	11	11	146.2	M	0.056152	11	0.1	-0.6	146.2	NC	0.39129
265767_at	11	11	78.4	A	0.366211	11	1.2	0.1	78.4	NC	0.111714
265768_at	11	11	149.7	P	0.000244	11	0.1	-0.3	149.7	NC	0.177412
265769_at	11	11	25.7	A	0.567627	11	1.9	-0.3	25.7	NC	0.681091
265770_at	11	11	973.5	P	0.000244	11	-0.2	-0.8	973.5	NC	0.5
265771_at	11	11	326.6	P	0.000244	11	-1.7	-2.4	326.6	D	0.999833
265772_at	11	11	1190.3	P	0.000244	11	2.9	1.9	1190.3	I	2e-05
265773_at	11	11	281.9	P	0.010742	11	-0.8	-1.5	281.9	NC	0.99288
265774_at	11	11	107.7	A	0.171387	11	0.8	-0.3	107.7	NC	0.330589
265775_at	11	11	51.8	A	0.303711	11	0.3	-0.8	51.8	MI	0.005409
265776_at	11	11	108.3	P	0.000244	11	-2.1	-2.9	108.3	D	0.999977
265777_at	11	11	164	P	0.001953	11	-1.9	-2.4	164	D	0.99998
265778_at	11	11	771.5	P	0.001221	11	-1	-1.4	771.5	D	0.999811
265779_at	11	11	294.4	P	0.001953	11	1.1	0.5	294.4	I	2e-05
265780_at	11	11	2.5	A	0.780518	11	-0.1	-1.5	2.5	NC	0.861614
265781_at	11	11	7.8	A	0.219482	11	-0.9	-2.2	7.8	NC	0.366593
265782_at	11	11	13	A	0.567627	11	0.7	-2.4	13	NC	0.318909
265783_at	11	11	7	A	0.80542	11	0.4	-0.4	7	NC	0.213188
265784_at	11	11	8.4	A	0.633789	11	0.4	0.1	8.4	NC	0.454766
265785_at	11	11	8.9	A	0.80542	11	0.2	-0.3	8.9	NC	0.39129
265786_at	11	11	33.7	A	0.111572	11	0.3	-1	33.7	NC	0.138386
265787_at	11	11	40.3	A	0.27417	11	0.2	-1	40.3	NC	0.493524
265788_at	11	11	39.3	A	0.5	11	0.4	-0.4	39.3	NC	0.5
265789_at	11	11	80.7	A	0.366211	11	0.8	0.1	80.7	NC	0.213188
265790_at	11	11	352.1	P	0.037598	11	0.3	-0.5	352.1	NC	0.51942
265791_at	11	11	23.5	A	0.533936	11	2.4	-0.1	23.5	NC	0.035785
265792_at	11	11	59.6	A	0.334473	11	0	-0.2	59.6	NC	0.5
265793_at	11	11	618.3	P	0.000244	11	-0.5	-1.2	618.3	NC	0.977068
265794_at	11	11	1.9	A	0.870361	11	0.5	-1.1	1.9	I	0.003355
265760_at	11	11	513.6	P	0.000244	11	-1.8	-2.2	513.6	D	0.998514
265761_at	11	11	470.6	P	0.000244	11	0.6	-0.3	470.6	I	0.001201
265762_at	11	11	13.6	A	0.80542	11	0.1	-0.4	13.6	NC	0.506476
265731_at	11	11	52.6	A	0.466064	11	-0.3	-0.8	52.6	NC	0.5
265732_at	11	11	118.9	P	0.030273	11	0.5	-0.4	118.9	NC	0.01421
265733_at	11	11	972.6	P	0.000732	11	2	1.4	972.6	I	2e-05
265734_at	11	11	323.8	P	0.010742	11	0	-0.1	323.8	NC	0.5
265735_at	11	11	192	P	0.001953	11	-0.9	-2.1	192	D	0.995927
265736_at	11	11	1514.5	P	0.000732	11	-0.1	-0.4	1514.5	NC	0.633407
265737_at	11	11	3231.3	P	0.000244	11	2.9	1.6	3231.3	I	2e-05
265738_at	11	11	1611.9	P	0.000732	11	-1	-1.4	1611.9	D	0.99998
265739_at	11	11	580.9	P	0.046143	11	-1.4	-1.6	580.9	D	0.999811
265740_at	11	11	200.3	P	0.00293	11	1	0.4	200.3	I	6.8e-05
265741_at	11	11	415.5	P	0.00415	11	-0.2	-0.9	415.5	D	0.998349
265742_at	11	11	618.3	P	0.000244	11	1.2	0.6	618.3	I	2.7e-05
265743_s_at	11	11	7.4	A	0.753906	11	0.5	-1.5	7.4	NC	0.274048
265744_at	11	11	24.7	A	0.303711	11	-0.2	-1.4	24.7	NC	0.786812
265745_at	11	11	4.6	A	0.567627	11	-0.7	-2.5	4.6	NC	0.185981
265746_at	10	10	1	A	0.633789	10	-0.2	-3.9	1	NC	0.354453
265747_s_at	11	11	51.4	A	0.5	11	0.4	-0.7	51.4	NC	0.161038
265748_at	11	11	37.7	A	0.149658	11	5.9	2.7	37.7	NC	0.015426
265749_at	11	11	1.6	A	0.994141	11	-1.4	-3.4	1.6	NC	0.900148
265750_x_at	11	11	119.7	A	0.080566	11	-0.4	-1.2	119.7	NC	0.403812
265751_at	11	11	44.1	P	0.005859	11	2.4	0.3	44.1	NC	0.069813
265752_at	11	11	2.1	A	0.665527	11	0.5	-0.6	2.1	NC	0.296089
265753_at	11	11	15.2	A	0.129639	11	-1.6	-3.3	15.2	NC	0.786812
265754_x_at	11	11	61.8	P	0.037598	11	0.1	-1.4	61.8	NC	0.078937
265755_at	9	9	62.1	A	0.388672	9	1.1	-0.3	62.1	NC	0.015552
265756_at	11	11	34.9	A	0.398926	11	-0.1	-1.3	34.9	NC	0.5
265757_x_at	11	11	37.2	A	0.533936	11	0.3	-0.2	37.2	NC	0.454766
265758_at	11	11	15.6	A	0.665527	11	-1.5	-2.9	15.6	NC	0.467656
265759_at	11	11	554.8	P	0.00293	11	-0.8	-1.6	554.8	NC	0.980376
265699_at	11	11	65.8	P	0.018555	11	-0.9	-1.8	65.8	NC	0.830902
265700_at	11	11	1420.7	P	0.000244	11	2.1	1.6	1420.7	I	2e-05
265701_at	11	11	24.3	A	0.696289	11	1.3	0.3	24.3	NC	0.284967
265702_at	11	11	195.6	P	0.000732	11	0	-0.5	195.6	NC	0.145682
265703_at	11	11	698.8	P	0.000732	11	-0.3	-0.8	698.8	NC	0.888286
265704_at	11	11	175.6	P	0.023926	11	-0.6	-1.2	175.6	D	0.999833
265705_at	11	11	274.3	P	0.023926	11	4.4	2.7	274.3	I	0.000346
265706_at	11	11	240.9	P	0.000244	11	-1.4	-1.8	240.9	D	0.999693
265707_at	11	11	657.6	P	0.000244	11	-1.7	-2.1	657.6	D	0.99998
265708_at	11	11	49.5	A	0.149658	11	0.1	-0.9	49.5	NC	0.692594
265709_at	11	11	5.3	A	0.953857	11	0.5	-0.7	5.3	NC	0.5
265710_at	11	11	6.5	A	0.633789	11	0	-1.2	6.5	NC	0.441923
265711_at	11	11	7.6	A	0.828613	11	0.3	0.2	7.6	NC	0.274048
265712_s_at	11	11	1298.3	P	0.000244	11	-0.4	-0.9	1298.3	NC	0.988955
265713_at	11	11	150	A	0.067627	11	-0.1	-0.5	150	NC	0.51942
265714_at	11	11	10.8	A	0.780518	11	1	0	10.8	NC	0.177412
265715_s_at	11	11	65.9	A	0.171387	11	-1.8	-2.6	65.9	D	0.99998
265716_at	11	11	155.4	A	0.27417	11	-1.4	-2.3	155.4	D	0.999899
265717_at	11	11	673.7	P	0.000732	11	-0.3	-1	673.7	NC	0.846768
[truncated: 20,811 more rows]
