# Supplementary material for: Isolation of a strong Arabidopsis guard cell promoter and its potential as a research tool
Source: Plant Methods. 2008 Feb 19;4:6. doi: 10.1186/1746-4811-4-6 (PMC2323621; doi:10.1186/1746-4811-4-6)
Supplement: Additional file 6 — Experiment II-Guard cells treated with 100 μM ABA (JS86.xls) [file 1746-4811-4-6-S6.xls]

## Sheet: JS86.TXT
Probe Set Name	Stat Pairs	Stat Pairs Used	Avg Diff	Detection	Detection p-value	Stat Common Pairs	Signal Log Ratio	Signal Log Ratio Low	Avg Diff	Change	Change p-value	Positive	Negative	Pairs	Pairs Used	Pairs InAvg	Pos Fraction	Log Avg	Pos/Neg	Avg Diff	Abs Call	Inc	Dec	Inc Ratio	Dec Ratio	Pos Change	Neg Change	Inc/Dec	DPos-DNeg Ratio	Log Avg Ratio Change	Diff Call	Avg Diff Change	B=A	Fold Change	Sort Score
AFFX-BioB-5_at	20	20	270.2	P	0.004998	20	0	-0.3	270.2	NC	0.505362
AFFX-BioB-M_at	20	20	322.4	P	9.5e-05	20	0	-0.5	322.4	NC	0.5
AFFX-BioB-3_at	20	20	261	P	8.1e-05	20	0.2	-0.4	261	NC	0.5
AFFX-BioC-5_at	20	20	787.4	P	0.000147	20	0.1	-0.2	787.4	NC	0.5
AFFX-BioC-3_at	20	20	413.8	P	7e-05	20	0.1	-0.3	413.8	NC	0.5
AFFX-BioDn-5_at	20	20	502.6	P	4.4e-05	20	0.2	-0.2	502.6	NC	0.462519
AFFX-BioDn-3_at	20	20	2952.1	P	5.2e-05	20	-0.1	-0.3	2952.1	NC	0.5
AFFX-CreX-5_at	20	20	7261.3	P	4.4e-05	20	0.4	0.1	7261.3	MI	0.005536
AFFX-CreX-3_at	20	20	9618.3	P	4.4e-05	20	0.3	0.1	9618.3	NC	0.062723
AFFX-DapX-5_at	20	20	16.2	A	0.327079	20	0.6	-0.4	16.2	NC	0.057902
AFFX-DapX-M_at	20	20	29.9	A	0.216524	20	0.5	-0.5	29.9	NC	0.5
AFFX-DapX-3_at	20	20	2.9	A	0.979978	20	-0.1	-0.9	2.9	NC	0.786122
AFFX-LysX-5_at	20	20	1.1	A	0.883887	20	0.3	-0.2	1.1	NC	0.5
AFFX-LysX-M_at	20	20	8	A	0.794268	20	-0.3	-1.6	8	NC	0.363367
AFFX-LysX-3_at	20	20	26.2	A	0.250796	20	-0.1	-0.6	26.2	NC	0.328679
AFFX-PheX-5_at	20	20	6.2	A	0.868639	20	0.2	-0.1	6.2	NC	0.5
AFFX-PheX-M_at	20	20	2.1	A	0.957038	20	0.3	-0.5	2.1	NC	0.451857
AFFX-PheX-3_at	20	20	7.1	A	0.834139	20	0.1	-0.7	7.1	NC	0.100815
AFFX-ThrX-5_at	20	20	3.5	A	0.916408	20	0.3	-0.4	3.5	NC	0.71836
AFFX-ThrX-M_at	20	20	24.7	A	0.52976	20	2	1	24.7	NC	0.363367
AFFX-ThrX-3_at	20	20	41.8	A	0.425962	20	0	-0.4	41.8	NC	0.483917
AFFX-TrpnX-5_at	20	20	11.7	A	0.455413	20	-0.8	-1.8	11.7	NC	0.56407
AFFX-TrpnX-M_at	20	20	1.6	A	0.979978	20	-0.3	-1.3	1.6	NC	0.979478
AFFX-TrpnX-3_at	20	20	9.1	A	0.239063	20	-0.1	-1.5	9.1	NC	0.225811
AFFX-r2-Ec-bioB-5_at	11	11	370.5	P	0.000244	11	-0.2	-0.9	370.5	NC	0.930187
AFFX-r2-Ec-bioB-M_at	11	11	600.7	P	0.000244	11	0.4	-0.1	600.7	NC	0.050553
AFFX-r2-Ec-bioB-3_at	11	11	320.3	P	0.000244	11	-0.2	-0.8	320.3	NC	0.905721
AFFX-r2-Ec-bioC-5_at	11	11	757.3	P	0.000244	11	-0.2	-0.6	757.3	NC	0.925732
AFFX-r2-Ec-bioC-3_at	11	11	1044	P	0.000244	11	-0.2	-0.4	1044	NC	0.98579
AFFX-r2-Ec-bioD-5_at	11	11	1549	P	0.000244	11	-0.9	-1.8	1549	NC	0.975245
AFFX-r2-Ec-bioD-3_at	11	11	3288	P	0.000244	11	0	-0.5	3288	NC	0.5
AFFX-r2-P1-cre-5_at	11	11	15103.5	P	0.000244	11	0	-0.3	15103.5	NC	0.5
AFFX-r2-P1-cre-3_at	11	11	16397.7	P	0.000244	11	0	-0.4	16397.7	NC	0.5
AFFX-r2-Bs-dap-5_at	11	11	3.6	A	0.919434	11	-0.6	-2.5	3.6	NC	0.5
AFFX-r2-Bs-dap-M_at	11	11	20.5	A	0.432373	11	1.4	0.5	20.5	NC	0.030967
AFFX-r2-Bs-dap-3_at	11	11	5.1	A	0.850342	11	-1.3	-3	5.1	NC	0.703911
AFFX-r2-Bs-lys-5_at	11	11	3	A	0.780518	11	0.8	-0.9	3	NC	0.467656
AFFX-r2-Bs-lys-M_at	11	11	7.7	A	0.398926	11	-0.2	-3.4	7.7	NC	0.5
AFFX-r2-Bs-lys-3_at	11	11	28	A	0.246094	11	-1	-3	28	NC	0.5
AFFX-r2-Bs-phe-5_at	11	11	5.2	A	0.80542	11	-2.5	-4.2	5.2	NC	0.633407
AFFX-r2-Bs-phe-M_at	11	11	4.1	A	0.601074	11	-3.1	-5.8	4.1	NC	0.429141
AFFX-r2-Bs-phe-3_at	11	11	7.9	A	0.567627	11	-0.4	-1	7.9	NC	0.5
AFFX-r2-Bs-thr-3_s_at	11	11	15.9	A	0.665527	11	0.5	-0.2	15.9	NC	0.242585
AFFX-r2-Bs-thr-M_s_at	11	11	6.7	A	0.888428	11	-2.3	-4.4	6.7	NC	0.822588
AFFX-r2-Bs-thr-5_s_at	11	11	54	M	0.056152	11	-0.8	-1.8	54	NC	0.366593
AFFX-r2-At-U12639_at	11	11	14	A	0.633789	11	-1.4	-3	14	NC	0.5
AFFX-r2-At-Actin-5_s_at	11	11	4818.6	P	0.000244	11	1	0.6	4818.6	I	6.8e-05
AFFX-r2-At-Actin-M_s_at	11	11	7156.5	P	0.000244	11	0.4	0	7156.5	NC	0.050553
AFFX-r2-At-Actin-3_s_at	11	11	6567.7	P	0.000244	11	0.2	-0.2	6567.7	NC	0.5
AFFX-r2-At-GAPDH-5_s_at	11	11	20889.2	P	0.000244	11	0.6	0.3	20889.2	I	0.000865
AFFX-r2-At-GAPDH-3_s_at	11	11	21431.2	P	0.000244	11	0.5	0.3	21431.2	I	0.003355
AFFX-r2-At-Ubq-5_x_at	11	11	24941.8	P	0.000244	11	0.2	0	24941.8	NC	0.5
AFFX-r2-At-Ubq-3_x_at	11	11	28232.6	P	0.000244	11	0.2	0.1	28232.6	NC	0.284967
AFFX-Athal-25SrRNA_s_at	16	16	629.4	P	0.000266	16	5.2	3.9	629.4	I	1e-06
AFFX-Athal-5SrRNA_at	16	16	35.3	A	0.138765	16	-3.3	-5.4	35.3	D	0.996456
AFFX-Athal-Actin_3_f_at	16	16	3773.1	P	0.000219	16	-0.4	-0.6	3773.1	D	0.999351
AFFX-Athal-Actin_5_r_at	16	16	649.4	P	0.000468	16	-0.1	-0.4	649.4	NC	0.5
AFFX-Athal-Actin_M_at	16	16	2677.1	P	0.000219	16	0.2	0	2677.1	NC	0.492541
AFFX-Athal-GAPDH_3_s_at	16	16	7336.5	P	0.000219	16	-0.3	-0.6	7336.5	NC	0.631784
AFFX-Athal-GAPDH_5_s_at	16	16	13220.1	P	0.000219	16	0.7	0.3	13220.1	I	1.1e-05
AFFX-Athal-GAPDH_M_s_at	16	16	18676.9	P	0.000219	16	0.2	0	18676.9	NC	0.139063
AFFX-Athal-Ubq_3_f_at	16	16	24018.9	P	0.000219	16	0	-0.2	24018.9	NC	0.5
AFFX-Athal-Ubq_5_f_at	16	16	19163.2	P	0.000219	16	0.1	0	19163.2	NC	0.5
AFFX-Athal-Ubq_M_f_at	16	16	12127.9	P	0.000266	16	0	-0.4	12127.9	NC	0.5
267625_at	11	11	94.3	A	0.080566	11	-1	-1.9	94.3	NC	0.987976
267626_at	11	11	84.5	A	0.080566	11	0.6	-0.3	84.5	NC	0.008511
267627_at	11	11	1941.5	P	0.000244	11	2.8	2.3	1941.5	I	2e-05
267628_at	11	11	3777.4	P	0.000244	11	-0.2	-0.6	3777.4	NC	0.861614
267629_at	11	11	141	A	0.219482	11	-0.4	-1	141	D	0.997968
267630_at	11	11	95.8	A	0.27417	11	-2.9	-3.5	95.8	D	0.999977
267631_at	11	11	400.7	P	0.010742	11	1.7	0.8	400.7	NC	0.01421
267632_at	11	11	313.3	P	0.000244	11	0.4	-0.1	313.3	NC	0.088938
267633_at	11	11	4.7	A	0.981445	11	0.3	-0.6	4.7	NC	0.318909
267634_at	11	11	5.3	A	0.398926	11	0.1	-0.5	5.3	NC	0.930187
267635_at	11	11	65.5	A	0.432373	11	-4.6	-6.2	65.5	D	0.99998
267636_at	11	11	8.6	A	0.665527	11	0.2	-0.2	8.6	NC	0.5
267637_at	11	11	64.8	P	0.046143	11	-2.5	-3.7	64.8	D	0.999977
267638_at	11	11	1994.8	P	0.000244	11	-1.3	-1.6	1994.8	D	0.99998
267639_at	11	11	16.5	A	0.533936	11	0.1	-0.5	16.5	NC	0.5
267640_at	11	11	391.4	P	0.000244	11	-2.4	-2.9	391.4	D	0.99998
267641_at	11	11	113.8	P	0.008057	11	-2.5	-3.7	113.8	D	0.999965
267642_at	11	11	696.4	P	0.000244	11	0.5	-0.1	696.4	NC	0.083826
267643_at	11	11	4.2	A	0.696289	11	-3.1	-4.9	4.2	NC	0.506476
267644_s_at	11	11	69.6	P	0.000732	11	-2	-3.2	69.6	D	0.999922
267645_at	11	11	391.4	P	0.000244	11	0	-0.5	391.4	NC	0.5
267646_at	11	11	742.1	P	0.001221	11	1.1	0.4	742.1	I	0.000241
267593_at	11	11	4	A	0.828613	11	-1.4	-3.3	4	NC	0.805199
267594_at	11	11	83.7	A	0.095215	11	0.4	-0.3	83.7	NC	0.5
267595_at	11	11	197.7	P	0.030273	11	0.6	-0.3	197.7	NC	0.203871
267596_s_at	11	11	4967.6	P	0.000244	11	2.5	2.3	4967.6	I	2e-05
267597_at	11	11	166.5	A	0.080566	11	1.4	0.2	166.5	NC	0.429141
267598_at	11	11	17	A	0.780518	11	-1.5	-2	17	NC	0.934434
267599_at	11	11	316.8	P	0.010742	11	-0.7	-1	316.8	D	0.997968
267600_at	11	11	2824.8	P	0.000244	11	-1.2	-1.6	2824.8	D	0.99998
267601_at	11	11	509.4	P	0.000244	11	-0.2	-0.7	509.4	NC	0.692594
267602_at	11	11	701.2	P	0.000244	11	0.8	0.4	701.2	I	7.8e-05
267603_at	11	11	344.1	P	0.023926	11	-0.2	-0.7	344.1	NC	0.971234
267604_at	11	11	331.2	P	0.000244	11	1.6	0.9	331.2	I	4e-05
267605_at	11	11	258.8	P	0.001953	11	-0.9	-1.6	258.8	NC	0.993497
267606_at	11	11	75.2	A	0.095215	11	-0.4	-1.2	75.2	NC	0.5
267607_s_at	11	11	337.1	P	0.000244	11	-1.5	-2.3	337.1	D	0.999899
267608_at	11	11	1735.7	P	0.000244	11	-0.8	-1	1735.7	D	0.99998
267609_at	11	11	438.3	P	0.00415	11	-1.4	-2	438.3	D	0.99998
267610_at	11	11	10.3	A	0.850342	11	0.2	-0.4	10.3	NC	0.263341
267611_at	11	11	5922.9	P	0.000244	11	2	1.4	5922.9	I	2e-05
267612_at	11	11	450.5	P	0.000244	11	-2.5	-3	450.5	D	0.99998
267613_at	11	11	11	A	0.533936	11	-1.7	-3.1	11	NC	0.822588
267614_at	11	11	5.2	A	0.969727	11	0	-0.6	5.2	NC	0.767451
267615_at	11	11	7.8	A	0.850342	11	0.2	-0.5	7.8	NC	0.5
267616_at	11	11	137	P	0.01416	11	-1	-1.5	137	NC	0.986922
267617_at	11	11	508.7	P	0.000244	11	-1.7	-2.3	508.7	D	0.999954
267618_at	11	11	9.7	A	0.969727	11	0.3	-0.1	9.7	NC	0.48058
267619_at	11	11	151	A	0.171387	11	-1.8	-2.6	151	D	0.999886
267620_at	11	11	45	A	0.432373	11	-1.2	-2	45	NC	0.814019
267621_at	11	11	28.2	A	0.219482	11	-0.6	-1.6	28.2	NC	0.934434
267622_at	11	11	358.5	P	0.001221	11	-1.2	-1.7	358.5	D	0.99996
267623_at	11	11	2068.6	P	0.000244	11	3.1	2.4	2068.6	I	2e-05
267624_at	11	11	5487.8	P	0.000244	11	3.6	3	5487.8	I	2e-05
267590_at	11	11	2083.9	P	0.000732	11	-0.8	-1.6	2083.9	NC	0.983269
267591_at	11	11	182.4	P	0.000732	11	0.4	-0.8	182.4	NC	0.5
267592_at	11	11	29.8	A	0.432373	11	0.1	-0.9	29.8	NC	0.153232
267562_at	11	11	94.9	A	0.466064	11	-2.4	-3.1	94.9	D	0.99998
267563_at	11	11	46.1	A	0.171387	11	3.6	0.9	46.1	NC	0.094279
267564_at	11	11	309.8	P	0.000732	11	-0.9	-1.3	309.8	MD	0.994591
267565_at	11	11	22	A	0.5	11	1.9	-0.4	22	NC	0.047264
267566_at	11	11	6.9	A	0.80542	11	-0.3	-2.8	6.9	NC	0.558077
267567_at	11	11	5	A	0.828613	11	-1.4	-2.7	5	NC	0.596188
267568_at	11	11	149.4	A	0.334473	11	-0.1	-0.8	149.4	NC	0.5
267569_at	11	11	126.1	A	0.067627	11	-0.6	-1.5	126.1	NC	0.975245
267570_at	11	11	274.3	P	0.00415	11	0.3	0	274.3	NC	0.5
267571_at	11	11	36.7	A	0.303711	11	-0.5	-1.7	36.7	NC	0.777251
267572_at	11	11	54.9	A	0.246094	11	-0.4	-1.2	54.9	NC	0.989865
267573_at	11	11	100.6	A	0.067627	11	-0.4	-1.3	100.6	NC	0.5
267574_at	11	11	98.1	A	0.067627	11	0.5	-0.4	98.1	NC	0.5
267575_at	11	11	6	A	0.533936	11	-2.9	-4.9	6	NC	0.980376
267576_at	11	11	673.2	P	0.000244	11	3.9	2.8	673.2	I	2e-05
267577_at	11	11	302.8	P	0.000732	11	-1.3	-1.8	302.8	D	0.999948
267578_at	11	11	103.9	A	0.129639	11	-2.4	-4.5	103.9	D	0.99996
267579_at	11	11	29	A	0.533936	11	-0.9	-1.5	29	NC	0.5
267580_at	11	11	135.7	P	0.030273	11	0.2	-0.8	135.7	NC	0.51942
267581_at	11	11	782.1	P	0.000244	11	0.9	0.3	782.1	I	0.000241
267582_at	11	11	6.1	A	0.696289	11	-2.6	-4.3	6.1	NC	0.938478
267583_at	11	11	475.4	P	0.000244	11	0.9	0.5	475.4	I	2.7e-05
267584_at	11	11	19.4	A	0.696289	11	-3.4	-5.2	19.4	NC	0.5
267585_s_at	11	11	9.6	A	0.780518	11	-2.6	-4.4	9.6	NC	0.736659
267586_at	11	11	163.1	A	0.080566	11	0.7	0.2	163.1	NC	0.153232
267587_at	11	11	264.6	P	0.000244	11	0.5	0	264.6	NC	0.026698
267588_at	11	11	95.4	A	0.27417	11	1.9	0.9	95.4	NC	0.016731
267589_at	11	11	5.3	A	0.888428	11	3.6	2.4	5.3	NC	0.39129
267530_at	11	11	98.8	P	0.037598	11	-0.1	-0.9	98.8	NC	0.633407
267531_at	11	11	27.1	A	0.129639	11	-0.3	-1.9	27.1	NC	0.48058
267532_at	11	11	140.7	A	0.080566	11	-1.5	-2.6	140.7	D	0.999932
267533_at	11	11	204.6	P	0.000244	11	-2.6	-3.4	204.6	D	0.99998
267534_at	11	11	238.8	P	0.010742	11	-1.4	-2	238.8	D	0.99998
267535_at	11	11	81.7	A	0.171387	11	-0.9	-2.1	81.7	MD	0.995075
267536_at	11	11	390.1	P	0.01416	11	0.2	-0.2	390.1	NC	0.441923
267537_at	11	11	245.7	P	0.005859	11	-1.2	-1.8	245.7	D	0.999853
267538_at	11	11	190.8	A	0.095215	11	0.3	-0.1	190.8	NC	0.153232
267539_at	11	11	514.7	P	0.001953	11	0	-0.5	514.7	NC	0.5
267540_at	11	11	1225.7	P	0.001221	11	-0.4	-1	1225.7	D	0.998349
267541_at	11	11	30	A	0.601074	11	-0.5	-1.1	30	NC	0.966696
267542_at	11	11	7.7	A	0.828613	11	-1.3	-2.4	7.7	NC	0.545234
267543_at	11	11	723.7	P	0.001953	11	-0.8	-1.1	723.7	D	0.999654
267544_at	11	11	114.5	A	0.111572	11	-2.5	-3.8	114.5	D	0.99998
267545_at	11	11	556	P	0.001953	11	-1.1	-1.7	556	D	0.99998
267546_at	11	11	56.9	A	0.095215	11	0.3	-0.1	56.9	NC	0.169098
267547_at	11	11	959.6	P	0.000244	11	1.6	1	959.6	I	2e-05
267548_at	11	11	40.2	A	0.095215	11	0.4	-1	40.2	NC	0.057676
267549_at	11	11	109.9	A	0.398926	11	-2.4	-3.7	109.9	D	0.99987
267550_at	11	11	1624.6	P	0.000244	11	-0.7	-1.4	1624.6	NC	0.983269
267551_at	11	11	6.6	A	0.366211	11	-2.5	-5.9	6.6	NC	0.5
267552_at	11	11	6.6	A	0.850342	11	0.4	-0.7	6.6	NC	0.099852
267553_s_at	11	11	105.9	P	0.030273	11	-2.2	-3	105.9	D	0.99998
267554_at	11	11	10.3	A	0.533936	11	0.2	-1	10.3	NC	0.441923
267555_at	11	11	259.5	P	0.001221	11	-1.7	-2.8	259.5	D	0.998664
267556_at	11	11	121.4	A	0.129639	11	-3	-3.8	121.4	D	0.99998
267557_at	11	11	616.3	P	0.000732	11	0.7	0.3	616.3	I	2.3e-05
267558_at	11	11	1412.6	P	0.000732	11	0.1	-0.1	1412.6	NC	0.5
267559_at	11	11	2785.2	P	0.000244	11	5.5	4.6	2785.2	I	2e-05
267560_at	11	11	165.2	A	0.219482	11	-0.4	-0.9	165.2	NC	0.938478
267561_at	11	11	215.4	P	0.00293	11	-1.1	-1.3	215.4	D	0.99998
267527_at	11	11	95.4	A	0.303711	11	-0.1	-1.7	95.4	NC	0.39129
267528_at	11	11	2.2	A	0.919434	11	0.1	-1.1	2.2	NC	0.633407
267529_at	11	11	366.7	P	0.00415	11	1.6	1.1	366.7	I	2e-05
267498_at	11	11	1461.2	P	0.000244	11	-2.4	-2.9	1461.2	D	0.99998
267499_at	11	11	316.2	P	0.001953	11	1.2	0.4	316.2	I	0.000865
267500_s_at	11	11	44.4	A	0.149658	11	-0.3	-1.1	44.4	NC	0.5
267501_at	11	11	157.2	P	0.046143	11	-1.5	-2.9	157.2	D	0.998799
267502_at	11	11	85.3	A	0.27417	11	1.3	-0.3	85.3	NC	0.019624
267503_at	11	11	181.8	P	0.005859	11	-3.3	-3.7	181.8	D	0.99998
267504_at	11	11	222.8	P	0.030273	11	-0.3	-0.9	222.8	D	0.999226
267505_at	11	11	98.1	A	0.19458	11	0.9	-0.8	98.1	NC	0.161038
267506_at	11	11	696.8	P	0.00415	11	-0.5	-1.2	696.8	D	0.999382
267507_at	11	11	2426.6	P	0.000244	11	0.9	0.7	2426.6	I	0.000114
267508_at	11	11	86.9	P	0.046143	11	-3.4	-4.4	86.9	D	0.99998
267509_at	11	11	192.7	P	0.00415	11	-2.5	-2.9	192.7	D	0.99998
267510_at	11	11	1134.4	P	0.005859	11	-0.8	-1	1134.4	D	0.99997
267511_at	11	11	288.6	P	0.00415	11	0.2	-0.4	288.6	NC	0.330589
267512_at	11	11	760.6	P	0.001221	11	0.4	-0.3	760.6	NC	0.5
267513_at	11	11	840.3	P	0.000244	11	-0.7	-1	840.3	D	0.99998
267514_at	11	11	108.9	A	0.466064	11	1.5	-0.8	108.9	NC	0.991489
267515_at	11	11	180	P	0.000244	11	-0.4	-1.1	180	NC	0.570859
267516_at	11	11	1293.9	P	0.000244	11	0.7	0.3	1293.9	NC	0.033304
267517_at	11	11	2972.6	P	0.000244	11	-1.6	-1.8	2972.6	D	0.99998
267518_at	11	11	2227.6	P	0.000244	11	-1.7	-1.9	2227.6	D	0.99998
267519_at	11	11	488.8	P	0.000244	11	1.9	1.6	488.8	I	2e-05
267520_at	11	11	277.6	P	0.000244	11	-1	-1.9	277.6	D	0.999034
267521_at	11	11	207.3	P	0.00293	11	0	-0.2	207.3	NC	0.5
267522_at	11	11	1.9	A	0.80542	11	0.1	-2.7	1.9	NC	0.177412
267523_at	11	11	772.9	P	0.000732	11	-1.3	-2.1	772.9	D	0.999965
267524_at	11	11	546.4	P	0.000244	11	-1.2	-2	546.4	D	0.997247
267525_at	11	11	10.7	A	0.366211	11	-1.6	-3.6	10.7	NC	0.5
267526_at	11	11	3032.7	P	0.005859	11	-2.3	-2.7	3032.7	D	0.99998
267492_at	11	11	4676.3	P	0.000244	11	1.3	1.1	4676.3	I	2e-05
267493_at	11	11	764.7	P	0.000244	11	4	3	764.7	I	2e-05
267494_at	11	11	1037.9	P	0.000244	11	-2	-2.9	1037.9	D	0.999973
267495_at	11	11	61.7	P	0.005859	11	0.7	-0.3	61.7	NC	0.038415
267496_at	11	11	784.8	P	0.000244	11	2.4	1.7	784.8	I	2e-05
267497_at	11	11	13.8	A	0.80542	11	-1.2	-2.6	13.8	NC	0.747149
267467_at	11	11	388.2	P	0.000244	11	-0.7	-1.2	388.2	D	0.998799
267468_at	11	11	577.4	P	0.000244	11	-0.2	-0.5	577.4	NC	0.900148
267469_at	11	11	182.2	M	0.056152	11	1	0.5	182.2	NC	0.01421
267470_at	11	11	4260.4	P	0.000244	11	0.4	-0.2	4260.4	NC	0.074268
267471_at	11	11	293.2	P	0.01416	11	-2.2	-2.6	293.2	D	0.999973
267472_at	11	11	29.3	A	0.5	11	-0.4	-1	29.3	NC	0.905721
267473_at	11	11	204.8	A	0.080566	11	1	-0.2	204.8	NC	0.047264
267474_at	11	11	200.5	P	0.023926	11	0	-0.4	200.5	NC	0.5
267475_at	11	11	1585	P	0.000244	11	1.7	1.3	1585	I	2e-05
267476_at	11	11	35	A	0.466064	11	0.1	-1.1	35	NC	0.5
267477_at	11	11	720.1	P	0.001221	11	-0.3	-1.1	720.1	NC	0.925732
267478_at	11	11	52.8	A	0.219482	11	0.8	-0.4	52.8	NC	0.5
267479_at	11	11	11.7	A	0.753906	11	0.3	-0.9	11.7	NC	0.5
267480_at	11	11	65.8	A	0.219482	11	0.1	-2.1	65.8	NC	0.441923
267481_at	11	11	77.6	A	0.149658	11	-1.9	-2.6	77.6	D	0.99998
267482_s_at	11	11	64.3	P	0.01416	11	-1.3	-3.3	64.3	D	0.996959
267483_at	11	11	110.1	A	0.5	11	-0.6	-1.1	110.1	NC	0.989865
267484_at	11	11	6688.8	P	0.000244	11	0.4	0	6688.8	NC	0.105663
267485_at	11	11	71.3	P	0.00415	11	1	0.1	71.3	I	0.004481
267486_at	11	11	4309	P	0.000244	11	2.4	1.7	4309	I	2e-05
267487_at	11	11	10	A	0.904785	11	-0.4	-1.2	10	NC	0.958799
267488_at	11	11	97.1	A	0.303711	11	-0.6	-1.4	97.1	NC	0.767451
267489_s_at	11	11	807.3	P	0.000244	11	1.5	0.9	807.3	I	4.6e-05
267490_at	11	11	1915.3	P	0.000244	11	0.7	0.1	1915.3	I	0.001336
267491_at	11	11	34.3	A	0.567627	11	0.7	0.1	34.3	NC	0.118009
267464_at	11	11	34	A	0.398926	11	-1.1	-2.3	34	NC	0.5
267465_at	11	11	87	P	0.018555	11	-2.9	-4.3	87	D	0.99997
267466_at	11	11	29.7	A	0.567627	11	-0.6	-1.6	29.7	NC	0.703911
267436_at	11	11	49.1	A	0.303711	11	0.7	-1.2	49.1	NC	0.5
267437_at	11	11	2.6	A	0.780518	11	-0.2	-1	2.6	NC	0.952736
267438_at	11	11	101.8	P	0.030273	11	-0.1	-0.5	101.8	NC	0.296089
267439_at	11	11	54.1	A	0.171387	11	0	-0.5	54.1	NC	0.5
267440_at	11	11	26.9	A	0.466064	11	-0.6	-1.4	26.9	NC	0.5
267441_at	11	11	7.3	A	0.932373	11	0.6	-1.1	7.3	NC	0.796129
267442_at	11	11	1407.4	P	0.000244	11	0.5	0.2	1407.4	NC	0.007788
267443_at	11	11	55	A	0.5	11	-0.1	-0.4	55	NC	0.5
267444_at	11	11	820.1	P	0.000732	11	0.8	0.3	820.1	NC	0.013078
267445_at	11	11	49.4	A	0.334473	11	-0.3	-1.2	49.4	NC	0.570859
267446_s_at	11	11	359.1	P	0.023926	11	0.3	-0.1	359.1	NC	0.403812
267447_at	11	11	7.6	A	0.904785	11	-1	-2.1	7.6	NC	0.416433
267448_at	11	11	1079	P	0.000244	11	2.3	1.3	1079	I	2e-05
267449_at	11	11	4.1	A	0.828613	11	-0.6	-2.9	4.1	NC	0.5
267450_at	11	11	55.6	A	0.303711	11	-0.4	-1	55.6	NC	0.796129
267451_at	11	11	81.7	A	0.19458	11	3.3	1.6	81.7	I	0.001201
267452_at	11	11	32	A	0.753906	11	-1.8	-3.2	32	D	0.999786
267453_at	11	11	44.9	A	0.303711	11	0	-0.9	44.9	NC	0.5
267454_at	11	11	1122.7	P	0.000244	11	0.3	-0.1	1122.7	NC	0.5
267455_at	11	11	131.9	P	0.00293	11	-0.3	-0.8	131.9	NC	0.952736
267456_at	11	11	573.6	P	0.00293	11	-2.1	-3.6	573.6	D	0.999693
267457_at	11	11	41.5	A	0.219482	11	0.5	-0.5	41.5	NC	0.441923
267458_at	11	11	95.9	A	0.149658	11	1.1	-0.6	95.9	NC	0.366593
267459_at	11	11	4.4	A	0.398926	11	0.3	-1.3	4.4	NC	0.263341
267460_at	11	11	40.5	A	0.27417	11	-1.4	-2.6	40.5	D	0.999508
267461_at	11	11	1524.3	P	0.000244	11	-2.1	-2.7	1524.3	D	0.99998
267462_at	11	11	87.2	A	0.095215	11	-1.4	-2.3	87.2	D	0.999911
267463_at	11	11	421.4	P	0.01416	11	0.1	-0.5	421.4	NC	0.5
267435_at	11	11	320	P	0.000732	11	-1.8	-2.6	320	D	0.99998
267404_at	11	11	123.8	A	0.080566	11	-0.6	-1.2	123.8	NC	0.5
267405_at	11	11	309.6	P	0.000732	11	-2.4	-2.9	309.6	D	0.99998
267406_at	11	11	343.4	P	0.001221	11	0.2	-0.4	343.4	NC	0.5
267407_at	11	11	58.3	A	0.5	11	-0.5	-0.9	58.3	NC	0.955851
267408_at	11	11	5.6	A	0.969727	11	-0.7	-2.9	5.6	NC	0.786812
267409_at	11	11	340.1	P	0.010742	11	2.6	1.6	340.1	I	3e-05
267410_at	11	11	47.1	A	0.19458	11	-1.9	-2.7	47.1	NC	0.992212
267411_at	11	11	157.6	A	0.080566	11	2.6	1.5	157.6	I	0.002753
267412_at	11	11	80.4	A	0.303711	11	0	-0.7	80.4	NC	0.307406
267413_at	11	11	212.6	A	0.111572	11	0	-0.8	212.6	NC	0.5
267414_at	11	11	332.9	P	0.001953	11	4.9	2.3	332.9	I	6e-05
267415_at	11	11	483.1	P	0.000732	11	0.5	-0.1	483.1	NC	0.018128
267416_at	11	11	102.6	A	0.171387	11	-0.2	-0.8	102.6	NC	0.900148
267417_at	11	11	153.1	A	0.27417	11	0.1	-0.6	153.1	NC	0.131343
267418_at	11	11	145.3	P	0.001953	11	0.5	0.4	145.3	I	0.00225
267419_at	11	11	924.3	P	0.000244	11	-0.5	-0.9	924.3	D	0.999693
267420_at	11	11	34.8	A	0.398926	11	0	0	34.8	NC	0.416433
267421_at	11	11	516.8	P	0.000244	11	-0.4	-1.1	516.8	NC	0.822588
267422_at	11	11	547.9	P	0.01416	11	-2	-2.4	547.9	D	0.99998
267423_at	11	11	284.4	P	0.000244	11	-0.3	-0.9	284.4	NC	0.888286
267424_at	11	11	21.2	A	0.398926	11	0.9	-0.5	21.2	NC	0.131343
267425_at	11	11	852.4	P	0.000244	11	-0.4	-0.7	852.4	NC	0.955851
267426_at	11	11	9.5	A	0.932373	11	-2.2	-3.7	9.5	NC	0.888286
267427_at	11	11	7.5	A	0.665527	11	0	-1.1	7.5	NC	0.5
267428_at	11	11	136.1	P	0.030273	11	-0.6	-1.5	136.1	D	0.999886
267429_at	11	11	712.8	P	0.000244	11	-0.2	-0.6	712.8	NC	0.861614
267430_at	11	11	756.6	P	0.000732	11	-2.3	-2.8	756.6	D	0.99998
267431_at	11	11	16.5	A	0.72583	11	-0.2	-0.8	16.5	NC	0.583567
267432_at	11	11	369	P	0.000244	11	-3.1	-3.5	369	D	0.99998
267433_at	11	11	401.8	P	0.000732	11	-0.6	-1.3	401.8	NC	0.875448
267434_at	11	11	107.5	A	0.533936	11	-0.7	-1.3	107.5	NC	0.980376
267400_at	11	11	864.5	P	0.000244	11	1.7	1.3	864.5	I	5.2e-05
267401_at	11	11	129.7	A	0.095215	11	-1	-1.9	129.7	NC	0.942324
267402_at	11	11	114.2	P	0.000244	11	0	-0.6	114.2	NC	0.307406
267403_at	11	11	22.4	A	0.466064	11	-0.4	-2.1	22.4	NC	0.814019
267372_at	11	11	95.8	A	0.27417	11	4.6	3.3	95.8	I	0.000774
267373_at	11	11	670.1	P	0.000244	11	0.7	-0.1	670.1	NC	0.069813
267374_at	11	11	1437.3	P	0.000244	11	-0.7	-1	1437.3	D	0.999786
267375_at	11	11	1152.6	P	0.000244	11	2	1.2	1152.6	I	3e-05
267376_at	11	11	13.5	A	0.962402	11	-3	-3.6	13.5	D	0.999508
267377_at	11	11	2211.9	P	0.000732	11	-2.2	-2.6	2211.9	D	0.99998
267378_at	11	11	294.3	P	0.030273	11	-0.9	-1.5	294.3	D	0.999611
267379_at	11	11	314.7	P	0.001953	11	-1.5	-2	314.7	D	0.99998
267380_at	11	11	92.7	M	0.056152	11	-0.8	-1.5	92.7	D	0.998514
267381_at	11	11	924.9	P	0.000732	11	2.3	1.6	924.9	I	2.3e-05
267382_at	11	11	149.8	A	0.129639	11	0.6	-0.3	149.8	NC	0.5
267383_at	11	11	621.2	P	0.018555	11	-0.2	-0.5	621.2	NC	0.942324
267384_at	11	11	71.8	A	0.27417	11	3.3	1	71.8	NC	0.185981
267385_at	11	11	75.3	A	0.19458	11	2.2	1.3	75.3	I	0.004073
267386_at	11	11	103.8	A	0.149658	11	1.1	0.2	103.8	NC	0.194801
267387_at	11	11	141.8	A	0.095215	11	0	-0.3	141.8	NC	0.5
267388_at	11	11	100.9	A	0.067627	11	1.3	-0.1	100.9	NC	0.354442
267389_at	11	11	2096.3	P	0.000244	11	4.6	4.1	2096.3	I	2.3e-05
267390_at	11	11	39.1	A	0.219482	11	0.2	-0.1	39.1	NC	0.48058
267391_at	11	11	3.9	A	0.932373	11	-1.1	-3.8	3.9	NC	0.805199
267392_at	11	11	4282.8	P	0.000244	11	1.5	1.1	4282.8	I	2.3e-05
267393_at	11	11	434.4	P	0.000244	11	2	1.3	434.4	I	2e-05
267394_s_at	11	11	7.7	A	0.601074	11	-1.3	-3.1	7.7	NC	0.703911
267395_at	11	11	6	A	0.72583	11	-1.5	-2.5	6	NC	0.5
267396_at	11	11	374.4	P	0.000244	11	-1	-1.7	374.4	D	0.999135
267397_at	11	11	211.5	P	0.001221	11	-1.4	-2.4	211.5	NC	0.988955
267398_at	11	11	2.1	A	0.870361	11	-2.5	-4.2	2.1	NC	0.493524
267399_at	11	11	6.2	A	0.828613	11	0.6	0.2	6.2	NC	0.021224
267365_at	11	11	552.9	P	0.00293	11	-0.7	-1.7	552.9	NC	0.952736
267366_at	11	11	3584.9	P	0.000244	11	1.2	0.9	3584.9	I	2.7e-05
267367_at	11	11	530.3	P	0.000244	11	-1.8	-2.5	530.3	D	0.99998
267368_at	11	11	6358.2	P	0.000244	11	0.6	0.3	6358.2	NC	0.015426
267369_at	11	11	101.7	A	0.111572	11	1.6	-0.3	101.7	NC	0.981872
267370_at	11	11	810.5	P	0.000732	11	-1	-1.4	810.5	D	0.999965
267371_at	11	11	187.2	P	0.001953	11	0.8	-0.5	187.2	NC	0.403812
267341_at	11	11	997.8	P	0.000244	11	2.4	1.8	997.8	I	2e-05
267342_at	11	11	1769.3	P	0.000244	11	1.2	0.6	1769.3	I	7.8e-05
267343_at	11	11	17.9	A	0.366211	11	0.7	0.1	17.9	NC	0.111714
267344_at	11	11	138.7	A	0.080566	11	0.1	-0.6	138.7	NC	0.39129
267345_at	11	11	14.1	A	0.919434	11	0	-0.5	14.1	NC	0.506476
267346_at	11	11	524.2	P	0.000732	11	0.7	0.3	524.2	NC	0.018128
267347_at	11	11	785.5	P	0.000732	11	2.5	1.6	785.5	I	2.3e-05
267348_at	11	11	446.2	P	0.010742	11	-0.3	-1.3	446.2	MD	0.994067
267349_at	11	11	60.1	A	0.533936	11	1.7	0.9	60.1	NC	0.019624
267350_at	11	11	64.8	A	0.27417	11	0.3	-0.2	64.8	NC	0.330589
267351_at	11	11	277.8	P	0.030273	11	-0.5	-0.7	277.8	NC	0.977068
267352_at	11	11	2.6	A	0.780518	11	-0.1	-2.2	2.6	NC	0.124552
267353_at	11	11	372.5	P	0.00293	11	-0.3	-0.8	372.5	NC	0.669411
267354_at	11	11	76.9	A	0.303711	11	1.3	0.3	76.9	NC	0.185981
267355_at	11	11	107	A	0.246094	11	-0.7	-1.4	107	NC	0.958799
267356_at	11	11	13.9	A	0.633789	11	-4.6	-6.7	13.9	D	0.999786
267357_at	11	11	6027.8	P	0.000244	11	5.2	4.1	6027.8	I	2e-05
267358_at	11	11	244.4	P	0.00293	11	-0.5	-1.2	244.4	NC	0.846768
267359_at	11	11	116.7	P	0.005859	11	-1.3	-2.6	116.7	NC	0.99288
267360_at	11	11	2391.8	P	0.000732	11	-0.2	-0.7	2391.8	NC	0.949447
267361_at	11	11	380.2	P	0.000244	11	0.3	-0.4	380.2	NC	0.318909
267362_at	11	11	195	P	0.00415	11	-2	-2.3	195	D	0.99998
267363_at	11	11	1125.8	P	0.000732	11	-0.1	-0.5	1125.8	NC	0.506476
267364_at	11	11	352	P	0.001953	11	2.2	1.3	352	I	2.7e-05
267337_at	11	11	356.4	P	0.001953	11	-0.3	-0.9	356.4	NC	0.5
267338_at	11	11	1002.7	P	0.000732	11	-0.3	-1.2	1002.7	NC	0.747149
267339_at	11	11	21.3	A	0.5	11	-1.2	-2.8	21.3	NC	0.633407
267340_at	11	11	2296.7	P	0.000244	11	-0.9	-1.5	2296.7	D	0.999448
267310_at	11	11	121.4	A	0.171387	11	-1	-1.7	121.4	NC	0.993497
267311_at	11	11	30.6	A	0.665527	11	-0.2	-1.1	30.6	NC	0.796129
267312_at	11	11	994.4	P	0.001221	11	0.2	-0.2	994.4	NC	0.274048
267313_at	11	11	7.3	A	0.976074	11	0.5	-1.6	7.3	NC	0.854318
267314_at	11	11	398.3	P	0.018555	11	0	-0.6	398.3	NC	0.506476
267315_at	11	11	254.9	P	0.000244	11	-1.7	-2.2	254.9	D	0.999977
267316_at	11	11	98.6	A	0.111572	11	-1.2	-2.6	98.6	NC	0.888286
267317_at	11	11	9.9	A	0.753906	11	-1.2	-2.3	9.9	NC	0.838962
267318_at	11	11	2379.1	P	0.000244	11	1	0.4	2379.1	I	0.00225
267319_at	11	11	1702.9	P	0.000244	11	0.7	0	1702.9	NC	0.057676
267320_at	11	11	2.2	A	0.98584	11	0.3	-2.6	2.2	NC	0.441923
267321_at	11	11	8.3	A	0.72583	11	-0.9	-1.9	8.3	NC	0.725952
267322_at	11	11	132.6	P	0.037598	11	0.1	-0.5	132.6	NC	0.416433
267323_at	11	11	870.3	P	0.000732	11	0.8	-0.1	870.3	NC	0.099852
267324_at	11	11	1.8	A	0.962402	11	-2.7	-5.3	1.8	NC	0.911062
267325_at	11	11	26.1	A	0.067627	11	0.6	-1.6	26.1	NC	0.203871
267326_at	11	11	237.8	P	0.000244	11	1.1	0	237.8	I	0.000241
267327_at	11	11	11.3	A	0.870361	11	0.1	-1	11.3	NC	0.747149
267328_at	11	11	15.2	A	0.919434	11	-2.3	-4.1	15.2	NC	0.796129
267329_at	11	11	8.7	A	0.567627	11	-2.4	-4.8	8.7	NC	0.975245
267330_at	11	11	1786.2	P	0.000244	11	1.7	1.1	1786.2	I	2.7e-05
267331_at	11	11	112.4	P	0.010742	11	-0.4	-1	112.4	NC	0.814019
267332_at	11	11	22.6	A	0.633789	11	1.7	-0.7	22.6	NC	0.274048
267333_at	11	11	364.5	A	0.095215	11	-1.2	-2	364.5	D	0.999308
267334_at	11	11	2.2	A	0.962402	11	-1.9	-3	2.2	NC	0.725952
267335_s_at	11	11	117.4	P	0.001953	11	0.7	-0.1	117.4	NC	0.074268
267336_at	11	11	3433.8	P	0.000244	11	1.1	0.4	3433.8	I	7.8e-05
267309_at	11	11	697.6	P	0.001953	11	1.7	1.2	697.6	I	0.000241
267278_at	11	11	1946.4	P	0.000244	11	0	-0.5	1946.4	NC	0.583567
267279_at	11	11	1818.5	P	0.000244	11	0.8	0.2	1818.5	I	0.000189
267280_at	11	11	9294.4	P	0.000244	11	2.4	2	9294.4	I	2e-05
267281_at	11	11	171.8	P	0.046143	11	0.3	-0.2	171.8	NC	0.39129
267282_at	11	11	162	P	0.000732	11	0.8	0.1	162	NC	0.022932
267283_at	10	10	14.7	A	0.633789	10	2.5	0.1	14.7	NC	0.156732
267284_at	11	11	11.9	A	0.904785	11	-1	-2.1	11.9	NC	0.973302
267285_at	11	11	175.5	A	0.246094	11	0.1	-0.6	175.5	NC	0.5
267286_at	11	11	64.5	A	0.533936	11	1.4	0.2	64.5	NC	0.5
267287_at	11	11	61.7	A	0.111572	11	-0.9	-1.5	61.7	NC	0.881991
267288_at	11	11	1325.3	P	0.000732	11	0.5	0	1325.3	NC	0.01421
267289_at	11	11	199.2	P	0.00293	11	5.2	3.7	199.2	I	2e-05
267290_at	11	11	249.3	P	0.005859	11	-0.8	-1.3	249.3	D	0.999853
267291_at	11	11	310.5	P	0.00293	11	0.1	-0.2	310.5	NC	0.5
267292_at	11	11	11.3	A	0.601074	11	0.8	-0.1	11.3	NC	0.111714
267293_at	11	11	3842.2	P	0.000244	11	1.3	1	3842.2	I	2.3e-05
267294_at	11	11	371.4	P	0.010742	11	0.5	0.4	371.4	NC	0.330589
267295_at	11	11	10.7	A	0.888428	11	-1.7	-2.3	10.7	NC	0.5
267296_at	11	11	117.6	A	0.219482	11	0.1	-0.5	117.6	NC	0.703911
267297_at	11	11	1408.5	P	0.010742	11	1.1	0.8	1408.5	I	0.000492
267298_at	11	11	750.4	P	0.001221	11	-1.9	-2.1	750.4	D	0.99998
267299_at	11	11	143.9	P	0.00293	11	-2.3	-3	143.9	D	0.99998
267300_at	11	11	4956.4	P	0.000244	11	4.4	3.8	4956.4	I	2e-05
267301_at	11	11	5030.9	P	0.000244	11	0.9	0.4	5030.9	I	2.3e-05
267302_at	11	11	316.8	P	0.001221	11	-0.9	-1.6	316.8	D	0.999886
267303_at	11	11	29.9	A	0.171387	11	1.5	-0.4	29.9	NC	0.078937
267304_at	11	11	103.3	A	0.171387	11	2.3	0.3	103.3	NC	0.5
267305_at	11	11	206.6	P	0.00415	11	-0.8	-1.6	206.6	D	0.999508
267306_at	11	11	1827.9	P	0.000244	11	0.5	0.1	1827.9	NC	0.030967
267307_at	11	11	70.6	M	0.056152	11	2.5	1.2	70.6	I	0.001201
267308_at	11	11	206.7	A	0.111572	11	-1.3	-1.5	206.7	D	0.999833
267274_at	11	11	823.6	P	0.000244	11	1.6	0.9	823.6	I	2e-05
267275_at	11	11	12.6	A	0.80542	11	-0.1	-1.5	12.6	NC	0.454766
267276_at	11	11	160.3	A	0.149658	11	4.5	2.4	160.3	I	0.001336
267277_at	11	11	1155.3	P	0.000732	11	1.4	1	1155.3	I	6.8e-05
267246_at	11	11	5067.3	P	0.000244	11	1.7	1.2	5067.3	I	2e-05
267247_at	11	11	150.9	A	0.111572	11	-4	-5.1	150.9	D	0.99998
267248_at	11	11	218.2	P	0.000732	11	0.3	-0.3	218.2	NC	0.044149
267249_at	11	11	29.6	A	0.334473	11	-0.8	-2.5	29.6	NC	0.905721
267250_at	11	11	11.8	A	0.665527	11	2	0.3	11.8	NC	0.022932
267251_at	11	11	4488.8	P	0.000244	11	0.6	0.4	4488.8	I	2e-05
267252_at	11	11	58.3	P	0.030273	11	-1.1	-1.9	58.3	NC	0.747149
267253_at	11	11	7.5	A	0.932373	11	1	-1.5	7.5	NC	0.681091
267254_at	11	11	24.9	A	0.533936	11	-1.2	-1.8	24.9	NC	0.830902
267255_at	11	11	29.2	A	0.533936	11	-1.4	-3.3	29.2	NC	0.083826
267256_s_at	11	11	91.7	A	0.080566	11	-1	-1.5	91.7	D	0.999948
267257_at	11	11	470.1	P	0.000244	11	-0.2	-1.2	470.1	NC	0.5
267258_at	11	11	1309.2	P	0.000244	11	0.9	0.5	1309.2	I	5.2e-05
267259_at	11	11	11845.5	P	0.000244	11	0.3	0	11845.5	NC	0.118009
267260_at	11	11	88.3	A	0.303711	11	0.8	-0.5	88.3	NC	0.078937
267261_at	11	11	21168.2	P	0.000244	11	0.9	0.5	21168.2	I	2e-05
267262_at	11	11	96	P	0.001953	11	-1.5	-3	96	D	0.998923
267263_at	11	11	150.4	A	0.080566	11	0.8	0	150.4	NC	0.39129
267264_at	11	11	158.2	P	0.030273	11	1	0.1	158.2	NC	0.011045
267265_at	11	11	170.8	P	0.001221	11	-1.3	-1.9	170.8	D	0.99998
267266_at	11	11	627.6	P	0.000244	11	1.4	0.2	627.6	I	0.000346
267267_at	11	11	1.4	A	0.633789	11	-1.8	-3.4	1.4	NC	0.60871
267268_at	11	11	1212.5	P	0.000244	11	-0.4	-1.2	1212.5	NC	0.888286
267269_at	11	11	724.1	P	0.000244	11	0	-0.7	724.1	NC	0.5
267270_at	11	11	8.5	A	0.696289	11	-2.7	-4.3	8.5	NC	0.777251
267271_at	11	11	208	A	0.219482	11	-1.1	-2.1	208	D	0.998923
267272_at	11	11	42	A	0.27417	11	2.5	0.6	42	NC	0.194801
267273_at	11	11	89.6	P	0.046143	11	0.1	-0.8	89.6	NC	0.570859
267239_at	11	11	1114.4	P	0.000244	11	-1.3	-2	1114.4	D	0.999948
267240_at	11	11	20.6	A	0.466064	11	-0.9	-1.6	20.6	NC	0.545234
267241_at	11	11	8.4	A	0.828613	11	-2.4	-4	8.4	NC	0.905721
267242_at	11	11	4.7	A	0.665527	11	0.3	-1.7	4.7	NC	0.767451
267243_at	11	11	1	A	0.989258	11	0.6	-0.5	1	NC	0.5
267244_at	11	11	68.5	A	0.246094	11	-1.1	-2	68.5	NC	0.645558
267245_at	11	11	23.8	A	0.334473	11	-0.2	-1.2	23.8	NC	0.263341
267215_at	11	11	3.9	A	0.99585	11	0.2	-0.3	3.9	NC	0.354442
267216_at	11	11	33.9	A	0.466064	11	1.9	0.6	33.9	NC	0.39129
267217_at	11	11	36.6	A	0.111572	11	2.2	-1	36.6	NC	0.5
267218_at	11	11	12.3	A	0.932373	11	-0.2	-1	12.3	NC	0.822588
267219_at	11	11	133.6	A	0.246094	11	-0.5	-0.9	133.6	NC	0.830902
267220_at	11	11	101.9	P	0.023926	11	-1.5	-2.5	101.9	D	0.999833
267221_at	11	11	103.6	A	0.095215	11	-0.3	-0.9	103.6	NC	0.900148
267222_at	11	11	55	A	0.27417	11	2.6	1.5	55	NC	0.124552
267223_at	11	11	419.5	P	0.005859	11	-0.8	-1.4	419.5	D	0.996959
267224_at	11	11	79.3	A	0.129639	11	-0.4	-0.7	79.3	NC	0.881991
267225_at	11	11	9.1	A	0.828613	11	0.8	-0.4	9.1	NC	0.39129
267226_at	11	11	16.1	A	0.72583	11	0.4	0	16.1	I	0.003355
267227_at	11	11	106.3	P	0.01416	11	0.5	-0.5	106.3	NC	0.263341
267228_at	11	11	10.2	A	0.780518	11	-1.3	-2.2	10.2	NC	0.48058
267229_s_at	11	11	159.2	P	0.046143	11	-0.2	-0.8	159.2	NC	0.5
267230_at	11	11	3791.4	P	0.000244	11	3.2	2.7	3791.4	I	2e-05
267231_at	11	11	96.8	A	0.171387	11	-0.7	-1	96.8	NC	0.942324
267232_at	11	11	132.7	A	0.095215	11	0.6	-0.1	132.7	NC	0.5
267233_s_at	11	11	68.2	A	0.149658	11	-4.8	-5.6	68.2	D	0.99998
267234_x_at	11	11	78	A	0.219482	11	0.1	-1.2	78	NC	0.203871
267235_at	11	11	160.8	A	0.095215	11	-1.2	-1.6	160.8	NC	0.989865
267236_at	11	11	2451	P	0.000732	11	-0.5	-1.1	2451	D	0.998514
267237_s_at	11	11	175.1	P	0.030273	11	0.1	-0.3	175.1	NC	0.318909
267238_at	11	11	1051.9	P	0.000732	11	3.2	2.6	1051.9	I	2e-05
267211_at	11	11	286.2	P	0.001953	11	-1.2	-1.8	286.2	D	0.99997
267212_at	11	11	2663.7	P	0.000244	11	-1.7	-1.8	2663.7	D	0.99997
267213_at	11	11	1691.9	P	0.000244	11	1.1	0.8	1691.9	I	2e-05
267214_at	11	11	234.8	P	0.00293	11	-1.8	-2.2	234.8	D	0.99998
267183_at	11	11	213.9	A	0.067627	11	0.2	-0.3	213.9	NC	0.094279
267184_at	11	11	293.3	P	0.030273	11	-1.7	-2.4	293.3	D	0.99997
267185_at	11	11	884.1	P	0.000244	11	0	-0.5	884.1	NC	0.5
267186_at	11	11	309.2	P	0.00293	11	-0.8	-1.7	309.2	D	0.995927
267187_s_at	11	11	327.8	P	0.000244	11	-2.3	-2.7	327.8	D	0.99998
267188_at	11	11	353.6	P	0.010742	11	-1.4	-1.9	353.6	D	0.99994
267189_at	11	11	399.9	P	0.008057	11	-0.9	-1.1	399.9	D	0.999611
267190_at	11	11	51.6	A	0.19458	11	0.4	-1.3	51.6	NC	0.038415
267191_at	11	11	39.2	A	0.27417	11	2.1	0.3	39.2	NC	0.194801
267192_at	11	11	8.3	A	0.696289	11	-1.6	-2.6	8.3	NC	0.990708
267193_at	11	11	22.9	A	0.567627	11	-1.1	-2	22.9	NC	0.747149
267194_s_at	11	11	177	P	0.010742	11	-2.4	-2.8	177	D	0.99998
267195_at	11	11	96	A	0.219482	11	0	-1	96	NC	0.48058
267196_at	11	11	4295	P	0.000244	11	-0.3	-0.9	4295	NC	0.747149
267197_at	11	11	90.7	P	0.037598	11	0	-1.5	90.7	NC	0.777251
267198_at	11	11	10.9	A	0.432373	11	-2.8	-4.4	10.9	MD	0.995075
267199_at	11	11	394.4	P	0.000244	11	0.8	-0.1	394.4	I	0.001077
267200_at	11	11	192.2	A	0.129639	11	0.3	-0.3	192.2	NC	0.5
267201_at	11	11	143.3	P	0.037598	11	-0.8	-1.6	143.3	D	0.99751
267202_s_at	11	11	60.8	A	0.432373	11	1.3	0.3	60.8	NC	0.057676
267203_at	11	11	2	A	0.962402	11	-1.3	-2.1	2	NC	0.767451
267204_at	11	11	191.3	A	0.149658	11	0.5	-0.3	191.3	NC	0.5
267205_at	11	11	41.2	A	0.246094	11	-0.9	-1.5	41.2	NC	0.838962
267206_at	11	11	40.8	A	0.366211	11	2.9	0.7	40.8	NC	0.01421
267207_at	11	11	126	P	0.01416	11	-0.5	-1.1	126	D	0.996959
267208_at	11	11	740.2	P	0.01416	11	-0.3	-0.8	740.2	NC	0.875448
267209_at	11	11	1049.3	P	0.000732	11	3.6	2.8	1049.3	I	2e-05
267210_at	11	11	112.7	A	0.129639	11	-1.2	-2.4	112.7	NC	0.987976
267151_at	11	11	1489.7	P	0.001953	11	-0.6	-0.9	1489.7	D	0.999759
267152_at	11	11	488.6	P	0.000244	11	-1.8	-2.6	488.6	D	0.999911
267153_at	11	11	542	P	0.000244	11	-1.5	-2.1	542	D	0.99998
267154_at	11	11	4678.3	P	0.000732	11	0	-0.2	4678.3	NC	0.5
267155_at	11	11	0.3	A	0.696289	11	-2.3	-6.1	0.3	NC	0.952736
267156_at	11	11	1.2	A	0.888428	11	-5.3	-7	1.2	NC	0.942324
267157_at	11	11	154.7	A	0.171387	11	-0.6	-1.7	154.7	NC	0.681091
267158_at	11	11	60.6	A	0.303711	11	2.7	0.8	60.6	NC	0.099852
267159_at	11	11	122.2	A	0.303711	11	0	-0.7	122.2	NC	0.657563
267160_at	11	11	136.7	A	0.111572	11	1.1	0	136.7	NC	0.138386
267161_at	11	11	318.9	P	0.000244	11	-0.4	-0.9	318.9	NC	0.977068
267162_s_at	11	11	285.9	P	0.001953	11	1.3	0.9	285.9	I	8.8e-05
267163_at	11	11	735.9	P	0.000244	11	1	0.4	735.9	I	0.000214
267164_at	11	11	6.3	A	0.753906	11	0.2	-0.4	6.3	NC	0.5
267165_at	11	11	944.9	P	0.000244	11	1.1	0.5	944.9	I	0.000147
267166_at	11	11	9.2	A	0.72583	11	-2.8	-4.6	9.2	NC	0.990708
267167_at	11	11	69.1	A	0.27417	11	3.9	3.2	69.1	NC	0.169098
267168_at	11	11	1087	P	0.005859	11	2.9	2.1	1087	I	0.000552
267169_at	11	11	2461.1	P	0.000244	11	-2	-2.4	2461.1	D	0.99998
267170_at	11	11	117.8	P	0.008057	11	-2.2	-2.8	117.8	D	0.999759
267171_at	11	11	122.4	P	0.000244	11	0.4	-0.2	122.4	NC	0.069813
267172_at	11	11	148.8	A	0.111572	11	-2.6	-3.7	148.8	D	0.999911
267173_at	11	11	116.6	P	0.008057	11	-0.1	-1.3	116.6	NC	0.51942
267174_at	11	11	89	A	0.067627	11	-0.4	-1.9	89	NC	0.5
267175_s_at	11	11	1026.7	P	0.000244	11	-0.2	-0.6	1026.7	NC	0.681091
267176_at	11	11	73.8	A	0.19458	11	0.5	-1.2	73.8	NC	0.5
267177_at	11	11	55.2	A	0.466064	11	-0.9	-1.5	55.2	NC	0.916174
267178_at	11	11	383.5	P	0.000244	11	3.3	2	383.5	I	2.3e-05
267179_at	11	11	668.8	P	0.00415	11	0.8	0.3	668.8	I	0.004073
267180_at	11	11	1443.1	P	0.000244	11	-0.4	-0.7	1443.1	NC	0.961585
267181_at	11	11	1797	P	0.000732	11	3.8	2.6	1797	I	2e-05
267182_at	11	11	23.2	A	0.780518	11	-6.1	-8.3	23.2	D	0.99998
267148_at	11	11	110.6	A	0.334473	11	-1.3	-1.6	110.6	D	0.997247
267149_s_at	11	11	21.4	A	0.5	11	2.7	0.1	21.4	NC	0.5
267150_at	11	11	13.7	A	0.80542	11	-0.4	-1.3	13.7	NC	0.814019
267120_at	11	11	47.8	A	0.665527	11	0.8	0.1	47.8	NC	0.111714
267121_at	11	11	0.9	A	0.888428	11	-0.4	-1.3	0.9	NC	0.545234
267122_at	11	11	6.5	A	0.696289	11	-1.2	-2.9	6.5	NC	0.930187
267123_at	11	11	86.1	A	0.567627	11	-0.2	-1.1	86.1	NC	0.838962
267124_at	11	11	45.7	A	0.334473	11	1.7	0.5	45.7	NC	0.054022
267125_at	11	11	48.5	A	0.334473	11	2.9	0.9	48.5	NC	0.074268
267126_s_at	11	11	16.7	A	0.19458	11	-3.9	-5.3	16.7	D	0.99998
267127_at	11	11	100.4	A	0.067627	11	-1.2	-2	100.4	D	0.999977
267128_at	11	11	18.2	A	0.601074	11	-2.5	-3.8	18.2	NC	0.263341
267129_at	11	11	88.9	A	0.303711	11	-1.2	-2.9	88.9	NC	0.5
267130_at	11	11	323.4	P	0.001953	11	-2.5	-2.8	323.4	D	0.999954
267131_at	11	11	1.5	A	0.904785	11	0.4	-2.8	1.5	NC	0.330589
267132_at	11	11	2326.8	P	0.000732	11	0.5	0.3	2326.8	NC	0.024755
267133_at	11	11	4.1	A	0.780518	11	0.1	-0.5	4.1	NC	0.633407
267134_at	11	11	3438.2	P	0.000244	11	2.2	1.6	3438.2	I	2e-05
267135_at	11	11	106.1	P	0.001953	11	0.3	-0.9	106.1	NC	0.342437
267136_at	11	11	849.5	P	0.000244	11	-0.4	-1.1	849.5	NC	0.984574
267137_at	11	11	28.9	A	0.366211	11	-0.6	-1.6	28.9	NC	0.558077
267138_s_at	11	11	604.1	P	0.001221	11	-0.3	-1	604.1	NC	0.681091
267139_s_at	11	11	2.6	A	0.962402	11	-0.4	-5	2.6	NC	0.945978
267140_at	11	11	1464.9	P	0.000732	11	5.9	4.3	1464.9	I	2e-05
267141_at	11	11	1.3	A	0.828613	11	-2.8	-5.3	1.3	NC	0.881991
267142_at	11	11	4037.8	P	0.000244	11	4	3.7	4037.8	I	2e-05
267143_at	11	11	137.5	A	0.095215	11	-0.1	-1.1	137.5	NC	0.5
267144_at	11	11	262.3	P	0.00415	11	1.8	0.6	262.3	NC	0.008511
267145_at	11	11	420	P	0.000244	11	-0.2	-0.8	420	NC	0.5
267146_at	11	11	9.1	A	0.962402	11	-0.2	-0.5	9.1	NC	0.5
267147_at	11	11	5477.2	P	0.000244	11	5.5	4.7	5477.2	I	2e-05
267088_at	11	11	178.8	A	0.171387	11	-2.6	-3.4	178.8	D	0.99998
267089_at	11	11	491.5	P	0.000244	11	-3.9	-4.5	491.5	D	0.99998
267090_at	11	11	905.2	P	0.000732	11	1.4	1	905.2	I	2.7e-05
267091_at	11	11	367.4	P	0.01416	11	0.1	-0.5	367.4	NC	0.169098
267092_at	11	11	161.9	A	0.067627	11	0.6	-0.2	161.9	NC	0.5
267093_at	11	11	1126.9	P	0.000244	11	-3.2	-3.8	1126.9	D	0.99998
267094_at	11	11	82.6	A	0.111572	11	1.6	0.6	82.6	NC	0.213188
267095_at	11	11	1500.5	P	0.000244	11	-0.7	-0.9	1500.5	D	0.999932
267096_at	11	11	143.2	P	0.037598	11	-0.8	-1.6	143.2	NC	0.983269
267097_at	11	11	97.9	A	0.129639	11	1.8	0.8	97.9	NC	0.213188
267098_at	11	11	2.4	A	0.99585	11	-0.1	-0.7	2.4	NC	0.796129
267099_at	11	11	217.3	P	0.001221	11	-1.2	-1.6	217.3	D	0.99998
267100_at	11	11	11.6	A	0.567627	11	-2.3	-3.7	11.6	NC	0.888286
267101_at	11	11	87.5	A	0.219482	11	-0.6	-1.5	87.5	NC	0.736659
267102_at	11	11	1364.9	P	0.000244	11	1.9	1.5	1364.9	I	2e-05
267103_at	11	11	206.1	A	0.171387	11	-0.9	-1.1	206.1	D	0.999899
267104_at	11	11	14219.1	P	0.000244	11	0.7	0.5	14219.1	I	2e-05
267105_at	11	11	29.5	A	0.567627	11	-1.3	-2.1	29.5	NC	0.681091
267106_s_at	11	11	2510.5	P	0.000244	11	-1.2	-1.6	2510.5	D	0.99998
267107_at	11	11	9.9	A	0.828613	11	0.6	0	9.9	NC	0.342437
267108_at	11	11	36.7	A	0.366211	11	-1	-1.8	36.7	NC	0.978776
267109_at	11	11	1.8	A	0.98584	11	-0.3	-4.4	1.8	NC	0.366593
267110_at	11	11	106.9	P	0.001953	11	-0.3	-0.8	106.9	NC	0.966696
267111_s_at	11	11	54.6	P	0.046143	11	-0.6	-1.2	54.6	NC	0.5
267112_at	11	11	2211.1	P	0.000244	11	2.5	1.9	2211.1	I	2e-05
267113_at	11	11	795.4	P	0.000732	11	2	1.1	795.4	I	6e-05
267114_at	11	11	553.5	P	0.000732	11	-0.5	-1.2	553.5	D	0.996645
267115_s_at	11	11	8.9	A	0.696289	11	-1.6	-3.5	8.9	NC	0.703911
267116_at	11	11	132.9	P	0.037598	11	0.4	-0.2	132.9	NC	0.5
267117_at	11	11	8	A	0.567627	11	-0.4	-2	8	NC	0.354442
267118_at	11	11	255.2	P	0.005859	11	2.5	1.1	255.2	I	0.000147
267119_at	11	11	16.5	A	0.780518	11	0	-0.5	16.5	NC	0.5
267085_at	11	11	31.8	A	0.129639	11	-0.8	-1.8	31.8	NC	0.069813
267086_at	11	11	6.1	A	0.962402	11	-0.8	-1.6	6.1	D	0.995927
267087_at	11	11	64	A	0.171387	11	-1.2	-2.7	64	NC	0.881991
267056_at	11	11	28.9	A	0.303711	11	1.9	0.6	28.9	NC	0.252851
267057_at	11	11	100.5	A	0.067627	11	-2.6	-3.2	100.5	D	0.99998
267058_at	11	11	222.9	P	0.008057	11	1.8	1.5	222.9	I	0.000147
267059_at	11	11	308.7	P	0.001953	11	-1.7	-2.4	308.7	D	0.999973
267060_at	11	11	308.4	P	0.001221	11	-1.3	-1.5	308.4	D	0.99998
267061_at	11	11	487.1	P	0.000244	11	-2	-2.8	487.1	D	0.99998
267062_at	11	11	898.9	P	0.000244	11	1.7	1.1	898.9	I	2e-05
267063_at	11	11	33	A	0.432373	11	-1.7	-3.1	33	D	0.999833
267064_at	11	11	2066.8	P	0.000244	11	0.6	0.1	2066.8	I	0.002753
267065_at	11	11	146.4	A	0.219482	11	-0.2	-0.7	146.4	NC	0.934434
267066_at	11	11	166.9	P	0.01416	11	-1.2	-2	166.9	D	0.995519
267067_at	11	11	234.3	A	0.19458	11	-0.5	-1.4	234.3	NC	0.900148
267068_at	11	11	272.4	P	0.000732	11	0.2	-0.5	272.4	NC	0.429141
267069_at	11	11	294	P	0.000244	11	2.3	1.2	294	I	3e-05
267070_at	11	11	536.4	P	0.01416	11	-1.2	-1.8	536.4	D	0.99996
267071_at	11	11	412.8	P	0.001953	11	0.4	-0.1	412.8	NC	0.030967
267072_at	11	11	967.8	P	0.000244	11	1	0.6	967.8	I	2.7e-05
267073_at	11	11	2211.6	P	0.000244	11	1.1	0.7	2211.6	I	4e-05
267074_s_at	11	11	4.4	A	0.989258	11	0.3	-0.4	4.4	NC	0.5
267075_at	11	11	153.8	P	0.030273	11	-0.3	-0.9	153.8	NC	0.5
267076_at	11	11	9.6	A	0.753906	11	-4.6	-7	9.6	D	0.99997
267077_at	11	11	105.8	M	0.056152	11	-2.2	-3.7	105.8	D	0.99998
267078_at	11	11	132.5	P	0.018555	11	0.6	-0.4	132.5	NC	0.467656
267079_at	11	11	154.4	P	0.018555	11	-0.5	-1	154.4	NC	0.5
267080_at	11	11	975	P	0.000244	11	-0.5	-0.7	975	NC	0.980376
267081_at	11	11	177.5	P	0.023926	11	-1	-2.3	177.5	D	0.995519
267082_at	11	11	989.4	P	0.000244	11	2	1.3	989.4	I	2e-05
267083_at	11	11	3744.2	P	0.000244	11	1.9	1.4	3744.2	I	2e-05
267084_at	11	11	192.3	P	0.000732	11	-1.5	-2.1	192.3	D	0.999977
267050_at	11	11	470.6	P	0.001221	11	1.9	1.4	470.6	I	0.000389
267051_at	11	11	14.9	A	0.870361	11	0.3	-0.2	14.9	NC	0.044149
267052_at	11	11	1084.1	P	0.000244	11	0.9	0.2	1084.1	I	0.001486
267053_s_at	11	11	37.9	A	0.334473	11	-0.6	-1.5	37.9	NC	0.5
267054_at	11	11	322.2	P	0.001221	11	-0.1	-0.5	322.2	NC	0.838962
267055_at	11	11	3461.3	P	0.000244	11	2.5	1.7	3461.3	I	2e-05
267025_at	11	11	25.1	A	0.533936	11	-1	-2.3	25.1	NC	0.5
267026_at	11	11	867.3	P	0.000732	11	6	3.8	867.3	I	3e-05
267027_at	11	11	515.6	P	0.005859	11	-1.8	-2.7	515.6	D	0.999977
267028_at	11	11	6681.3	P	0.000244	11	4.3	4	6681.3	I	2e-05
267029_at	11	11	131.8	P	0.030273	11	-0.3	-1.5	131.8	NC	0.911062
267030_at	11	11	527.4	P	0.001221	11	-0.8	-1.5	527.4	D	0.998923
267031_at	11	11	317.1	P	0.000244	11	0.7	0	317.1	NC	0.022932
267032_at	11	11	249.5	P	0.005859	11	4.4	2.7	249.5	I	2e-05
267033_at	11	11	1427.1	P	0.000244	11	0.2	-0.3	1427.1	NC	0.5
267034_at	11	11	8292.7	P	0.000244	11	1.1	0.5	8292.7	I	0.000552
267035_at	11	11	2041.2	P	0.000244	11	-0.4	-0.9	2041.2	NC	0.911062
267036_at	11	11	345.9	P	0.000244	11	-0.3	-0.4	345.9	NC	0.692594
267037_at	11	11	7.5	A	0.80542	11	-5.1	-6.9	7.5	D	0.99998
267038_at	11	11	148.4	P	0.010742	11	-1.7	-2.6	148.4	D	0.99987
267039_at	11	11	74.9	A	0.27417	11	-0.4	-0.8	74.9	NC	0.5
267040_at	11	11	150.4	M	0.056152	11	-0.3	-1.1	150.4	NC	0.846768
267041_at	11	11	65.1	A	0.080566	11	-1.1	-3	65.1	NC	0.992212
267042_at	11	11	48.6	A	0.334473	11	0.2	-1.3	48.6	NC	0.213188
267043_at	11	11	36.4	A	0.303711	11	-1.1	-1.6	36.4	NC	0.905721
267044_at	11	11	119.8	P	0.018555	11	0.3	-0.8	119.8	NC	0.161038
267045_at	11	11	11.6	A	0.696289	11	-0.2	-0.8	11.6	NC	0.354442
267046_at	11	11	17.4	A	0.665527	11	0.6	-0.7	17.4	NC	0.5
267047_at	11	11	21.6	A	0.80542	11	-2.6	-5	21.6	NC	0.645558
267048_at	11	11	114.5	A	0.067627	11	-0.8	-1.4	114.5	D	0.999693
267049_at	11	11	4	A	0.780518	11	0.2	-0.5	4	NC	0.60871
267022_at	11	11	9.8	A	0.366211	11	0.2	-1.5	9.8	NC	0.5
267023_at	11	11	4398.4	P	0.000244	11	1.1	0.8	4398.4	I	5.2e-05
267024_s_at	11	11	203.6	P	0.000244	11	1.2	-0.5	203.6	I	6.8e-05
266994_at	11	11	12.7	A	0.633789	11	-2	-3.9	12.7	NC	0.51942
266995_at	11	11	1953.7	P	0.000244	11	3.5	1.7	1953.7	I	2e-05
266996_at	11	11	50	A	0.567627	11	-0.5	-1.2	50	NC	0.51942
266997_at	11	11	294	P	0.005859	11	-0.4	-1.1	294	NC	0.60871
266998_at	11	11	79	A	0.219482	11	2.2	-0.6	79	NC	0.213188
266999_at	11	11	121.4	A	0.129639	11	-1.4	-2.3	121.4	D	0.999508
267000_at	11	11	337	P	0.000244	11	-2.1	-2.4	337	D	0.99998
267001_at	11	11	114.7	P	0.000732	11	-2	-3.1	114.7	D	0.99998
267002_s_at	11	11	7861.9	P	0.000244	11	-1	-1.4	7861.9	D	0.99998
267003_at	11	11	1922.6	P	0.000244	11	3.1	2.4	1922.6	I	2e-05
267004_at	11	11	1289.6	P	0.001221	11	1.1	0.3	1289.6	I	0.001077
267005_at	11	11	236	P	0.018555	11	-1.9	-2.9	236	D	0.999922
267006_at	11	11	247.3	A	0.067627	11	0.5	0.1	247.3	NC	0.094279
267007_at	11	11	3049.6	P	0.000732	11	0.3	-0.2	3049.6	NC	0.429141
267008_at	11	11	8858.4	P	0.000244	11	4.2	3.5	8858.4	I	2e-05
267009_at	11	11	222.3	P	0.001953	11	0.6	-0.3	222.3	NC	0.307406
267010_at	11	11	24.8	A	0.567627	11	-0.6	-1.4	24.8	NC	0.881991
267011_at	11	11	67.9	A	0.334473	11	0.4	-0.8	67.9	NC	0.131343
267012_at	11	11	26.3	A	0.665527	11	0.5	-0.2	26.3	NC	0.5
267013_at	11	11	75.7	A	0.129639	11	1.4	0.3	75.7	NC	0.354442
267014_at	11	11	644.6	P	0.000244	11	1.1	0.4	644.6	I	3e-05
267015_at	11	11	864.7	P	0.000244	11	-0.9	-1.2	864.7	D	0.99998
267016_at	11	11	105.5	M	0.056152	11	0.7	0.2	105.5	NC	0.022932
267017_at	11	11	74.4	P	0.01416	11	-0.8	-1.3	74.4	D	0.999954
267018_at	11	11	145.3	M	0.056152	11	-1	-2	145.3	D	0.99775
267019_at	11	11	612.6	P	0.000244	11	1.1	0.5	612.6	I	3.5e-05
267020_at	11	11	44.1	M	0.056152	11	-0.2	-1	44.1	NC	0.747149
267021_at	11	11	88.2	P	0.023926	11	0.6	0.1	88.2	NC	0.015426
266987_at	11	11	91.7	A	0.466064	11	-0.5	-0.9	91.7	NC	0.977068
266988_at	11	11	60.9	P	0.046143	11	0.2	-1.3	60.9	NC	0.441923
266989_at	11	11	74.3	P	0.037598	11	-0.7	-1.8	74.3	NC	0.955851
266990_at	11	11	123.5	P	0.030273	11	-1.4	-1.8	123.5	NC	0.991489
266991_at	11	11	683.5	P	0.001953	11	-0.1	-0.7	683.5	NC	0.703911
266992_at	11	11	742.7	P	0.000732	11	2.9	2.1	742.7	I	2e-05
266993_at	11	11	333.4	P	0.000732	11	1.9	1.3	333.4	I	5.2e-05
266962_at	11	11	54.7	A	0.171387	11	0.6	-0.2	54.7	NC	0.274048
266963_at	11	11	796.1	P	0.001221	11	-1.6	-2	796.1	D	0.99998
266964_at	11	11	1024.9	P	0.000244	11	1.8	1.5	1024.9	I	2e-05
266965_at	11	11	95.6	A	0.171387	11	1.2	0.7	95.6	NC	0.252851
266966_at	11	11	23.6	A	0.171387	11	0.4	-1.7	23.6	NC	0.099852
266967_at	11	11	13.6	A	0.567627	11	-0.9	-1.3	13.6	NC	0.532344
266968_at	11	11	1487.9	P	0.000732	11	0.3	0	1487.9	MI	0.005933
266969_at	11	11	76.3	A	0.149658	11	-0.2	-1.1	76.3	NC	0.5
266970_at	11	11	14.2	A	0.753906	11	1	0.2	14.2	NC	0.307406
266971_at	11	11	292.9	P	0.005859	11	-0.4	-0.9	292.9	NC	0.989865
266972_at	11	11	3.8	A	0.80542	11	-3.1	-5.8	3.8	NC	0.846768
266973_at	11	11	70.7	P	0.00415	11	0.4	-0.5	70.7	NC	0.5
266974_at	11	11	5.6	A	0.969727	11	0.6	-0.3	5.6	NC	0.065566
266975_at	11	11	149.3	A	0.067627	11	0.7	-0.1	149.3	NC	0.429141
266976_at	11	11	11.5	A	0.780518	11	-1.7	-3.2	11.5	NC	0.854318
266977_at	11	11	161.3	P	0.005859	11	1.7	0.8	161.3	I	2.3e-05
266978_at	11	11	82.8	M	0.056152	11	0.8	0.1	82.8	NC	0.054022
266979_at	11	11	32.5	A	0.366211	11	-1.8	-3.4	32.5	NC	0.888286
266980_at	11	11	1404.3	P	0.000244	11	1.5	1.2	1404.3	I	8.8e-05
266981_at	11	11	2230	P	0.000244	11	0	-0.3	2230	NC	0.692594
266982_at	11	11	131.7	P	0.005859	11	-0.4	-1.9	131.7	NC	0.98579
266983_at	11	11	4682.4	P	0.000244	11	3	2.4	4682.4	I	2e-05
266984_at	11	11	2495.3	P	0.000244	11	1.7	0.9	2495.3	I	2e-05
266985_at	11	11	328.5	M	0.056152	11	-1.1	-2.2	328.5	D	0.999853
266986_at	11	11	665.8	P	0.018555	11	-1.6	-2.6	665.8	D	0.999965
266959_at	11	11	27	A	0.303711	11	-1.2	-3.1	27	NC	0.545234
266960_at	11	11	14.2	A	0.80542	11	-2.5	-4.2	14.2	NC	0.596188
266961_at	11	11	58.1	A	0.533936	11	-0.1	-0.8	58.1	NC	0.777251
266931_at	11	11	5.1	A	0.953857	11	0.1	-0.4	5.1	NC	0.633407
266932_s_at	11	11	432.8	P	0.01416	11	1.5	1.2	432.8	I	3e-05
266933_at	11	11	17.9	A	0.466064	11	-0.9	-2.7	17.9	NC	0.493524
266934_at	11	11	744	P	0.000732	11	1	-0.3	744	NC	0.012024
266935_at	11	11	862.6	P	0.008057	11	1.2	0.7	862.6	I	0.002753
266936_at	11	11	7	A	0.753906	11	-2.6	-4.4	7	NC	0.814019
266937_at	11	11	2.7	A	0.904785	11	0.4	-3	2.7	NC	0.342437
266938_at	11	11	732.3	P	0.000244	11	-0.9	-1.5	732.3	D	0.998664
266939_at	11	11	8670.9	P	0.000244	11	-1.4	-1.9	8670.9	D	0.99998
266940_at	11	11	29.8	A	0.567627	11	-1.4	-1.9	29.8	NC	0.747149
266941_at	11	11	92.1	A	0.080566	11	0.4	-0.8	92.1	NC	0.5
266942_at	11	11	391	P	0.000732	11	-0.2	-0.5	391	NC	0.854318
266943_at	11	11	111.6	P	0.010742	11	0.3	-0.6	111.6	NC	0.124552
266944_at	11	11	185.2	P	0.008057	11	0.1	-0.6	185.2	I	0.003041
266945_at	11	11	4.2	A	0.932373	11	0	-0.5	4.2	NC	0.5
266946_at	11	11	148.2	M	0.056152	11	-4.3	-5.5	148.2	D	0.99998
266947_at	11	11	8.1	A	0.80542	11	0.4	-0.2	8.1	NC	0.757415
266948_at	11	11	118.2	A	0.19458	11	0	-1.3	118.2	NC	0.977068
266949_s_at	11	11	1851.9	P	0.000244	11	2.2	1.4	1851.9	I	7.8e-05
266950_at	11	11	869.2	P	0.000244	11	0.5	-0.1	869.2	NC	0.078937
266951_at	11	11	8.5	A	0.5	11	-3.6	-4.5	8.5	D	0.996301
266952_at	11	11	83.1	P	0.046143	11	0.4	-0.3	83.1	NC	0.5
266953_at	11	11	58.3	A	0.398926	11	-0.9	-1.9	58.3	NC	0.5
266954_at	11	11	26.4	A	0.466064	11	2.4	0.7	26.4	NC	0.296089
266955_at	11	11	701.7	P	0.000244	11	-0.2	-0.5	701.7	NC	0.736659
266956_at	11	11	288.2	P	0.005859	11	-1.3	-1.8	288.2	D	0.99998
266957_at	11	11	57.7	P	0.01416	11	-2.4	-3	57.7	D	0.999977
266958_at	11	11	1499.7	P	0.000244	11	0.1	-0.3	1499.7	NC	0.5
266899_at	11	11	155.6	A	0.149658	11	-0.4	-1.2	155.6	NC	0.986922
266900_at	11	11	8.2	A	0.780518	11	1.2	-0.1	8.2	NC	0.177412
266901_at	11	11	341.9	P	0.000732	11	1.4	0.3	341.9	I	0.001201
266902_at	11	11	15.2	A	0.246094	11	0.3	-1	15.2	NC	0.061522
266903_at	11	11	256.2	P	0.008057	11	0.4	-1	256.2	NC	0.074268
266904_at	11	11	616.3	P	0.000244	11	-0.9	-1.5	616.3	D	0.999727
266905_at	11	11	519	P	0.001221	11	-2.7	-3.4	519	D	0.99998
266906_at	11	11	493.1	P	0.000244	11	-1.2	-1.6	493.1	D	0.99998
266907_at	11	11	193.9	P	0.01416	11	0.5	-0.1	193.9	NC	0.050553
266908_at	11	11	574.1	P	0.00415	11	3.1	1.6	574.1	I	2e-05
266909_at	11	11	168.8	P	0.018555	11	4.4	2.6	168.8	I	2.7e-05
266910_at	11	11	181.8	P	0.008057	11	-0.8	-1.4	181.8	D	0.998664
266911_at	11	11	866.9	P	0.000244	11	1.5	1	866.9	I	5.2e-05
266912_at	11	11	66.7	A	0.366211	11	0.1	-0.6	66.7	NC	0.5
266913_at	11	11	81.1	A	0.171387	11	-1.1	-2.3	81.1	D	0.996959
266914_at	11	11	17.1	A	0.466064	11	-2.6	-4.2	17.1	MD	0.994591
266915_at	11	11	95.5	P	0.037598	11	-0.9	-1.5	95.5	MD	0.995075
266916_at	11	11	202.9	P	0.00293	11	-0.4	-1	202.9	NC	0.703911
266917_at	11	11	93.5	A	0.149658	11	0.5	-0.6	93.5	NC	0.429141
266918_at	11	11	36.4	A	0.533936	11	-0.8	-1.5	36.4	NC	0.51942
266919_at	11	11	72.4	A	0.246094	11	0.5	-0.5	72.4	NC	0.131343
266920_at	11	11	92.6	A	0.334473	11	2.1	0.8	92.6	NC	0.069813
266921_at	11	11	306.8	A	0.067627	11	-0.8	-1.7	306.8	D	0.996645
266922_s_at	11	11	1512.5	P	0.001221	11	1.4	0.6	1512.5	I	0.003699
266923_at	11	11	2633.9	P	0.000244	11	0.8	0.4	2633.9	I	2e-05
266924_at	11	11	927.6	P	0.000244	11	0.8	0.3	927.6	I	0.000438
266925_at	11	11	664.7	P	0.005859	11	-0.5	-0.9	664.7	D	0.99751
266926_at	11	11	276.6	P	0.000244	11	-1.3	-2	276.6	MD	0.995075
266927_at	11	11	510.8	P	0.000732	11	-3.4	-4	510.8	D	0.99998
266928_at	11	11	190.2	P	0.000244	11	-1.9	-2.5	190.2	D	0.99998
266929_at	11	11	169.8	P	0.00415	11	-2.3	-2.6	169.8	D	0.99998
266930_at	11	11	8.7	A	0.888428	11	-1.5	-2.8	8.7	NC	0.747149
266896_at	11	11	189.1	P	0.00415	11	-2.7	-3.4	189.1	D	0.99998
266897_at	11	11	14356.1	P	0.000244	11	0.1	-0.3	14356.1	NC	0.5
266898_at	11	11	456.3	P	0.000244	11	-2.8	-3.4	456.3	D	0.99998
266867_at	11	11	119	P	0.023926	11	-2.4	-3.2	119	D	0.99998
266868_at	11	11	91.4	P	0.018555	11	0.3	-0.2	91.4	NC	0.5
266869_at	11	11	122.9	A	0.19458	11	-1.1	-1.7	122.9	D	0.999786
266870_at	11	11	227	P	0.046143	11	2.6	1.9	227	I	0.001336
266871_at	11	11	615.4	P	0.000732	11	1	0.3	615.4	I	2e-05
266872_at	11	11	355.7	P	0.000244	11	0.6	-0.1	355.7	NC	0.007788
266873_at	11	11	74.2	A	0.246094	11	-1	-2.4	74.2	NC	0.949447
266874_at	11	11	14.4	A	0.567627	11	-4.4	-5.8	14.4	D	0.99998
266875_at	11	11	194.7	P	0.005859	11	1.9	0.9	194.7	I	0.000273
266876_at	11	11	1617.1	P	0.001221	11	0.7	0.2	1617.1	I	0.003355
266877_at	11	11	70.3	A	0.219482	11	-1.1	-2.1	70.3	NC	0.930187
266878_at	11	11	16.8	A	0.533936	11	-0.1	-0.7	16.8	NC	0.5
266879_at	11	11	88	A	0.19458	11	0.2	-0.1	88	NC	0.252851
266880_at	11	11	779.6	P	0.000732	11	-0.3	-0.7	779.6	NC	0.966696
266881_at	11	11	509.5	P	0.000732	11	-1.1	-1.6	509.5	D	0.999954
266882_at	11	11	863.4	P	0.000244	11	-0.9	-1.2	863.4	D	0.99998
266883_at	11	11	54	A	0.171387	11	2.6	1.1	54	NC	0.083826
266884_at	11	11	936	P	0.000244	11	3.3	2.4	936	I	2e-05
266885_at	11	11	523	P	0.000732	11	-1.1	-1.6	523	D	0.99998
266886_at	11	11	11.6	A	0.888428	11	-2.6	-5	11.6	NC	0.949447
266887_at	11	11	664.8	P	0.00415	11	-1.8	-2.1	664.8	D	0.99998
266888_s_at	11	11	2912.7	P	0.000244	11	-0.3	-0.4	2912.7	NC	0.657563
266889_at	11	11	84.2	A	0.334473	11	-1.2	-2.2	84.2	NC	0.838962
266890_at	11	11	1675.8	P	0.000244	11	-0.9	-1.4	1675.8	D	0.999899
266891_at	11	11	83.2	A	0.067627	11	0	-0.8	83.2	NC	0.5
266892_at	11	11	384.5	P	0.00293	11	-3.8	-4.7	384.5	D	0.99998
266893_at	11	11	248.5	P	0.001953	11	-0.7	-1.2	248.5	NC	0.993497
266894_at	11	11	54.2	A	0.432373	11	-0.3	-1	54.2	NC	0.645558
266895_at	11	11	1738.5	P	0.001953	11	-1.6	-2.2	1738.5	D	0.99996
266836_at	11	11	117.1	M	0.056152	11	-0.6	-1.8	117.1	NC	0.5
266837_x_at	11	11	22.7	A	0.432373	11	-0.5	-2.6	22.7	NC	0.441923
266838_at	11	11	125	A	0.246094	11	-0.1	-1	125	NC	0.5
266839_at	11	11	661.4	P	0.001953	11	0.3	-0.1	661.4	NC	0.429141
266840_at	11	11	3.7	A	0.888428	11	0.3	-2.3	3.7	NC	0.822588
266841_at	11	11	4201.2	P	0.000244	11	5.6	5	4201.2	I	2e-05
266842_at	11	11	2072	P	0.000244	11	1.4	0.7	2072	I	3.5e-05
266843_at	11	11	125.7	P	0.01416	11	0.3	-0.5	125.7	NC	0.429141
266844_at	11	11	6.3	A	0.953857	11	0.3	-1.1	6.3	NC	0.830902
266845_at	11	11	134	A	0.432373	11	-1	-1.5	134	NC	0.921063
266846_at	11	11	868.7	P	0.001953	11	0.4	0.1	868.7	NC	0.222749
266847_at	11	11	707.1	P	0.000244	11	-1	-1.4	707.1	D	0.99994
266848_at	11	11	895.2	P	0.000244	11	0	-0.2	895.2	NC	0.5
266849_at	11	11	75.4	A	0.246094	11	1.6	0.1	75.4	NC	0.131343
266850_at	11	11	68.4	A	0.080566	11	0.3	-0.5	68.4	NC	0.5
266851_at	11	11	8.5	A	0.850342	11	0.5	-0.2	8.5	NC	0.441923
266852_at	11	11	218	P	0.018555	11	-0.7	-1	218	NC	0.958799
266853_at	11	11	70.2	A	0.246094	11	1.5	0.1	70.2	NC	0.161038
266854_at	11	11	143.5	A	0.080566	11	0	-1	143.5	NC	0.5
266855_at	11	11	1170	P	0.000244	11	1.4	1.1	1170	I	2e-05
266856_at	11	11	891	P	0.000244	11	-2.4	-2.9	891	D	0.99998
266857_at	11	11	347.2	P	0.000732	11	-1.9	-2.2	347.2	D	0.99998
266858_at	11	11	537.7	P	0.000244	11	0.1	-0.5	537.7	NC	0.5
266859_at	11	11	3.3	A	0.99707	11	0.3	-0.1	3.3	NC	0.5
266860_at	11	11	173.2	A	0.129639	11	0.6	0	173.2	NC	0.007788
266861_at	11	11	1318.2	P	0.000244	11	0.1	-0.3	1318.2	NC	0.5
266862_at	11	11	23.4	A	0.366211	11	-0.7	-1.3	23.4	NC	0.633407
266863_at	11	11	273.5	P	0.008057	11	-1.4	-2.1	273.5	D	0.99998
266864_at	11	11	1870.9	P	0.000732	11	-0.2	-0.9	1870.9	NC	0.838962
266865_at	11	11	367.3	P	0.023926	11	-4.3	-4.7	367.3	D	0.99998
266866_at	11	11	1966.9	P	0.000244	11	-0.6	-1.1	1966.9	D	0.998168
266832_at	11	11	1227.4	P	0.001953	11	2.5	1.6	1227.4	I	0.000101
266833_at	11	11	6.3	A	0.533936	11	0.6	-0.5	6.3	NC	0.822588
266834_s_at	11	11	2148.4	P	0.000244	11	3	2.3	2148.4	I	2e-05
266835_at	11	11	1643.8	P	0.000244	11	1.6	1	1643.8	I	2e-05
266804_at	11	11	621.8	P	0.000244	11	-1.5	-2.1	621.8	D	0.99998
266805_at	11	11	54.1	A	0.533936	11	-0.7	-1.7	54.1	NC	0.961585
266806_at	11	11	1101.6	P	0.000244	11	-0.1	-0.4	1101.6	NC	0.692594
266807_at	11	11	147.6	P	0.030273	11	-0.6	-1.3	147.6	NC	0.930187
266808_at	11	11	1334.9	P	0.001953	11	-1.9	-2.3	1334.9	D	0.99998
266809_at	11	11	328.7	P	0.000732	11	-0.4	-1.1	328.7	NC	0.945978
266810_at	11	11	3.9	A	0.888428	11	-0.2	-0.7	3.9	NC	0.669411
266811_at	11	11	45.9	A	0.398926	11	-1.4	-2.3	45.9	NC	0.989865
266812_at	11	11	28.9	A	0.27417	11	-0.7	-1	28.9	NC	0.583567
266813_at	11	11	397.5	P	0.001953	11	-1.7	-2.7	397.5	D	0.999977
266814_at	11	11	31.2	A	0.246094	11	-0.1	-1.4	31.2	NC	0.570859
266815_at	11	11	267.1	P	0.000244	11	-0.6	-1.1	267.1	NC	0.961585
266816_at	11	11	2295.5	P	0.000244	11	0.6	0.2	2295.5	I	0.000307
266817_at	11	11	135.7	P	0.001953	11	0.7	-0.6	135.7	NC	0.069813
266818_at	11	11	609.6	P	0.000244	11	-0.3	-1	609.6	NC	0.949447
266819_at	11	11	2614	P	0.000244	11	0.2	-0.4	2614	NC	0.403812
266820_at	11	11	121.6	P	0.037598	11	-1.5	-2.8	121.6	D	0.999226
266821_at	11	11	132.8	P	0.037598	11	2.8	1.6	132.8	I	4.6e-05
266822_at	11	11	2559.4	P	0.000244	11	-0.4	-0.7	2559.4	MD	0.995075
266823_at	11	11	60.1	A	0.466064	11	0	-0.7	60.1	NC	0.194801
266824_at	11	11	303.5	P	0.000732	11	-0.3	-1	303.5	NC	0.5
266825_at	11	11	109.7	A	0.067627	11	1.3	0.2	109.7	NC	0.284967
266826_at	11	11	407.4	P	0.000244	11	0.4	0.1	407.4	NC	0.015426
266827_at	11	11	3	A	0.780518	11	-0.2	-2	3	NC	0.747149
266828_at	11	11	3.2	A	0.780518	11	-1.8	-3.9	3.2	NC	0.213188
266829_at	11	11	1.2	A	0.932373	11	0.2	-1.7	1.2	NC	0.725952
266830_at	11	11	188.3	M	0.056152	11	0.5	-0.9	188.3	NC	0.318909
266831_at	11	11	209.2	A	0.080566	11	-0.4	-0.9	209.2	NC	0.5
266797_at	11	11	27.8	A	0.466064	11	-0.8	-1.7	27.8	NC	0.366593
266798_at	11	11	179.8	P	0.018555	11	1.2	0.1	179.8	I	4.6e-05
266799_at	11	11	1832	P	0.000244	11	3.3	2.4	1832	I	2e-05
266800_at	11	11	4106.4	P	0.000244	11	9.6	8.2	4106.4	I	2e-05
266801_at	11	11	382.9	P	0.000244	11	1	0.7	382.9	I	0.000552
266802_at	11	11	1416.4	P	0.000244	11	-0.6	-0.9	1416.4	D	0.999973
266803_at	11	11	5903.5	P	0.000244	11	0	-0.2	5903.5	NC	0.506476
266773_at	11	11	53.2	A	0.303711	11	2.3	0.6	53.2	NC	0.012024
266774_at	11	11	206.6	P	0.046143	11	-0.1	-0.8	206.6	NC	0.973302
266775_at	11	11	3145.8	P	0.000244	11	5.2	4.2	3145.8	I	2e-05
266776_at	11	11	134.8	A	0.111572	11	-0.7	-1.4	134.8	NC	0.5
266777_at	11	11	2168.2	P	0.000244	11	0.6	0	2168.2	NC	0.024755
266778_at	11	11	84.2	A	0.334473	11	0.5	-0.9	84.2	NC	0.846768
266779_at	11	11	2.2	A	0.904785	11	0.1	-1.7	2.2	NC	0.645558
266780_at	11	11	56.3	A	0.129639	11	0.7	-0.1	56.3	NC	0.169098
266781_at	11	11	106.9	A	0.095215	11	-1	-1.4	106.9	D	0.99997
266782_at	11	11	2.6	A	0.976074	11	0.1	-0.2	2.6	NC	0.545234
266783_at	11	11	9	A	0.98584	11	0	-1.3	9	NC	0.934434
266784_at	11	11	4	A	0.633789	11	-2	-3.8	4	NC	0.715033
266785_at	11	11	8.2	A	0.633789	11	-2.3	-4.3	8.2	NC	0.354442
266786_at	11	11	45.7	A	0.111572	11	0	-0.4	45.7	NC	0.657563
266787_at	11	11	6.2	A	0.72583	11	-0.3	-1	6.2	NC	0.657563
266788_at	11	11	9.1	A	0.953857	11	-0.3	-1.5	9.1	NC	0.60871
266789_at	11	11	1719.1	P	0.000732	11	-1	-1.6	1719.1	D	0.999965
266790_at	11	11	113.2	P	0.023926	11	-1.6	-2.5	113.2	D	0.999977
266791_at	11	11	684.5	P	0.000244	11	-0.1	-0.5	684.5	NC	0.5
266792_at	11	11	1383.8	P	0.000244	11	1.5	0.7	1383.8	I	3.5e-05
266793_at	11	11	178.5	A	0.19458	11	0.8	-0.7	178.5	NC	0.949447
266794_at	11	11	39.6	A	0.5	11	2.1	-0.1	39.6	NC	0.5
266795_at	11	11	219.7	P	0.008057	11	-1.3	-2	219.7	D	0.999308
266796_at	11	11	354.6	P	0.001953	11	1.1	0.8	354.6	I	0.000552
266769_s_at	11	11	27.6	A	0.27417	11	-0.8	-2	27.6	NC	0.930187
266770_at	11	11	191.6	P	0.001953	11	0.4	-0.8	191.6	NC	0.467656
266771_s_at	11	11	498.8	P	0.005859	11	1.2	0.5	498.8	I	0.001832
266772_s_at	11	11	88.9	A	0.149658	11	0.8	-0.6	88.9	NC	0.026698
266741_s_at	11	11	30	A	0.219482	11	-0.8	-1.5	30	NC	0.966696
266742_at	11	11	172.7	P	0.000732	11	0.1	-0.7	172.7	NC	0.403812
266743_at	11	11	3606.4	P	0.000244	11	6.9	5	3606.4	I	2e-05
266744_at	11	11	1045.4	P	0.000244	11	0.2	-0.1	1045.4	NC	0.5
266745_at	11	11	58.5	P	0.005859	11	-0.2	-1.1	58.5	NC	0.354442
266746_s_at	11	11	3436	P	0.000244	11	3.7	3.2	3436	I	2e-05
266747_at	11	11	681.2	P	0.000244	11	-0.2	-1.1	681.2	NC	0.725952
266748_at	11	11	455.2	P	0.008057	11	0.6	-0.1	455.2	NC	0.111714
266749_at	11	11	820.5	P	0.037598	11	1.3	0.8	820.5	NC	0.00712
266750_s_at	11	11	5.5	A	0.904785	11	0	-0.6	5.5	NC	0.330589
266751_at	11	11	131	A	0.303711	11	1.1	0.4	131	NC	0.054022
266752_at	11	11	9086.7	P	0.000244	11	4.3	3.3	9086.7	I	2e-05
266753_at	11	11	2.7	A	0.870361	11	-2.9	-4.1	2.7	NC	0.37888
266754_at	11	11	168.7	P	0.037598	11	4.1	2.7	168.7	I	4e-05
266755_at	11	11	3.2	A	0.753906	11	0	-1.8	3.2	NC	0.263341
266756_at	11	11	164.9	P	0.023926	11	-0.2	-1.2	164.9	NC	0.5
266757_at	11	11	62.6	A	0.398926	11	-2	-3.6	62.6	D	0.999954
266758_at	11	11	160.7	P	0.001221	11	-0.5	-1	160.7	NC	0.888286
266759_at	11	11	63.8	A	0.080566	11	0.3	-0.8	63.8	NC	0.222749
266760_at	11	11	72.2	A	0.303711	11	3	0.9	72.2	NC	0.330589
266761_at	11	11	350.9	P	0.001221	11	3.2	1.8	350.9	I	2.3e-05
266762_at	11	11	3.9	A	0.904785	11	0.5	0	3.9	NC	0.493524
266763_at	11	11	1179.5	P	0.000244	11	-1.5	-1.8	1179.5	D	0.99998
266764_at	11	11	6.7	A	0.969727	11	0.4	0	6.7	NC	0.532344
266765_at	11	11	5.1	A	0.888428	11	-0.4	-1.6	5.1	NC	0.958799
266766_at	11	11	61.1	A	0.303711	11	-0.2	-0.9	61.1	NC	0.5
266767_at	11	11	181.1	A	0.111572	11	-2.6	-3.7	181.1	D	0.999965
266768_s_at	11	11	6522.4	P	0.000732	11	0.5	0.1	6522.4	NC	0.007788
266734_at	11	11	489.8	P	0.000732	11	0	-0.4	489.8	NC	0.558077
266735_at	11	11	171.6	M	0.056152	11	-1.6	-3	171.6	D	0.999759
266736_at	11	11	63.8	A	0.334473	11	1	-0.4	63.8	NC	0.703911
266737_at	11	11	103	P	0.001953	11	0.8	0.1	103	NC	0.018128
266738_at	11	11	90.6	A	0.067627	11	0.3	0	90.6	NC	0.5
266739_at	11	11	24.4	A	0.567627	11	-1.2	-3	24.4	NC	0.5
266740_at	11	11	36.5	A	0.219482	11	-0.3	-1.5	36.5	NC	0.354442
266710_at	11	11	48.1	A	0.334473	11	-0.6	-1.6	48.1	NC	0.5
266711_at	11	11	20.5	A	0.303711	11	-1	-2.3	20.5	NC	0.5
266712_at	11	11	68.2	A	0.219482	11	-0.3	-1.6	68.2	NC	0.633407
266713_at	11	11	9.8	A	0.953857	11	0.6	-0.7	9.8	NC	0.366593
266714_at	11	11	39.3	A	0.665527	11	2.3	1	39.3	NC	0.083826
266715_at	11	11	93.2	P	0.023926	11	-0.8	-1.3	93.2	NC	0.767451
266716_at	11	11	698.7	P	0.000244	11	-2.3	-2.7	698.7	D	0.99998
266717_at	11	11	219	P	0.01416	11	0.8	0	219	NC	0.028766
266718_at	11	11	1143.2	P	0.000244	11	-1.4	-1.5	1143.2	D	0.999977
266719_at	11	11	625.5	P	0.000732	11	-3	-3.6	625.5	D	0.99998
266720_s_at	11	11	198.6	P	0.000244	11	-2.5	-3.3	198.6	D	0.99998
266721_at	11	11	233.2	P	0.000244	11	0.6	-0.2	233.2	NC	0.007788
266722_at	11	11	92.6	A	0.095215	11	0.2	-0.1	92.6	NC	0.5
266723_at	11	11	3.4	A	0.994141	11	0.3	-0.7	3.4	NC	0.725952
266724_at	11	11	18.8	A	0.567627	11	-0.9	-2.4	18.8	NC	0.545234
266725_at	11	11	40.2	A	0.334473	11	-0.8	-1.5	40.2	NC	0.583567
266726_at	11	11	38.1	A	0.303711	11	2	0.5	38.1	NC	0.118009
266727_at	11	11	190.3	P	0.001953	11	-1.7	-2.4	190.3	D	0.99994
266728_at	11	11	652.6	P	0.00415	11	0.4	-0.5	652.6	NC	0.5
266729_at	11	11	21	A	0.665527	11	1.4	0	21	NC	0.050553
266730_at	11	11	10.9	A	0.567627	11	-1.3	-2.6	10.9	NC	0.911062
266731_at	11	11	100.8	A	0.303711	11	-0.2	-0.4	100.8	NC	0.900148
266732_at	11	11	327.7	A	0.095215	11	0.6	0.3	327.7	NC	0.012024
266733_at	11	11	157.8	P	0.000244	11	-2.2	-2.8	157.8	D	0.999954
266706_at	11	11	19.1	A	0.828613	11	2.3	1.1	19.1	NC	0.161038
266707_at	11	11	14.3	A	0.533936	11	-3.4	-5	14.3	NC	0.983269
266708_at	11	11	68	A	0.533936	11	0.4	-0.4	68	NC	0.232549
266709_at	11	11	2218	P	0.000244	11	0.8	0.4	2218	I	0.000241
266679_at	11	11	739.7	P	0.000244	11	1.3	0.7	739.7	I	2.3e-05
266680_s_at	11	11	6.7	A	0.80542	11	-2.1	-4.1	6.7	NC	0.645558
266681_at	11	11	42.4	A	0.466064	11	2.5	0.3	42.4	NC	0.065566
266682_at	11	11	137.9	A	0.27417	11	0.3	-0.7	137.9	NC	0.044149
266683_at	11	11	182.9	P	0.000732	11	-0.8	-1.7	182.9	NC	0.989865
266684_at	11	11	79.4	M	0.056152	11	-1.4	-2.2	79.4	D	0.999977
266685_at	11	11	584	P	0.000244	11	1.4	0.7	584	I	4e-05
266686_at	11	11	22.5	A	0.601074	11	0.8	0.2	22.5	NC	0.099852
266687_at	11	11	52.5	A	0.466064	11	0	-0.8	52.5	NC	0.5
266688_at	11	11	8.7	A	0.366211	11	0.3	-0.4	8.7	NC	0.035785
266689_at	11	11	13.5	A	0.432373	11	-3.5	-5.2	13.5	D	0.999562
266690_at	11	11	66.4	A	0.366211	11	1.6	-0.2	66.4	NC	0.570859
266691_at	11	11	40.7	A	0.080566	11	0.5	0.1	40.7	NC	0.088938
266692_at	11	11	16.9	A	0.095215	11	-0.6	-1.3	16.9	NC	0.366593
266693_at	11	11	4111.2	P	0.000244	11	2.6	2	4111.2	I	2e-05
266694_at	11	11	1147.2	P	0.000244	11	-1.3	-1.6	1147.2	D	0.999954
266695_at	11	11	4049.7	P	0.000244	11	-0.8	-1.3	4049.7	NC	0.981872
266696_at	11	11	258.6	P	0.000244	11	-2	-3.1	258.6	D	0.999948
266697_at	11	11	13.3	A	0.828613	11	0.6	-0.7	13.3	NC	0.441923
266698_at	11	11	639.5	P	0.000244	11	-0.7	-1.2	639.5	D	0.998349
266699_at	11	11	1291.6	P	0.000244	11	-0.2	-0.7	1291.6	NC	0.5
266700_at	11	11	917.1	P	0.001221	11	-0.2	-0.6	917.1	NC	0.5
266701_at	11	11	2119	P	0.000244	11	0	-0.4	2119	NC	0.5
266702_at	11	11	278.4	P	0.005859	11	-0.6	-1.4	278.4	NC	0.5
266703_at	11	11	424.3	P	0.001953	11	-0.2	-0.9	424.3	NC	0.5
266704_at	11	11	226.4	P	0.005859	11	-2.8	-3.8	226.4	D	0.99998
266705_at	11	11	985.6	P	0.000244	11	-0.1	-0.8	985.6	NC	0.37888
266678_at	11	11	860.7	P	0.000244	11	0.1	-0.3	860.7	NC	0.5
266647_at	11	11	263.3	P	0.001221	11	1.4	0.6	263.3	I	0.002032
266648_at	11	11	232.1	P	0.000244	11	-1.2	-1.8	232.1	D	0.99998
266649_at	11	11	21.9	A	0.567627	11	0.2	-1.2	21.9	NC	0.177412
266650_at	11	11	274.1	P	0.000732	11	-0.8	-1.4	274.1	D	0.999899
266651_at	11	11	514.9	P	0.000244	11	0.6	0.4	514.9	I	0.003355
266652_at	11	11	881.1	P	0.000244	11	-0.4	-0.7	881.1	D	0.99996
266653_at	11	11	867.4	P	0.000732	11	-0.1	-0.6	867.4	NC	0.796129
266654_at	11	11	10.9	A	0.850342	11	0.4	0.2	10.9	NC	0.169098
266655_at	11	11	335	P	0.001953	11	1.4	0.9	335	I	2e-05
266656_at	11	11	396.5	P	0.018555	11	-2.1	-2.2	396.5	D	0.99998
266657_at	11	11	598.6	P	0.00415	11	-1.4	-2.2	598.6	D	0.99998
266658_at	11	11	826.6	P	0.000244	11	2.4	1.5	826.6	I	2e-05
266659_at	11	11	740.8	P	0.000244	11	0.7	0.1	740.8	I	0.002032
266660_at	11	11	355.4	P	0.018555	11	-0.5	-0.9	355.4	NC	0.846768
266661_at	11	11	9.7	A	0.633789	11	0.5	-0.4	9.7	NC	0.161038
266662_at	11	11	137.7	A	0.149658	11	-1.7	-1.9	137.7	D	0.999977
266663_at	11	11	17.5	A	0.753906	11	-0.7	-1.6	17.5	NC	0.786812
266664_at	11	11	115.5	A	0.334473	11	2	0	115.5	NC	0.467656
266665_at	11	11	21.8	A	0.334473	11	-0.9	-1.9	21.8	NC	0.900148
266666_at	11	11	152.6	P	0.010742	11	0.3	-0.2	152.6	NC	0.105663
266667_at	11	11	9.1	A	0.5	11	0.7	-0.1	9.1	NC	0.213188
266668_at	11	11	40.3	A	0.601074	11	0.2	-0.6	40.3	NC	0.558077
266669_at	11	11	8.3	A	0.932373	11	1.1	0.2	8.3	NC	0.161038
266670_at	11	11	6	A	0.601074	11	0.1	-0.5	6	NC	0.194801
266671_at	11	11	101.1	A	0.219482	11	-0.5	-1.6	101.1	D	0.997247
266672_at	11	11	344	A	0.080566	11	-2.6	-3.1	344	D	0.99998
266673_at	11	11	358.8	P	0.000732	11	-2.6	-3.2	358.8	D	0.99998
266674_at	11	11	45.7	A	0.366211	11	3.4	1.1	45.7	NC	0.021224
266675_s_at	11	11	9.8	A	0.753906	11	0.6	-0.9	9.8	NC	0.284967
266676_s_at	11	11	4	A	0.696289	11	-2.4	-4.4	4	NC	0.921063
266677_at	11	11	46.4	A	0.149658	11	0.1	-1.7	46.4	NC	0.37888
266643_s_at	11	11	43.1	P	0.037598	11	-0.9	-1.7	43.1	D	0.997968
266644_at	11	11	57.1	A	0.432373	11	0.5	-1.3	57.1	NC	0.60871
266645_at	11	11	31.4	A	0.633789	11	-0.2	-1.1	31.4	NC	0.5
266646_at	11	11	2634.1	P	0.000244	11	0.5	0.2	2634.1	NC	0.069813
266615_s_at	11	11	321.3	P	0.005859	11	1.1	1.1	321.3	I	0.001651
266616_at	11	11	86.1	M	0.056152	11	0.9	0	86.1	I	0.002032
266617_at	11	11	2356.8	P	0.000244	11	0.7	0.5	2356.8	I	2e-05
266618_at	11	11	682.7	P	0.000732	11	2.5	1.1	682.7	I	6.8e-05
266619_at	11	11	130.9	P	0.000244	11	-0.1	-0.7	130.9	NC	0.5
266620_at	11	11	86.9	A	0.27417	11	-1.5	-2.1	86.9	D	0.99987
266621_at	11	11	141.7	A	0.149658	11	-2.4	-3.1	141.7	D	0.999759
266622_at	11	11	33.8	A	0.828613	11	-0.1	-0.5	33.8	NC	0.942324
266623_at	11	11	885.8	P	0.000732	11	2.9	2.3	885.8	I	2e-05
266624_s_at	11	11	4043.4	P	0.000244	11	2.6	2.1	4043.4	I	2e-05
266625_at	11	11	2.6	A	0.888428	11	-3.3	-5.7	2.6	NC	0.925732
266626_at	11	11	412.6	P	0.000244	11	-0.6	-0.9	412.6	NC	0.989865
266627_at	11	11	244.3	P	0.00415	11	-0.9	-1.6	244.3	D	0.998799
266628_at	11	11	319	P	0.018555	11	-0.7	-1.1	319	NC	0.934434
266629_at	11	11	9	A	0.665527	11	-3.3	-5.1	9	NC	0.48058
266630_at	11	11	23	A	0.665527	11	1.3	0.4	23	NC	0.736659
266631_at	11	11	10.9	A	0.533936	11	0.1	-1.2	10.9	NC	0.194801
266632_at	11	11	45.7	A	0.219482	11	1.5	0	45.7	NC	0.454766
266633_at	11	11	405.1	P	0.008057	11	1	0.4	405.1	I	0.000273
266634_at	11	11	352.4	P	0.00293	11	0.5	0.4	352.4	I	0.004073
266635_at	11	11	128.6	P	0.00415	11	-2.2	-2.6	128.6	D	0.99998
266636_at	11	11	348.2	P	0.000732	11	-3.4	-3.8	348.2	D	0.99998
266637_at	11	11	59.6	A	0.149658	11	0.1	-0.5	59.6	NC	0.894337
266638_at	11	11	918.9	P	0.000244	11	-0.5	-1	918.9	NC	0.98579
266639_at	11	11	2643.4	P	0.000244	11	0.6	0.4	2643.4	I	0.00225
266640_at	11	11	4.4	A	0.753906	11	0.5	0	4.4	NC	0.030967
266641_at	11	11	1037.1	P	0.000244	11	-0.3	-0.7	1037.1	NC	0.747149
266642_at	11	11	1404	P	0.000244	11	1	0.7	1404	I	2e-05
266608_at	11	11	16.1	A	0.696289	11	-4.9	-6.5	16.1	D	0.999911
266609_at	11	11	1781.7	P	0.000244	11	0.9	0.4	1781.7	I	6e-05
266610_at	11	11	30.3	A	0.5	11	-1.3	-1.9	30.3	D	0.996959
266611_at	11	11	2.4	A	0.919434	11	1	0	2.4	NC	0.242585
266612_at	11	11	206	P	0.000244	11	0.7	-0.3	206	NC	0.263341
266613_at	11	11	10.5	A	0.753906	11	-0.1	-0.7	10.5	NC	0.5
266614_at	11	11	1723.4	P	0.000244	11	-0.9	-1.4	1723.4	D	0.999226
266584_s_at	11	11	6.1	A	0.466064	11	0.9	0.4	6.1	NC	0.009292
266585_at	11	11	11.8	A	0.850342	11	-0.2	-1	11.8	NC	0.318909
266586_s_at	11	11	2.5	A	0.828613	11	-0.4	-3.9	2.5	NC	0.777251
266587_at	11	11	445.5	P	0.000732	11	-1.2	-1.7	445.5	D	0.999759
266588_at	11	11	294.4	P	0.000244	11	-3	-3.9	294.4	D	0.999811
266589_at	11	11	196.5	P	0.000244	11	-2.2	-2.7	196.5	D	0.99998
266590_at	11	11	9993.2	P	0.000244	11	5.6	5	9993.2	I	2e-05
266591_at	11	11	464.6	P	0.001221	11	-2.8	-3.5	464.6	D	0.99998
266592_at	11	11	122.8	P	0.010742	11	0.8	-0.7	122.8	NC	0.366593
266593_at	11	11	134.3	P	0.037598	11	-0.7	-1.3	134.3	NC	0.993497
266594_at	11	11	54.9	A	0.633789	11	1.9	-0.2	54.9	NC	0.330589
266595_at	11	11	299.7	P	0.00293	11	-0.4	-1	299.7	MD	0.994591
266596_at	11	11	676.2	P	0.000732	11	3.1	2.4	676.2	I	2.3e-05
266597_at	11	11	4.2	A	0.72583	11	-1.4	-3.7	4.2	NC	0.5
266598_at	11	11	42.9	A	0.633789	11	2.1	1.1	42.9	NC	0.330589
266599_at	11	11	156.2	P	0.018555	11	-1.9	-2.9	156.2	D	0.999973
266600_at	11	11	2536.5	P	0.000244	11	-2.6	-2.9	2536.5	D	0.99998
266601_at	11	11	167.9	P	0.000244	11	0.3	-0.5	167.9	NC	0.145682
266602_at	11	11	93.4	A	0.246094	11	0.1	-0.2	93.4	NC	0.5
266603_at	11	11	320.8	A	0.080566	11	2.4	1.4	320.8	I	0.000214
266604_at	11	11	126.6	P	0.005859	11	-1.5	-2.3	126.6	D	0.99998
266605_at	11	11	568.6	P	0.000244	11	0.6	0.3	568.6	I	0.000101
266606_at	11	11	214.2	P	0.023926	11	1.4	0.3	214.2	NC	0.030967
266607_at	11	11	12.3	A	0.633789	11	0.5	0	12.3	NC	0.263341
266580_at	11	11	1800.3	P	0.000244	11	1.2	0.9	1800.3	I	2e-05
266581_at	11	11	840.5	P	0.000244	11	2.8	1.7	840.5	I	2e-05
266582_at	11	11	248.1	P	0.001221	11	-2.2	-3.2	248.1	D	0.99998
266583_at	11	11	1149	P	0.000244	11	-1.6	-2.3	1149	D	0.99998
266552_at	11	11	7364.5	P	0.000244	11	1.7	1.3	7364.5	I	2e-05
266553_at	11	11	4720.7	P	0.000244	11	2.6	2.1	4720.7	I	2e-05
266554_s_at	11	11	1201.5	P	0.000244	11	-0.3	-0.7	1201.5	NC	0.5
266555_at	11	11	575.9	P	0.000244	11	-0.7	-1	575.9	NC	0.958799
266556_at	11	11	3850.3	P	0.000244	11	0.7	0.4	3850.3	I	2e-05
266557_at	11	11	2064.4	P	0.000244	11	-0.4	-0.9	2064.4	NC	0.905721
266558_at	11	11	29.2	A	0.567627	11	-0.5	-1.7	29.2	NC	0.60871
266559_at	11	11	2.4	A	0.943848	11	-0.8	-3.7	2.4	NC	0.757415
266560_at	11	11	7.4	A	0.870361	11	-2.2	-2.9	7.4	NC	0.98579
266561_at	11	11	96.3	A	0.129639	11	0.5	-0.2	96.3	NC	0.454766
266562_at	11	11	37.6	A	0.432373	11	1.8	0.6	37.6	NC	0.016731
266563_at	11	11	21.5	A	0.334473	11	-0.2	-0.7	21.5	NC	0.5
266564_at	11	11	9.4	A	0.696289	11	-2.1	-4	9.4	NC	0.596188
266565_at	11	11	20.1	A	0.753906	11	0	-2	20.1	NC	0.570859
266566_at	11	11	2408.2	P	0.000244	11	0.1	-0.2	2408.2	NC	0.5
266567_at	11	11	1686.5	P	0.000732	11	2.2	1.4	1686.5	I	2e-05
266568_at	11	11	64.3	A	0.19458	11	-1	-1.7	64.3	NC	0.955851
266569_at	11	11	91.3	A	0.432373	11	0.4	-0.5	91.3	NC	0.177412
266570_at	11	11	125	A	0.171387	11	-2.3	-2.9	125	D	0.999759
266571_at	11	11	17.8	A	0.303711	11	-0.9	-1.8	17.8	NC	0.5
266572_at	11	11	303.2	P	0.000244	11	-0.7	-1.2	303.2	D	0.999954
266573_at	11	11	4.3	A	0.850342	11	-0.3	-1	4.3	NC	0.805199
266574_at	11	11	683.9	P	0.000244	11	1	0.2	683.9	NC	0.006503
266575_at	11	11	89.9	A	0.067627	11	-3.2	-3.9	89.9	D	0.99998
266576_at	11	11	449.8	P	0.000244	11	-1.2	-1.7	449.8	D	0.999977
266577_at	11	11	70.1	P	0.00415	11	0	-0.3	70.1	NC	0.307406
266578_at	11	11	415.2	P	0.000244	11	1.6	0.8	415.2	I	2.7e-05
266579_at	11	11	1450.1	P	0.000732	11	-0.3	-0.7	1450.1	NC	0.900148
266520_at	11	11	692	P	0.000732	11	0.5	-0.2	692	NC	0.454766
266521_at	11	11	343.1	P	0.001953	11	-1.2	-1.9	343.1	D	0.99998
266522_at	11	11	355.2	P	0.000732	11	0.4	-0.2	355.2	NC	0.366593
266523_at	11	11	1366.2	P	0.000244	11	1.5	0.7	1366.2	I	3e-05
266524_at	11	11	77.7	A	0.111572	11	0.3	-0.1	77.7	NC	0.48058
266525_at	11	11	66.7	P	0.00415	11	-0.7	-1.4	66.7	NC	0.532344
266526_at	11	11	58.5	A	0.432373	11	-0.8	-1.8	58.5	NC	0.881991
266527_at	11	11	71	A	0.111572	11	3.1	1.5	71	NC	0.39129
266528_at	11	11	85.9	A	0.334473	11	3	1.5	85.9	NC	0.069813
266529_at	11	11	74.3	P	0.023926	11	-1.3	-2.2	74.3	MD	0.995075
266530_at	11	11	45.3	A	0.366211	11	2.5	0.9	45.3	NC	0.035785
266531_at	11	11	5.4	A	0.753906	11	-3.2	-5.2	5.4	NC	0.596188
266532_at	11	11	36.3	A	0.633789	11	3.4	1.2	36.3	NC	0.019624
266533_s_at	11	11	1703.4	P	0.000244	11	-1.1	-1.8	1703.4	D	0.99998
266534_at	11	11	636.6	P	0.000244	11	-1.7	-2.5	636.6	D	0.999786
266535_s_at	11	11	1400.7	P	0.000244	11	-0.4	-0.8	1400.7	NC	0.894337
266536_at	11	11	6458.7	P	0.000244	11	3.4	3	6458.7	I	2e-05
266537_at	11	11	784.3	P	0.000244	11	0	-0.5	784.3	NC	0.5
266538_at	11	11	598.6	P	0.030273	11	0.8	0.4	598.6	I	0.001651
266539_at	11	11	87.8	A	0.432373	11	0	-0.7	87.8	NC	0.830902
266540_at	11	11	81.7	A	0.366211	11	-0.2	-0.8	81.7	NC	0.916174
266541_at	11	11	226.8	A	0.149658	11	-1	-1.6	226.8	D	0.999973
266542_at	11	11	406.9	P	0.005859	11	-0.7	-1.4	406.9	D	0.996959
266543_at	11	11	51.7	A	0.398926	11	0.3	-0.6	51.7	NC	0.296089
266544_at	11	11	338.3	P	0.000732	11	1.8	1	338.3	I	2e-05
266545_at	11	11	1069.6	P	0.000244	11	0.8	0.4	1069.6	I	0.000114
266546_at	11	11	10	A	0.5	11	0.3	0.1	10	NC	0.105663
266547_at	11	11	216.5	P	0.01416	11	-0.7	-1.2	216.5	D	0.997247
266548_at	11	11	34.7	A	0.601074	11	2	0.1	34.7	NC	0.545234
266549_at	11	11	47.2	A	0.303711	11	-1.5	-2.8	47.2	NC	0.938478
266550_s_at	11	11	47.5	A	0.303711	11	1.1	-0.8	47.5	NC	0.5
266551_at	11	11	1061.8	P	0.001953	11	-1.2	-1.6	1061.8	D	0.99998
266517_at	11	11	55	A	0.567627	11	-1.8	-3.2	55	NC	0.938478
266518_at	11	11	1370.5	P	0.001221	11	3.6	2.4	1370.5	I	2.3e-05
266519_at	11	11	290.3	P	0.00293	11	-1.6	-2.4	290.3	D	0.999833
266489_at	11	11	508.1	P	0.000732	11	0.9	0.1	508.1	NC	0.026698
266490_at	11	11	132.4	A	0.171387	11	0	-0.5	132.4	NC	0.330589
266491_at	11	11	8.2	A	0.850342	11	-1.6	-3.5	8.2	NC	0.657563
266492_at	11	11	72.5	A	0.129639	11	1.7	-0.5	72.5	NC	0.131343
266493_at	11	11	79	P	0.030273	11	0.4	-0.3	79	NC	0.284967
266494_at	11	11	12	A	0.850342	11	-0.9	-1.5	12	NC	0.669411
266495_at	11	11	512.8	P	0.000244	11	-2.6	-3.2	512.8	D	0.99998
266496_at	11	11	97.2	A	0.334473	11	-0.4	-1.1	97.2	NC	0.5
266497_at	11	11	32.5	A	0.398926	11	-1.3	-3	32.5	NC	0.296089
266498_at	11	11	82.5	A	0.219482	11	-0.4	-1.3	82.5	NC	0.875448
266499_at	11	11	52	A	0.129639	11	-1.3	-2.4	52	NC	0.964215
266500_at	11	11	14.2	A	0.696289	11	0.1	-0.8	14.2	NC	0.252851
266501_at	11	11	193.6	A	0.080566	11	-0.1	-0.6	193.6	NC	0.925732
266502_at	11	11	97.5	A	0.067627	11	-0.4	-0.8	97.5	NC	0.958799
266503_at	11	11	143.4	P	0.010742	11	0.2	-0.3	143.4	NC	0.145682
266504_at	11	11	217.7	P	0.000244	11	0.7	0.2	217.7	I	0.004073
266505_at	11	11	241.4	P	0.000244	11	-0.6	-1.4	241.4	NC	0.984574
266506_at	11	11	365.8	P	0.030273	11	-0.8	-1.2	365.8	D	0.995519
266507_at	11	11	8.1	A	0.665527	11	0.1	-1	8.1	NC	0.024755
266508_at	11	11	18.6	A	0.72583	11	-0.6	-0.9	18.6	NC	0.5
266509_at	11	11	126.2	A	0.080566	11	-2.5	-3.2	126.2	D	0.99998
266510_at	11	11	704.8	P	0.000244	11	3.3	2.3	704.8	I	2e-05
266511_at	11	11	200	P	0.01416	11	0.5	-0.1	200	NC	0.088938
266512_at	11	11	536.8	P	0.001221	11	-0.9	-1.9	536.8	NC	0.987976
266513_at	11	11	283.5	P	0.005859	11	-1.6	-1.8	283.5	D	0.999135
266514_at	11	11	11255.6	P	0.000244	11	2.2	1.5	11255.6	I	2e-05
266515_at	11	11	402.1	P	0.008057	11	-1.2	-1.8	402.1	D	0.99987
266516_at	11	11	76.8	A	0.366211	11	-0.5	-1.4	76.8	NC	0.894337
266482_at	11	11	316.5	P	0.000244	11	-1	-1.6	316.5	D	0.999034
266483_at	11	11	5.6	A	0.219482	11	-1.5	-3	5.6	D	0.99751
266484_at	11	11	702.5	P	0.001953	11	-1.6	-2.3	702.5	D	0.99998
266485_at	11	11	106.1	A	0.149658	11	0.7	-0.1	106.1	NC	0.013078
266486_at	11	11	387.8	P	0.008057	11	2.2	1.1	387.8	I	4e-05
266487_at	11	11	2.1	A	0.962402	11	-0.1	-1.2	2.1	NC	0.934434
266488_at	11	11	242.4	P	0.023926	11	-0.7	-1.3	242.4	NC	0.978776
266458_at	11	11	14080.6	P	0.000244	11	0.5	0.2	14080.6	I	0.004073
266459_at	11	11	1408.6	P	0.000732	11	0.4	0	1408.6	NC	0.024755
266460_at	11	11	6.3	A	0.72583	11	-3.1	-4.5	6.3	NC	0.949447
266461_at	11	11	31062.3	P	0.000244	11	2.2	1.4	31062.3	I	2e-05
266462_at	11	11	847.3	P	0.000732	11	0.1	-0.4	847.3	NC	0.532344
266463_at	11	11	624.5	P	0.046143	11	1.8	0.8	624.5	NC	0.019624
266464_at	11	11	230.4	P	0.000732	11	0	-0.7	230.4	NC	0.5
266465_at	11	11	58.4	A	0.171387	11	0.2	-0.5	58.4	NC	0.5
266466_at	11	11	128.6	P	0.01416	11	-0.8	-1.3	128.6	D	0.999135
266467_at	11	11	525.6	P	0.000732	11	0.1	-0.5	525.6	NC	0.633407
266468_at	11	11	505.1	P	0.010742	11	-0.3	-0.9	505.1	NC	0.973302
266469_at	11	11	5.6	A	0.696289	11	0.4	-0.9	5.6	NC	0.5
266470_at	11	11	64.8	A	0.246094	11	1	-0.8	64.8	NC	0.094279
266471_at	11	11	600.4	P	0.005859	11	-0.7	-1	600.4	NC	0.992212
266472_at	11	11	55.6	A	0.334473	11	-1.9	-3.2	55.6	NC	0.992212
266473_at	11	11	79.3	A	0.601074	11	-0.4	-0.5	79.3	NC	0.905721
266474_at	11	11	116.8	P	0.018555	11	-0.3	-1.1	116.8	NC	0.861614
266475_at	11	11	49.4	A	0.466064	11	1.4	0.5	49.4	NC	0.263341
266476_at	11	11	2581.1	P	0.000244	11	-0.3	-0.8	2581.1	NC	0.814019
266477_at	11	11	6.8	A	0.870361	11	-3	-5.9	6.8	NC	0.545234
266478_at	11	11	141.2	P	0.018555	11	-1.1	-1.6	141.2	D	0.999448
266479_at	11	11	38.3	A	0.303711	11	-0.5	-1.2	38.3	NC	0.51942
266480_at	11	11	880.1	P	0.000244	11	1.4	1.2	880.1	I	2.7e-05
266481_at	11	11	137.3	P	0.000244	11	-1.1	-1.9	137.3	D	0.998923
266454_at	11	11	3.2	A	0.850342	11	-2.7	-5.5	3.2	NC	0.681091
266455_at	11	11	69.6	A	0.067627	11	0.3	-0.9	69.6	NC	0.354442
266456_at	11	11	155.9	P	0.046143	11	-0.3	-0.8	155.9	NC	0.681091
266457_at	11	11	1007.7	P	0.000732	11	-1.5	-2	1007.7	D	0.99998
266426_x_at	11	11	13.4	A	0.72583	11	0.4	-0.8	13.4	NC	0.185981
266427_at	11	11	97	A	0.111572	11	3.8	0.4	97	NC	0.074268
266428_at	11	11	253.3	P	0.00415	11	1.7	1.3	253.3	I	0.000214
266429_at	11	11	64.9	A	0.067627	11	-0.1	-1	64.9	NC	0.5
266430_at	11	11	45.5	A	0.366211	11	2.2	0.9	45.5	NC	0.342437
266431_at	11	11	68.1	P	0.046143	11	1	-0.6	68.1	NC	0.232549
266432_s_at	11	11	1.3	A	0.962402	11	-2.2	-4.5	1.3	NC	0.961585
266433_at	11	11	61.1	A	0.219482	11	0.9	-0.5	61.1	NC	0.467656
266434_s_at	11	11	54.7	A	0.27417	11	0.3	-1.1	54.7	NC	0.307406
266435_s_at	11	11	21.7	A	0.567627	11	0.3	-1	21.7	NC	0.633407
266436_at	11	11	614.6	P	0.000732	11	4.3	3	614.6	I	2e-05
266437_at	11	11	2312.4	P	0.000244	11	1.8	0.8	2312.4	I	3e-05
266438_at	11	11	135.1	P	0.00415	11	0.6	0	135.1	I	0.000692
266439_s_at	11	11	37.7	M	0.056152	11	-0.3	-1.6	37.7	NC	0.5
266440_at	11	11	342.6	P	0.000244	11	-0.1	-0.7	342.6	NC	0.5
266441_at	11	11	182.5	A	0.149658	11	0	-0.4	182.5	NC	0.5
266442_at	11	11	187.9	A	0.149658	11	-0.2	-0.4	187.9	NC	0.966696
266443_at	11	11	22.9	A	0.466064	11	-1.7	-3.2	22.9	NC	0.767451
266444_at	11	11	47.4	A	0.219482	11	0.1	-0.6	47.4	NC	0.532344
266445_at	11	11	813.9	P	0.000244	11	-0.1	-1	813.9	NC	0.5
266446_at	11	11	88.5	A	0.080566	11	0.2	-0.9	88.5	NC	0.078937
266447_at	11	11	874.1	P	0.000732	11	-2.4	-2.7	874.1	D	0.99998
266448_s_at	11	11	287	P	0.000732	11	-1.3	-2.2	287	D	0.99998
266449_at	11	11	987.8	P	0.000244	11	-0.2	-0.6	987.8	NC	0.767451
266450_s_at	11	11	971.4	P	0.000732	11	1	0	971.4	NC	0.074268
266451_at	11	11	1581.4	P	0.000244	11	0.6	0.1	1581.4	I	0.001651
266452_at	11	11	175.2	P	0.008057	11	-1.5	-2.2	175.2	D	0.99998
266453_at	11	11	86.5	A	0.303711	11	0.4	0	86.5	NC	0.145682
266394_at	11	11	248.6	M	0.056152	11	-0.6	-1.4	248.6	NC	0.98579
266395_at	11	11	288.8	P	0.030273	11	0.1	-0.3	288.8	NC	0.342437
266396_at	11	11	254.8	P	0.00415	11	0.4	-0.4	254.8	NC	0.050553
266397_at	11	11	103.3	P	0.00415	11	1.6	0.1	103.3	NC	0.296089
266398_at	11	11	135.3	P	0.037598	11	-1.4	-2.3	135.3	D	0.999911
266399_at	11	11	984.9	P	0.000732	11	-0.1	-0.4	984.9	NC	0.60871
266400_at	11	11	156.7	A	0.067627	11	-0.8	-1.4	156.7	D	0.999611
266401_s_at	11	11	15.9	A	0.696289	11	-2.8	-3.4	15.9	NC	0.37888
266402_at	11	11	76.3	P	0.046143	11	-3.7	-4.8	76.3	D	0.99998
266403_at	11	11	69.7	P	0.037598	11	-0.2	-0.9	69.7	NC	0.583567
266404_at	11	11	55.1	A	0.219482	11	0.7	0.4	55.1	NC	0.366593
266405_at	11	11	235.2	P	0.01416	11	-0.6	-1.8	235.2	NC	0.692594
266406_at	11	11	87.5	A	0.080566	11	-0.7	-1.6	87.5	D	0.999611
266407_at	11	11	2051.7	P	0.000244	11	2.7	2	2051.7	I	2e-05
266408_at	11	11	67.9	A	0.129639	11	-0.6	-1.4	67.9	NC	0.5
266409_at	11	11	5.1	A	0.904785	11	-0.2	-1.1	5.1	NC	0.5
266410_at	11	11	1012.4	P	0.000244	11	1.3	0.8	1012.4	I	2e-05
266411_at	11	11	1112.2	P	0.000244	11	0.5	-0.1	1112.2	NC	0.118009
266412_at	11	11	97.9	A	0.111572	11	2.8	1.1	97.9	NC	0.047264
266413_at	11	11	1423.4	P	0.000244	11	-1	-1.4	1423.4	D	0.99997
266414_at	11	11	368.7	P	0.000244	11	-0.4	-1	368.7	NC	0.958799
266415_at	11	11	587.2	P	0.001953	11	4.9	3.3	587.2	I	2e-05
266416_at	11	11	620	P	0.000244	11	-0.8	-1.7	620	NC	0.978776
266417_at	11	11	587.1	P	0.001221	11	1	0.4	587.1	NC	0.185981
266418_at	11	11	44.8	A	0.533936	11	-0.6	-1.5	44.8	NC	0.558077
266419_at	11	11	47	A	0.366211	11	-0.2	-1.4	47	NC	0.532344
266420_at	11	11	858.9	P	0.000732	11	0.4	-0.2	858.9	NC	0.153232
266421_at	11	11	2443.3	P	0.000244	11	1.9	1	2443.3	I	0.001486
266422_at	11	11	292	P	0.001953	11	-0.8	-1.4	292	MD	0.995075
266423_at	11	11	38.1	A	0.219482	11	-0.5	-1.4	38.1	NC	0.916174
266424_at	11	11	76.9	A	0.19458	11	0.3	-0.2	76.9	NC	0.5
266425_at	11	11	18.1	A	0.5	11	0.2	-0.3	18.1	NC	0.5
266391_at	11	11	64.3	P	0.018555	11	0.2	-0.4	64.3	NC	0.252851
266392_at	11	11	8.5	A	0.953857	11	0.3	-0.2	8.5	NC	0.736659
266393_at	11	11	3	A	0.919434	11	0.3	-1	3	NC	0.5
266363_at	11	11	265.3	A	0.129639	11	-1	-1.6	265.3	D	0.99998
266364_at	11	11	152.5	P	0.023926	11	4.7	2.8	152.5	I	3e-05
266365_at	11	11	177.7	P	0.000732	11	-0.2	-1	177.7	NC	0.416433
266366_at	11	11	4290.4	P	0.000732	11	-1	-1.2	4290.4	D	0.99996
266367_s_at	11	11	8	A	0.665527	11	-2.1	-3.9	8	NC	0.5
266368_at	11	11	4983.8	P	0.000244	11	4.2	3.8	4983.8	I	2e-05
266369_at	11	11	12.8	A	0.601074	11	0.6	0.2	12.8	NC	0.5
266370_at	11	11	494.4	P	0.000244	11	0.2	-0.3	494.4	NC	0.48058
266371_at	11	11	1633.1	P	0.000244	11	2.6	2.2	1633.1	I	2.3e-05
266372_at	11	11	115.4	M	0.056152	11	-0.2	-0.8	115.4	NC	0.5
266373_x_at	11	11	76.6	A	0.27417	11	-1	-1.8	76.6	NC	0.767451
266374_at	11	11	187.3	A	0.111572	11	0.7	0.5	187.3	I	0.00249
266375_at	11	11	45.6	A	0.334473	11	4.2	2.4	45.6	NC	0.213188
266376_at	11	11	20	A	0.466064	11	-0.9	-1.4	20	NC	0.403812
266377_at	11	11	3.4	A	0.969727	11	0.4	-0.3	3.4	NC	0.041201
266378_at	11	11	12.2	A	0.943848	11	-2.8	-3.6	12.2	NC	0.5
266379_at	11	11	8.7	A	0.753906	11	-0.9	-2.4	8.7	NC	0.900148
266380_at	11	11	317.2	P	0.001221	11	-0.4	-0.8	317.2	NC	0.98579
266381_at	11	11	6.9	A	0.969727	11	0.5	0	6.9	NC	0.177412
266382_at	11	11	72.2	A	0.246094	11	0.3	0	72.2	NC	0.454766
266383_at	11	11	7.3	A	0.753906	11	0.8	-0.2	7.3	NC	0.60871
266384_at	11	11	42.1	A	0.219482	11	-0.4	-1.4	42.1	NC	0.973302
266385_at	11	11	90.1	A	0.149658	11	-0.4	-1.3	90.1	NC	0.669411
266386_at	11	11	60.9	A	0.533936	11	2.2	0.9	60.9	NC	0.5
266387_at	11	11	6.3	A	0.828613	11	0.5	-0.9	6.3	NC	0.5
266388_at	11	11	153.3	P	0.023926	11	0.2	-0.4	153.3	NC	0.5
266389_s_at	11	11	745.5	P	0.000732	11	-0.6	-1.1	745.5	NC	0.993497
266390_at	11	11	65.4	A	0.111572	11	0	-0.8	65.4	NC	0.454766
266356_at	11	11	39.5	A	0.19458	11	-0.3	-1.8	39.5	NC	0.506476
266357_at	11	11	7.7	A	0.72583	11	1.4	-0.1	7.7	NC	0.057676
266358_at	11	11	77.1	A	0.432373	11	-0.2	-1	77.1	NC	0.822588
266359_at	11	11	689.8	P	0.000244	11	-0.6	-1	689.8	D	0.999886
266360_at	11	11	951.5	P	0.000244	11	2.4	1.1	951.5	I	3e-05
266361_at	11	11	297.6	P	0.001953	11	0.7	0	297.6	NC	0.047264
266362_at	11	11	1664	P	0.000244	11	-0.5	-0.9	1664	NC	0.942324
266332_at	11	11	65.7	A	0.246094	11	-0.7	-1.5	65.7	NC	0.715033
266333_at	11	11	202.2	P	0.000244	11	-0.2	-0.7	202.2	NC	0.911062
266334_at	11	11	272.2	P	0.000244	11	0.9	0.6	272.2	I	7.8e-05
266335_at	11	11	153	A	0.171387	11	-1.8	-2.4	153	D	0.99998
266336_at	11	11	42.2	A	0.601074	11	-0.6	-1.1	42.2	NC	0.596188
266337_at	11	11	104.1	P	0.037598	11	-0.3	-1.4	104.1	NC	0.645558
266338_at	11	11	71.2	A	0.171387	11	-1.5	-2.3	71.2	D	0.999508
266339_s_at	11	11	5.8	A	0.888428	11	-1.1	-2.1	5.8	NC	0.657563
266340_at	11	11	338.7	P	0.023926	11	0.3	-0.5	338.7	NC	0.429141
266341_at	11	11	106.5	P	0.023926	11	0.1	-0.8	106.5	NC	0.5
266342_at	11	11	1751.1	P	0.000244	11	2.1	1.6	1751.1	I	2e-05
266343_at	11	11	100.8	A	0.067627	11	1.3	0.7	100.8	NC	0.033304
266344_at	11	11	175.5	P	0.00293	11	-0.1	-1.2	175.5	NC	0.5
266345_at	11	11	1539.4	P	0.000244	11	2.6	1.5	1539.4	I	2e-05
266346_at	11	11	12.8	A	0.919434	11	0.5	0	12.8	NC	0.5
266347_at	11	11	147.8	A	0.149658	11	-1.4	-1.9	147.8	D	0.999611
266348_at	11	11	1809.9	P	0.000732	11	-0.6	-0.7	1809.9	D	0.998799
266349_at	11	11	130.9	A	0.246094	11	-1.4	-2.4	130.9	NC	0.964215
266350_at	11	11	783.8	P	0.001221	11	-1	-1.7	783.8	D	0.99998
266351_at	11	11	2463.7	P	0.000244	11	0.1	-0.4	2463.7	NC	0.37888
266352_at	11	11	305.2	P	0.000732	11	0.4	-0.6	305.2	I	0.000101
266353_at	11	11	1.9	A	0.994141	11	-0.9	-3.6	1.9	NC	0.805199
266354_at	11	11	5.5	A	0.904785	11	0.4	-0.3	5.5	NC	0.5
266355_at	11	11	66.5	A	0.19458	11	-1.8	-2.6	66.5	D	0.99997
266328_at	11	11	1676.1	P	0.000244	11	-0.1	-0.7	1676.1	NC	0.5
266329_at	11	11	255.1	P	0.000244	11	-0.2	-0.8	255.1	NC	0.5
266330_at	11	11	39.7	A	0.219482	11	-0.2	-0.9	39.7	NC	0.5
266331_at	11	11	284.9	P	0.000732	11	-0.1	-0.7	284.9	NC	0.5
266300_at	11	11	92.6	P	0.046143	11	-0.3	-1.2	92.6	NC	0.5
266301_at	11	11	13.4	A	0.828613	11	0	-0.4	13.4	NC	0.854318
266302_at	11	11	559.5	P	0.005859	11	-0.4	-0.8	559.5	NC	0.916174
266303_at	11	11	86.6	A	0.219482	11	-0.4	-0.9	86.6	NC	0.5
266304_at	11	11	1386	P	0.000244	11	1	0.7	1386	I	2e-05
266305_at	11	11	17.7	A	0.432373	11	2	0.9	17.7	NC	0.124552
266306_at	11	11	138.9	P	0.000732	11	-1.2	-1.7	138.9	D	0.99775
266307_at	11	11	5.3	A	0.303711	11	1.8	0.6	5.3	NC	0.01421
266308_at	11	11	39.8	A	0.111572	11	1.3	1	39.8	NC	0.030967
266309_at	11	11	97.5	A	0.111572	11	1.3	0.8	97.5	NC	0.099852
266310_at	11	11	1057.9	P	0.000732	11	1.6	1.1	1057.9	I	0.000492
266311_at	11	11	142.2	A	0.171387	11	-1.1	-1.8	142.2	D	0.999973
266312_at	11	11	3844.4	P	0.000244	11	0.4	0.2	3844.4	NC	0.01421
266313_at	11	11	654.8	P	0.005859	11	-0.4	-0.9	654.8	D	0.999382
266314_at	11	11	182.1	A	0.149658	11	-1.4	-1.8	182.1	D	0.99998
266315_at	11	11	254	P	0.000244	11	-0.1	-0.7	254	NC	0.5
266316_at	11	11	986.4	P	0.000244	11	2.5	1.7	986.4	I	2e-05
266317_at	11	11	1098.5	P	0.000244	11	-0.9	-1.4	1098.5	D	0.999853
266318_at	11	11	249.6	P	0.023926	11	-1.3	-2.2	249.6	D	0.996301
266319_s_at	11	11	6195.8	P	0.000244	11	0	-0.4	6195.8	NC	0.5
266320_at	11	11	38.2	P	0.023926	11	0.6	-0.4	38.2	NC	0.138386
266321_at	11	11	75.8	A	0.366211	11	0.2	-0.3	75.8	NC	0.5
266322_at	11	11	78.3	A	0.246094	11	-0.1	-1.1	78.3	NC	0.645558
266323_at	11	11	249.4	P	0.018555	11	-1.6	-2	249.4	D	0.99996
266324_at	11	11	66.1	A	0.171387	11	-1.2	-2	66.1	D	0.999786
266325_at	11	11	78.7	A	0.149658	11	-0.8	-1.2	78.7	NC	0.993497
266326_at	11	11	82.2	A	0.067627	11	0.1	-0.9	82.2	NC	0.307406
266327_at	11	11	216.2	P	0.001221	11	0	-0.7	216.2	NC	0.145682
266268_at	11	11	140.4	P	0.037598	11	-0.2	-0.9	140.4	NC	0.894337
266269_at	11	11	151.2	P	0.018555	11	4.7	1.6	151.2	I	0.001077
266270_at	11	11	270.3	P	0.000244	11	4.9	2.9	270.3	I	2e-05
266271_at	11	11	640.3	P	0.000732	11	6.8	4.4	640.3	I	2e-05
266272_at	11	11	49.9	A	0.095215	11	0.2	-0.7	49.9	NC	0.203871
266273_at	11	11	5.5	A	0.80542	11	-2.4	-4.1	5.5	NC	0.925732
266274_at	11	11	128.3	A	0.303711	11	1.9	0.7	128.3	NC	0.047264
266275_at	11	11	175.5	P	0.030273	11	-0.4	-1.1	175.5	NC	0.868657
266276_at	11	11	50.9	A	0.5	11	0.5	-0.1	50.9	NC	0.296089
266277_at	11	11	67.4	A	0.19458	11	-0.9	-1.5	67.4	NC	0.570859
266278_at	11	11	25.1	A	0.601074	11	-1.2	-3	25.1	NC	0.805199
266279_at	11	11	34.9	A	0.665527	11	-0.3	-1.9	34.9	NC	0.949447
266280_at	11	11	32.6	A	0.303711	11	-1.8	-3	32.6	NC	0.5
266281_at	11	11	29.9	A	0.366211	11	0.3	-0.9	29.9	NC	0.065566
266282_at	11	11	39.2	A	0.27417	11	1.5	0.1	39.2	NC	0.213188
266283_at	11	11	477.9	P	0.008057	11	-0.3	-0.9	477.9	NC	0.964215
266284_at	11	11	308.4	P	0.000244	11	0.6	0	308.4	NC	0.012024
266285_at	11	11	50.1	A	0.095215	11	-2	-3	50.1	D	0.999833
266286_at	11	11	91.3	P	0.018555	11	0	-0.4	91.3	NC	0.5
266287_at	11	11	48.5	A	0.432373	11	0.5	-0.9	48.5	NC	0.232549
266288_s_at	11	11	942.7	P	0.005859	11	0.5	0.1	942.7	NC	0.015426
266289_at	11	11	276.5	P	0.005859	11	-0.3	-0.8	276.5	NC	0.911062
266290_at	11	11	720	P	0.000244	11	6.4	3.6	720	I	2e-05
266291_at	11	11	2.1	A	0.919434	11	-3.2	-5.6	2.1	NC	0.916174
266292_at	11	11	160.6	P	0.00415	11	2	1.2	160.6	I	0.000101
266293_at	11	11	84.4	P	0.030273	11	-3.8	-4.3	84.4	D	0.99998
266294_at	11	11	7773	P	0.000244	11	3.7	3	7773	I	2e-05
266295_at	11	11	1066.7	P	0.000244	11	-0.8	-1.1	1066.7	D	0.99998
266296_at	11	11	13746.8	P	0.000244	11	3.9	3.2	13746.8	I	2e-05
266297_at	11	11	201.7	P	0.000244	11	1.3	0.3	201.7	I	0.000101
266298_at	11	11	333.9	P	0.000244	11	0.1	-1.1	333.9	NC	0.5
266299_at	11	11	9302.8	P	0.000244	11	3	2.5	9302.8	I	2e-05
266265_at	11	11	98.5	P	0.001953	11	-2.5	-3.4	98.5	D	0.999727
266266_at	11	11	967.5	P	0.000244	11	-0.2	-0.6	967.5	NC	0.958799
266267_at	11	11	2644.7	P	0.000244	11	5.5	4.4	2644.7	I	2e-05
266237_at	11	11	575.5	P	0.000244	11	1.7	1	575.5	I	5.2e-05
266238_at	11	11	1264.5	P	0.000244	11	-0.3	-0.8	1264.5	NC	0.747149
266239_at	11	11	1320.5	P	0.000244	11	-0.1	-0.3	1320.5	NC	0.5
266240_at	11	11	294.4	A	0.129639	11	0.7	0.1	294.4	NC	0.213188
266241_s_at	11	11	22.9	A	0.398926	11	-3.7	-5.2	22.9	D	0.99994
266242_at	11	11	345.2	P	0.010742	11	0.3	-0.1	345.2	NC	0.5
266243_at	11	11	9.6	A	0.72583	11	-1.4	-3	9.6	NC	0.307406
266244_at	11	11	3.7	A	0.932373	11	-0.1	-0.5	3.7	NC	0.949447
266245_at	11	11	7.9	A	0.533936	11	0.9	-1.3	7.9	NC	0.5
266246_at	11	11	2872.7	P	0.000244	11	8.4	6.3	2872.7	I	2e-05
266247_at	11	11	90.3	A	0.19458	11	-0.1	-1.3	90.3	NC	0.274048
266248_at	11	11	106.1	P	0.00293	11	0.5	-0.5	106.1	NC	0.099852
266249_at	11	11	6.1	A	0.780518	11	-0.5	-2.5	6.1	NC	0.5
266250_at	11	11	5.1	A	0.962402	11	-0.1	-0.8	5.1	NC	0.964215
266251_s_at	11	11	24	A	0.533936	11	-1.5	-2.2	24	D	0.999853
266252_at	11	11	71.1	A	0.111572	11	-0.5	-1.1	71.1	NC	0.5
266253_at	11	11	717.7	P	0.000244	11	0.4	-0.2	717.7	NC	0.342437
266254_at	11	11	131.5	M	0.056152	11	-1.4	-2.1	131.5	D	0.999973
266255_at	11	11	87.1	A	0.466064	11	0.4	-0.4	87.1	NC	0.5
266256_at	11	11	1949.3	P	0.000244	11	0	-0.3	1949.3	NC	0.5
266257_at	11	11	113.9	A	0.334473	11	1.3	0.4	113.9	NC	0.403812
266258_at	11	11	1735.4	P	0.000732	11	-0.1	-0.4	1735.4	NC	0.570859
266259_at	11	11	202.1	P	0.023926	11	1	0.1	202.1	I	0.000438
266260_at	11	11	2688.3	P	0.000244	11	0.7	0.3	2688.3	I	0.000307
266261_at	11	11	4063.3	P	0.000244	11	4.3	3.6	4063.3	I	2e-05
266262_at	11	11	5.9	A	0.80542	11	-2.6	-3.1	5.9	NC	0.916174
266263_at	11	11	44.3	A	0.27417	11	2.6	0.5	44.3	NC	0.088938
266264_at	11	11	451.3	P	0.00415	11	-0.3	-0.6	451.3	NC	0.805199
266205_s_at	11	11	6958.4	P	0.000244	11	-0.3	-0.6	6958.4	D	0.99994
266206_at	11	11	1806.6	P	0.000244	11	-0.9	-1.2	1806.6	D	0.999899
266207_at	11	11	259.7	P	0.00293	11	-2	-2.9	259.7	D	0.99998
266208_at	11	11	148.5	P	0.00293	11	-0.5	-1.2	148.5	NC	0.681091
266209_at	11	11	10.2	A	0.753906	11	0.3	-0.2	10.2	NC	0.118009
266210_at	11	11	3468.5	P	0.000244	11	0.7	0.3	3468.5	I	0.000114
266211_at	11	11	175.2	A	0.067627	11	0.2	-0.8	175.2	NC	0.645558
266212_at	11	11	100.3	A	0.27417	11	2.7	1	100.3	NC	0.194801
266213_s_at	11	11	21.5	A	0.780518	11	1.7	-1.9	21.5	I	0.00249
266214_at	11	11	32.2	A	0.466064	11	0.8	0.1	32.2	NC	0.203871
266215_at	11	11	125	A	0.149658	11	0	-0.9	125	NC	0.669411
266216_at	11	11	163.6	P	0.001953	11	-0.1	-0.9	163.6	NC	0.5
266217_at	11	11	37.8	A	0.303711	11	-0.6	-1.5	37.8	NC	0.934434
266218_s_at	11	11	115.8	A	0.466064	11	0.3	-0.4	115.8	NC	0.145682
266219_at	11	11	249.9	P	0.046143	11	-0.5	-1.2	249.9	NC	0.868657
266220_at	11	11	1.6	A	0.962402	11	-1.9	-4.4	1.6	NC	0.875448
266221_at	11	11	81.2	P	0.030273	11	0	-0.3	81.2	NC	0.213188
266222_at	11	11	4.6	A	0.962402	11	0.2	-1.2	4.6	NC	0.570859
266223_at	11	11	146.5	A	0.111572	11	0	-1.4	146.5	NC	0.5
266224_at	11	11	1229	P	0.000244	11	-1.3	-1.8	1229	D	0.99998
266225_at	11	11	3194.6	P	0.000244	11	-1.5	-1.9	3194.6	D	0.99997
266226_at	11	11	541.7	P	0.001221	11	-0.3	-0.6	541.7	D	0.998168
266227_at	11	11	201.5	P	0.000732	11	-4.4	-5	201.5	D	0.99998
266228_at	11	11	6617	P	0.000244	11	0.4	0.2	6617	I	0.004481
266229_at	11	11	2222.5	P	0.000244	11	0.4	-0.1	2222.5	NC	0.111714
266230_at	11	11	286.4	P	0.023926	11	0.4	-0.2	286.4	NC	0.307406
266231_at	11	11	2242.7	P	0.000244	11	2.6	2	2242.7	I	2e-05
266232_at	11	11	85	P	0.046143	11	0.8	0.1	85	NC	0.021224
266233_at	11	11	32.8	A	0.246094	11	0.9	-1.1	32.8	NC	0.5
266234_at	11	11	139.7	A	0.067627	11	0.8	0	139.7	NC	0.008511
266235_at	11	11	701.4	P	0.000244	11	0.2	-0.1	701.4	NC	0.296089
266236_at	11	11	44.5	A	0.5	11	1.6	0.4	44.5	NC	0.725952
266202_at	11	11	321.6	P	0.00415	11	-1.7	-2.4	321.6	D	0.99998
266203_at	11	11	3626.1	P	0.000244	11	4.5	3.7	3626.1	I	2e-05
266204_at	11	11	68	A	0.080566	11	-2	-2.4	68	D	0.999954
266173_at	11	11	30.9	P	0.00293	11	-2.4	-3.5	30.9	D	0.999308
266174_at	11	11	64.3	A	0.111572	11	0.9	-0.3	64.3	NC	0.284967
266175_at	11	11	1030.4	P	0.000244	11	-0.9	-1.3	1030.4	D	0.999853
266176_at	11	11	101.2	A	0.080566	11	0.8	0	101.2	NC	0.054022
266177_at	11	11	68.6	A	0.149658	11	0	-1.3	68.6	NC	0.138386
266178_at	11	11	2.4	A	0.943848	11	-2.3	-5.2	2.4	NC	0.60871
266179_at	11	11	2.3	A	0.953857	11	0.1	-1	2.3	NC	0.5
266180_at	11	11	1205.1	P	0.000244	11	0.2	-0.5	1205.1	NC	0.284967
266181_at	11	11	1386.5	P	0.000244	11	0.4	-0.3	1386.5	NC	0.242585
266182_at	11	11	1375.3	P	0.000244	11	0.4	0	1375.3	NC	0.033304
266183_at	11	11	151	P	0.046143	11	3	2.2	151	I	0.000389
266184_s_at	11	11	4341.8	P	0.000244	11	2.9	2.5	4341.8	I	2e-05
266185_at	11	11	406.2	A	0.080566	11	-0.1	-0.5	406.2	NC	0.925732
266186_at	11	11	370.3	P	0.008057	11	1.3	0.4	370.3	I	0.001077
266187_at	11	11	12.2	A	0.398926	11	-0.4	-2.1	12.2	NC	0.5
266188_at	11	11	401.6	P	0.010742	11	0	-0.6	401.6	NC	0.5
266189_at	11	11	1543.1	P	0.000244	11	1.1	0.7	1543.1	I	0.000189
266190_at	11	11	292.1	P	0.00293	11	0.5	0.2	292.1	NC	0.057676
266191_at	11	11	25.2	A	0.366211	11	1.8	0.5	25.2	NC	0.153232
266192_at	11	11	316.7	P	0.001953	11	-1.5	-1.7	316.7	D	0.999886
266193_at	11	11	313.9	P	0.000244	11	-0.9	-1.5	313.9	NC	0.975245
266194_at	11	11	228.3	P	0.001953	11	-0.8	-1.3	228.3	D	0.999886
266195_at	11	11	266	M	0.056152	11	1.1	0.6	266	I	0.003041
266196_at	11	11	191.3	P	0.001953	11	0.6	-0.2	191.3	NC	0.069813
266197_at	11	11	117.6	P	0.01416	11	0.3	-0.1	117.6	NC	0.194801
266198_at	11	11	8.6	A	0.665527	11	-1.8	-3.3	8.6	NC	0.416433
266199_at	11	11	79.9	A	0.27417	11	0.8	0.2	79.9	NC	0.454766
266200_at	11	11	15.6	A	0.850342	11	0.5	-0.1	15.6	NC	0.088938
266201_at	11	11	80.4	A	0.067627	11	0.4	-0.2	80.4	NC	0.094279
266167_at	11	11	1115	P	0.001953	11	1.4	0.6	1115	I	0.000147
266168_at	11	11	12945	P	0.000244	11	6.6	6.1	12945	I	2e-05
266169_at	11	11	28.5	A	0.567627	11	2.2	0.3	28.5	NC	0.069813
266170_at	11	11	3242.2	P	0.000244	11	1.4	1.2	3242.2	I	2e-05
266171_at	11	11	895.5	P	0.000732	11	0.6	-0.3	895.5	NC	0.018128
266172_at	11	11	1227.4	P	0.00293	11	1.1	0.2	1227.4	I	0.000692
266142_at	11	11	81.7	P	0.030273	11	0.7	-0.1	81.7	NC	0.069813
266143_at	11	11	313.8	P	0.001953	11	-1.4	-1.9	313.8	D	0.99994
266144_at	11	11	6.5	A	0.753906	11	2.1	-0.9	6.5	NC	0.284967
266145_at	11	11	1.6	A	0.72583	11	0.2	-1.4	1.6	NC	0.429141
266146_at	11	11	90	A	0.080566	11	2.1	0	90	NC	0.044149
266147_at	11	11	0.3	A	0.953857	11	-2.4	-5.4	0.3	NC	0.969033
266148_x_at	11	11	72.1	A	0.5	11	-0.4	-1	72.1	NC	0.307406
266149_x_at	11	11	86.8	A	0.171387	11	-0.1	-0.5	86.8	NC	0.5
266150_s_at	11	11	129.4	P	0.018555	11	2.1	-0.9	129.4	I	0.001077
266151_x_at	11	11	14	A	0.828613	11	-1.9	-3.2	14	NC	0.506476
266152_s_at	11	11	12.6	A	0.567627	11	-2	-3.4	12.6	NC	0.988955
266153_at	11	11	2.2	A	0.998779	11	-3.8	-5.2	2.2	NC	0.990708
266154_at	11	11	139.7	P	0.046143	11	3.2	1.6	139.7	I	0.000101
266155_at	8	8	3886.3	P	0.001953	8	5.6	4.3	3886.3	I	0.000219
266156_at	11	11	83.5	A	0.366211	11	1.7	0.5	83.5	NC	0.131343
266157_at	11	11	12	A	0.780518	11	-2.3	-3.8	12	NC	0.992212
266158_at	11	11	274.6	P	0.01416	11	-1.1	-1.6	274.6	D	0.99998
266159_at	11	11	29.5	A	0.398926	11	4.1	3.7	29.5	MI	0.005933
266160_at	11	11	58.5	A	0.219482	11	1.2	-1	58.5	NC	0.307406
266161_at	11	11	29.3	A	0.398926	11	1.7	0.1	29.3	NC	0.875448
266162_at	11	11	29.8	A	0.366211	11	-0.6	-2.2	29.8	NC	0.242585
266163_at	11	11	613.9	P	0.000732	11	0.9	0.4	613.9	I	0.000114
266164_at	11	11	65.5	P	0.046143	11	0.1	-1.3	65.5	NC	0.5
266165_at	11	11	409.3	P	0.000244	11	-1.9	-2.4	409.3	D	0.99998
266166_at	11	11	372.9	P	0.000244	11	-0.4	-1.1	372.9	NC	0.796129
266138_at	11	11	557.4	P	0.000244	11	-0.8	-0.8	557.4	D	0.999308
266139_at	11	11	3.8	A	0.870361	11	0.2	-0.4	3.8	NC	0.822588
266140_at	11	11	116.2	P	0.030273	11	2.7	1.2	116.2	I	0.000692
266141_at	11	11	3.7	A	0.665527	11	-3	-5.4	3.7	NC	0.786812
266110_at	11	11	102.2	A	0.303711	11	1.7	0.3	102.2	NC	0.078937
266111_at	11	11	17.5	A	0.27417	11	-0.9	-1.6	17.5	NC	0.5
266112_x_at	11	11	50	A	0.219482	11	-1.7	-2.8	50	NC	0.988955
266113_x_at	11	11	5.3	A	0.943848	11	-3.8	-5.9	5.3	NC	0.987976
266114_at	11	11	113.9	P	0.046143	11	-0.4	-0.6	113.9	NC	0.961585
266115_at	11	11	66.2	A	0.095215	11	0.3	-0.3	66.2	NC	0.118009
266116_at	11	11	1750	P	0.001221	11	0.4	-0.3	1750	NC	0.074268
266117_at	11	11	76.5	P	0.010742	11	-1.4	-2.7	76.5	MD	0.995075
266118_at	11	11	186.2	P	0.001221	11	-1.4	-2.5	186.2	D	0.995927
266119_at	11	11	304.7	P	0.00415	11	-0.7	-1.2	304.7	D	0.99987
266120_at	11	11	101.9	A	0.095215	11	0	-1.3	101.9	NC	0.296089
266121_at	11	11	1013	P	0.000244	11	1	0.8	1013	I	2e-05
266122_at	11	11	672.1	P	0.000244	11	-0.2	-0.5	672.1	NC	0.757415
266123_at	11	11	113.8	P	0.046143	11	-0.2	-0.7	113.8	NC	0.786812
266124_at	11	11	40.2	A	0.432373	11	-0.6	-1.7	40.2	NC	0.583567
266125_at	11	11	59.6	A	0.398926	11	-0.5	-1.6	59.6	NC	0.5
266126_at	11	11	63.9	A	0.466064	11	0.4	-0.6	63.9	NC	0.37888
266127_s_at	11	11	1176.8	P	0.000732	11	-1	-1.6	1176.8	D	0.999226
266128_at	11	11	2.8	A	0.994141	11	0.6	-0.4	2.8	NC	0.545234
266129_at	11	11	96.5	P	0.018555	11	-0.5	-1.4	96.5	NC	0.5
266130_at	11	11	310.1	P	0.00415	11	0.3	-0.6	310.1	NC	0.194801
266131_at	11	11	182	P	0.00415	11	-1.1	-1.6	182	D	0.999226
266132_at	11	11	189.2	P	0.000732	11	4.8	2.5	189.2	I	3e-05
266133_at	11	11	83.3	A	0.111572	11	-1.9	-2.9	83.3	D	0.999965
266134_s_at	11	11	3	A	0.888428	11	-3.6	-6	3	NC	0.854318
266135_at	11	11	272.9	P	0.005859	11	0.4	-0.1	272.9	NC	0.429141
266136_at	11	11	185.4	P	0.00293	11	-1	-1.6	185.4	D	0.99997
266137_at	11	11	929.4	P	0.001221	11	1.2	0.3	929.4	I	0.000189
266103_at	11	11	4193.4	P	0.000244	11	1.7	1.3	4193.4	I	2e-05
266104_at	11	11	101.3	P	0.000732	11	-0.6	-0.8	101.3	D	0.999899
266105_at	11	11	4391.6	P	0.000244	11	0.9	0.4	4391.6	I	0.001486
266106_at	11	11	3343.7	P	0.000244	11	0	-0.3	3343.7	NC	0.5
266107_at	11	11	38.1	A	0.533936	11	-0.7	-2.2	38.1	NC	0.838962
266108_at	11	11	15.9	A	0.533936	11	-1	-2.7	15.9	NC	0.5
266109_at	11	11	698	P	0.000244	11	1.8	0.6	698	I	2e-05
266079_at	11	11	63.9	A	0.111572	11	-2.1	-3.5	63.9	D	0.999308
266080_at	11	11	331.1	P	0.001221	11	-1.3	-1.6	331.1	D	0.99994
266081_at	11	11	262.9	P	0.000244	11	0.1	-1.1	262.9	NC	0.429141
266082_at	11	11	59.3	M	0.056152	11	-0.4	-1.7	59.3	NC	0.657563
266083_at	11	11	15.2	A	0.601074	11	-0.9	-1.4	15.2	NC	0.5
266084_at	11	11	47.1	A	0.432373	11	0.6	-0.2	47.1	NC	0.203871
266085_at	11	11	57.2	A	0.334473	11	1.2	0.6	57.2	NC	0.284967
266086_at	11	11	13.9	A	0.567627	11	-0.7	-1.3	13.9	NC	0.971234
266087_at	11	11	59.6	A	0.432373	11	-1.6	-2.7	59.6	D	0.998168
266088_at	11	11	76.9	P	0.018555	11	-0.3	-0.7	76.9	NC	0.725952
266089_at	11	11	1533.9	P	0.000244	11	1.6	1	1533.9	I	2e-05
266090_at	11	11	3266.1	P	0.000244	11	0.8	0.5	3266.1	I	8.8e-05
266091_at	11	11	239	P	0.001953	11	0.3	-0.1	239	NC	0.169098
266092_at	11	11	102.1	A	0.5	11	2.1	1.2	102.1	NC	0.105663
266093_at	11	11	604.3	P	0.000244	11	0.9	0.3	604.3	I	0.001336
266094_at	11	11	352.4	P	0.001221	11	-0.8	-1.5	352.4	D	0.999727
266095_at	11	11	304.5	P	0.001953	11	0.5	-0.1	304.5	NC	0.131343
266096_at	11	11	677.4	P	0.000244	11	-0.7	-1.2	677.4	D	0.999226
266097_at	11	11	1613.6	P	0.000732	11	-0.4	-0.8	1613.6	D	0.999448
266098_at	11	11	133.4	A	0.080566	11	0.3	-0.6	133.4	NC	0.177412
266099_at	11	11	422.2	P	0.000244	11	-1.1	-1.5	422.2	D	0.99998
266100_at	11	11	438.5	P	0.001953	11	2.1	1.3	438.5	I	2e-05
266101_at	11	11	2308.2	P	0.000244	11	2.1	1.3	2308.2	I	2e-05
266102_at	11	11	100	P	0.046143	11	-0.6	-1.2	100	NC	0.945978
266075_s_at	11	11	4292.4	P	0.000244	11	1.1	1	4292.4	I	4e-05
266076_at	11	11	242.3	P	0.001221	11	1.1	0	242.3	NC	0.047264
266077_at	11	11	95.1	P	0.030273	11	-0.1	-0.9	95.1	NC	0.805199
266078_at	11	11	61.8	P	0.005859	11	-0.1	-0.8	61.8	NC	0.5
266047_at	11	11	94.2	P	0.046143	11	-1.9	-2.6	94.2	D	0.998349
266048_at	11	11	4	A	0.850342	11	0.5	-0.2	4	NC	0.044149
266049_at	11	11	380.7	P	0.008057	11	2.2	1	380.7	I	0.000189
266050_at	11	11	239.2	A	0.067627	11	-0.7	-1.4	239.2	D	0.995927
266051_at	11	11	221.2	P	0.046143	11	-0.5	-0.8	221.2	NC	0.988955
266052_at	11	11	206	A	0.080566	11	3.1	1.1	206	I	0.002032
266053_at	11	11	404.2	P	0.000244	11	0.4	0	404.2	NC	0.022932
266054_at	11	11	30.4	A	0.432373	11	1.4	0.1	30.4	NC	0.111714
266055_at	11	11	283.2	P	0.023926	11	1.3	0.5	283.2	I	0.001832
266056_at	11	11	1033.8	P	0.000244	11	0.6	0.2	1033.8	NC	0.010135
266057_at	11	11	475.4	P	0.005859	11	-0.9	-1.3	475.4	D	0.99751
266058_at	11	11	204.8	P	0.000244	11	0.5	-0.4	204.8	NC	0.028766
266059_at	11	11	1968.6	P	0.000244	11	-0.2	-0.7	1968.6	NC	0.5
266060_at	11	11	620.1	P	0.001221	11	0.2	-0.2	620.1	NC	0.366593
266061_at	11	11	31.7	A	0.601074	11	-0.6	-2.4	31.7	NC	0.111714
266062_at	11	11	1100.1	P	0.000732	11	0.8	-0.1	1100.1	I	0.003355
266063_at	11	11	121	A	0.080566	11	0.5	-0.2	121	NC	0.138386
266064_at	11	11	665.3	P	0.000732	11	1.1	0.4	665.3	I	2.3e-05
266065_at	11	11	1088.8	P	0.000244	11	1.4	1.1	1088.8	I	3.5e-05
266066_at	11	11	6.3	A	0.72583	11	0.1	-0.3	6.3	NC	0.5
266067_s_at	11	11	34.4	A	0.219482	11	2.6	0.5	34.4	NC	0.5
266068_at	11	11	22.8	A	0.111572	11	1.1	0.4	22.8	NC	0.099852
266069_at	11	11	3.8	A	0.780518	11	0.7	0.3	3.8	NC	0.252851
266070_at	11	11	91.1	A	0.149658	11	-0.2	-1.4	91.1	NC	0.715033
266071_at	11	11	538.1	P	0.000732	11	1.9	1.8	538.1	I	7.8e-05
266072_at	11	11	3786	P	0.000244	11	1.3	1	3786	I	2e-05
266073_at	11	11	512.4	P	0.001221	11	-1.1	-1.6	512.4	D	0.99998
266074_at	11	11	306.7	P	0.000244	11	-0.7	-1.1	306.7	D	0.99998
266016_at	11	11	1176.9	P	0.001221	11	1.3	0.3	1176.9	I	0.000147
266017_at	11	11	1597	P	0.000732	11	3.9	2.7	1597	I	2.7e-05
266018_at	11	11	424.2	P	0.001221	11	-1.3	-1.6	424.2	D	0.99998
266019_at	11	11	457	P	0.000244	11	1.5	1	457	I	7.8e-05
266020_at	11	11	63.9	A	0.5	11	1.7	-0.4	63.9	NC	0.222749
266021_at	11	11	113.3	P	0.01416	11	1.7	-0.4	113.3	I	0.000552
266022_at	11	11	399.3	P	0.001953	11	-0.6	-1	399.3	D	0.999508
266023_at	11	11	43	A	0.080566	11	0.2	-0.2	43	NC	0.5
266024_at	11	11	16.8	A	0.828613	11	0.9	-0.6	16.8	NC	0.736659
266025_at	11	11	1.6	A	0.943848	11	0.1	-1.6	1.6	NC	0.5
266026_at	11	11	3.6	A	0.870361	11	-0.3	-0.9	3.6	NC	0.868657
266027_at	11	11	4.8	A	0.80542	11	-1.4	-2.9	4.8	NC	0.846768
266028_at	11	11	240.7	P	0.00415	11	0	-0.4	240.7	NC	0.5
266029_at	11	11	5.3	A	0.870361	11	0.4	-0.4	5.3	NC	0.145682
266030_x_at	11	11	23.7	A	0.5	11	-1.6	-3.5	23.7	NC	0.669411
266031_at	11	11	2.2	A	0.953857	11	0.4	-0.2	2.2	NC	0.747149
266032_x_at	11	11	110.7	A	0.19458	11	-0.4	-0.9	110.7	NC	0.822588
266033_at	11	11	211.4	P	0.01416	11	-2.3	-2.8	211.4	D	0.99998
266034_at	11	11	186.1	A	0.19458	11	-0.6	-2	186.1	NC	0.975245
266035_at	11	11	178.6	P	0.001221	11	-2.3	-3.1	178.6	D	0.99998
266036_s_at	11	11	1640.8	P	0.000244	11	-0.3	-1	1640.8	NC	0.725952
266037_at	11	11	675.2	P	0.000244	11	2.4	1.7	675.2	I	2e-05
266038_at	11	11	41.9	A	0.466064	11	-1.7	-2.8	41.9	NC	0.934434
266039_s_at	11	11	143	A	0.095215	11	-2.3	-2.6	143	D	0.999811
266040_at	11	11	6.7	A	0.888428	11	-3.2	-3.4	6.7	NC	0.988955
266041_s_at	11	11	9	A	0.567627	11	-3.6	-5.5	9	D	0.998799
266042_s_at	11	11	406.9	P	0.001953	11	-2.1	-2.6	406.9	D	0.999562
266043_at	11	11	217.1	M	0.056152	11	-0.1	-0.6	217.1	NC	0.868657
266044_s_at	11	11	510.6	P	0.00415	11	-1.9	-2.6	510.6	D	0.99998
266045_s_at	11	11	814.7	P	0.000732	11	-2.2	-3	814.7	D	0.99998
266046_at	11	11	16.9	A	0.72583	11	-2.9	-4.3	16.9	NC	0.99288
266012_s_at	11	11	1045.1	P	0.000244	11	-1.7	-2	1045.1	D	0.99998
266013_s_at	11	11	82	A	0.19458	11	-0.8	-1.5	82	MD	0.995075
266014_s_at	11	11	422.3	P	0.000732	11	-1.4	-2	422.3	D	0.99998
266015_at	11	11	64	P	0.018555	11	-1.5	-3	64	D	0.998799
265984_at	11	11	12.4	A	0.828613	11	-0.2	-0.7	12.4	NC	0.888286
265985_at	11	11	153.6	A	0.129639	11	-0.6	-0.9	153.6	NC	0.99288
265986_at	11	11	82.6	A	0.111572	11	0.9	-0.2	82.6	NC	0.454766
265987_at	11	11	896.4	P	0.000244	11	2.9	1.2	896.4	I	2e-05
265988_at	11	11	65.3	A	0.129639	11	-0.4	-0.8	65.3	NC	0.822588
265989_at	11	11	63.4	A	0.171387	11	3.2	1.2	63.4	NC	0.026698
265990_at	11	11	156.2	P	0.01416	11	-2.4	-3.8	156.2	D	0.999977
265991_at	11	11	220.7	P	0.010742	11	-0.7	-1.3	220.7	NC	0.961585
265992_at	11	11	81.8	P	0.008057	11	0.1	-1.2	81.8	NC	0.5
265993_at	11	11	42.5	A	0.533936	11	-0.7	-2.1	42.5	NC	0.925732
265994_at	11	11	157.3	P	0.030273	11	0.2	-0.8	157.3	NC	0.354442
265995_at	11	11	1.8	A	0.98584	11	-0.7	-4	1.8	NC	0.558077
265996_at	11	11	1694.3	P	0.000244	11	-0.8	-1.5	1694.3	NC	0.987976
265997_at	11	11	150.4	A	0.171387	11	3.2	2.8	150.4	NC	0.342437
265998_at	11	11	1156.3	P	0.000244	11	-2.4	-2.9	1156.3	D	0.99998
265999_at	11	11	2590	P	0.000244	11	1.5	1.2	2590	I	2e-05
266000_at	11	11	2421.1	P	0.000244	11	-0.4	-0.8	2421.1	NC	0.975245
266001_at	11	11	355.2	A	0.095215	11	0.4	0.1	355.2	NC	0.330589
266002_at	11	11	58	A	0.219482	11	-0.1	-0.8	58	NC	0.5
266003_at	11	11	35.8	A	0.5	11	1.1	-1.1	35.8	NC	0.441923
266004_at	11	11	120.3	A	0.334473	11	0.1	-0.5	120.3	NC	0.62112
266005_at	11	11	2162.1	P	0.000244	11	0.9	0.3	2162.1	I	8.8e-05
266006_at	11	11	94.5	A	0.246094	11	0.1	-0.4	94.5	NC	0.177412
266007_at	11	11	4.8	A	0.533936	11	0	-0.4	4.8	NC	0.5
266008_at	11	11	6.3	A	0.80542	11	0	-1	6.3	NC	0.263341
266009_at	11	11	114.9	P	0.00293	11	0.5	-0.3	114.9	NC	0.061522
266010_at	11	11	9616.8	P	0.000244	11	6.3	5.1	9616.8	I	2e-05
266011_at	11	11	6	A	0.780518	11	0.4	-0.3	6	NC	0.274048
265952_at	11	11	2929.7	P	0.000244	11	1.5	1.3	2929.7	I	2e-05
265953_at	11	11	4620.5	P	0.000244	11	0.9	0.3	4620.5	I	0.000774
265954_at	11	11	63.5	A	0.27417	11	0.1	-1.1	63.5	NC	0.805199
265955_at	11	11	141.7	A	0.19458	11	0.5	0	141.7	NC	0.284967
265956_at	11	11	31.8	A	0.5	11	2	0	31.8	NC	0.5
265957_at	11	11	122.8	P	0.000244	11	-3	-3.8	122.8	D	0.99998
265958_at	11	11	1574.5	P	0.000244	11	1.1	0.4	1574.5	I	0.000167
265959_at	11	11	1734.5	P	0.000732	11	-0.9	-1.1	1734.5	D	0.99998
265960_at	11	11	1186.2	P	0.000244	11	3.7	3.3	1186.2	I	2e-05
265961_at	11	11	273.3	A	0.080566	11	0.3	-0.3	273.3	NC	0.330589
265962_at	11	11	205.6	P	0.01416	11	-0.7	-1.7	205.6	NC	0.905721
265963_s_at	11	11	3013.3	P	0.000244	11	-0.7	-0.9	3013.3	D	0.995927
265964_at	11	11	47.9	A	0.219482	11	0.4	-0.7	47.9	NC	0.60871
265965_at	11	11	121.2	A	0.129639	11	-1.8	-2.4	121.2	D	0.999693
265966_at	11	11	993	P	0.000244	11	-0.3	-1	993	NC	0.949447
265967_at	11	11	30.7	A	0.870361	11	-4.6	-6.6	30.7	D	0.99998
265968_at	11	11	4985.2	P	0.000244	11	1.4	0.8	4985.2	I	2e-05
265969_at	11	11	5.1	A	0.904785	11	-1	-2.2	5.1	NC	0.868657
265970_at	11	11	8.6	A	0.904785	11	0.1	-0.5	8.6	NC	0.60871
265971_at	11	11	3.9	A	0.919434	11	0.6	-2	3.9	NC	0.37888
265972_at	11	11	8.1	A	0.27417	11	0	-2.5	8.1	NC	0.038415
265973_at	11	11	28.7	A	0.5	11	-1.4	-2.6	28.7	NC	0.757415
265974_at	11	11	307.2	P	0.000732	11	-1.1	-1.4	307.2	D	0.999977
265975_at	11	11	20.2	A	0.432373	11	1.8	0.5	20.2	NC	0.881991
265976_at	11	11	4.9	A	0.962402	11	-0.1	-0.6	4.9	NC	0.5
265977_at	11	11	3.7	A	0.870361	11	0.2	-0.1	3.7	NC	0.242585
265978_at	11	11	5.1	A	0.870361	11	-3.1	-5.1	5.1	NC	0.942324
265979_at	11	11	17	A	0.696289	11	-3.6	-5.5	17	D	0.997247
265980_at	11	11	1.3	A	0.991943	11	-0.6	-1.7	1.3	NC	0.830902
265981_s_at	11	11	7.1	A	0.870361	11	-0.2	-0.9	7.1	NC	0.747149
265982_at	11	11	7	A	0.753906	11	0.1	-1	7	NC	0.692594
265983_at	11	11	131.7	P	0.018555	11	1.2	0	131.7	NC	0.274048
265949_at	11	11	26.2	A	0.095215	11	3	0.9	26.2	I	0.004073
265950_s_at	11	11	7.6	A	0.398926	11	-2.6	-4.9	7.6	NC	0.5
265951_at	11	11	33.4	A	0.567627	11	-1	-2.7	33.4	NC	0.131343
265921_at	11	11	3.1	A	0.943848	11	-0.5	-2.2	3.1	NC	0.805199
265922_at	11	11	78	A	0.5	11	1.1	0.8	78	NC	0.124552
265923_at	11	11	9.7	A	0.665527	11	0.9	-0.2	9.7	NC	0.028766
265924_at	11	11	50.8	A	0.19458	11	0.1	-0.9	50.8	NC	0.5
265925_at	11	11	12.4	A	0.696289	11	-1	-2.6	12.4	NC	0.069813
265926_at	11	11	96.6	P	0.000732	11	-0.7	-2	96.6	NC	0.736659
265927_at	11	11	211.3	P	0.018555	11	0.7	0.1	211.3	NC	0.083826
265928_at	11	11	67.9	A	0.219482	11	0	-0.4	67.9	NC	0.5
265929_s_at	11	11	107.1	A	0.19458	11	0.6	-0.3	107.1	NC	0.177412
265930_at	11	11	920.6	P	0.000732	11	1.1	0.1	920.6	I	0.000774
265931_at	11	11	35.6	A	0.466064	11	-0.3	-1.2	35.6	NC	0.633407
265932_at	11	11	5.8	A	0.888428	11	-0.1	-1.5	5.8	NC	0.5
265933_at	11	11	24.3	A	0.366211	11	-0.8	-2.1	24.3	NC	0.203871
265934_at	11	11	515.9	P	0.000732	11	0.8	0.2	515.9	I	0.001077
265935_at	11	11	266.6	P	0.00415	11	0.7	-0.3	266.6	NC	0.010135
265936_at	11	11	377.9	P	0.001953	11	-1	-1.9	377.9	NC	0.993497
265937_at	11	11	95.3	A	0.246094	11	2.6	1.7	95.3	NC	0.030967
265938_at	11	11	527	P	0.001221	11	0.7	0.2	527	I	4.6e-05
265939_at	11	11	8.5	A	0.870361	11	-2.7	-4.2	8.5	NC	0.955851
265940_at	11	11	2166.8	P	0.000244	11	0.5	0	2166.8	NC	0.074268
265941_s_at	11	11	333.2	P	0.000244	11	1.5	0.8	333.2	I	8.8e-05
265942_at	11	11	796.9	P	0.000244	11	-0.7	-1	796.9	NC	0.992212
265943_at	11	11	632.8	P	0.001221	11	3.3	2	632.8	I	0.000101
265944_at	11	11	235.2	P	0.046143	11	1.2	0.6	235.2	I	0.002753
265945_at	11	11	97	A	0.19458	11	-0.5	-1	97	NC	0.961585
265946_s_at	11	11	443.3	P	0.001953	11	-0.9	-1.2	443.3	D	0.999886
265947_at	11	11	1669.6	P	0.000244	11	0.3	-0.3	1669.6	NC	0.5
265948_at	11	11	11.8	A	0.753906	11	-1.1	-2.1	11.8	NC	0.545234
265914_at	11	11	32	A	0.366211	11	-0.6	-1.6	32	NC	0.441923
265915_at	11	11	7.5	A	0.943848	11	1	-0.5	7.5	NC	0.050553
265916_at	11	11	85.4	A	0.095215	11	0.3	-0.9	85.4	NC	0.284967
265917_at	11	11	10.7	A	0.432373	11	-0.2	-2	10.7	NC	0.296089
265918_at	11	11	109.4	P	0.010742	11	0.4	-1	109.4	NC	0.467656
265919_at	11	11	8	A	0.953857	11	-0.2	-1.1	8	NC	0.786812
265920_s_at	11	11	2.5	A	0.80542	11	-3	-4.4	2.5	NC	0.681091
265889_at	11	11	11	A	0.828613	11	-1.2	-3.6	11	NC	0.454766
265890_s_at	11	11	13.1	A	0.696289	11	1.1	-0.1	13.1	NC	0.057676
265891_at	11	11	6.5	A	0.888428	11	-1.8	-3.2	6.5	NC	0.822588
265892_at	11	11	4.3	A	0.850342	11	0.8	-1.8	4.3	NC	0.138386
265893_at	11	11	70.7	P	0.023926	11	0.1	-1.1	70.7	NC	0.5
265894_at	11	11	51.8	A	0.334473	11	0.1	-1.4	51.8	NC	0.161038
265895_at	11	11	416.6	P	0.000244	11	-1	-1.5	416.6	D	0.999977
265896_at	11	11	189.4	M	0.056152	11	-1	-1.4	189.4	D	0.999977
265897_at	11	11	30.7	A	0.398926	11	-0.7	-1.8	30.7	NC	0.169098
265898_at	11	11	306.9	P	0.001953	11	0.5	0.3	306.9	I	6e-05
265899_s_at	11	11	1135.3	P	0.000244	11	1.9	1.2	1135.3	I	2e-05
265900_at	11	11	539.2	P	0.005859	11	-0.5	-1.4	539.2	NC	0.736659
265901_at	11	11	107.5	P	0.037598	11	-0.3	-0.8	107.5	NC	0.955851
265902_at	11	11	178.7	P	0.008057	11	-3	-3.7	178.7	D	0.99998
265903_at	11	11	22.5	A	0.432373	11	-1.8	-3.2	22.5	NC	0.570859
265904_at	11	11	10.2	A	0.601074	11	-2.2	-4.4	10.2	NC	0.5
265905_at	11	11	58.4	A	0.633789	11	0.1	-0.5	58.4	NC	0.5
265906_at	11	11	49.3	A	0.366211	11	-0.4	-0.9	49.3	NC	0.838962
265907_at	11	11	120.9	P	0.018555	11	-0.1	-0.7	120.9	NC	0.5
265908_at	11	11	77.5	P	0.018555	11	-0.2	-0.8	77.5	NC	0.596188
265909_at	11	11	327.7	P	0.001953	11	0.1	-0.5	327.7	NC	0.5
265910_at	11	11	1659.6	P	0.000732	11	-0.6	-0.9	1659.6	NC	0.980376
265911_at	11	11	660.9	P	0.000732	11	0	-0.4	660.9	NC	0.5
265912_at	11	11	354.9	P	0.00293	11	-1.4	-2	354.9	D	0.999973
265913_at	11	11	26.1	A	0.567627	11	-1.7	-2.8	26.1	NC	0.545234
265886_at	11	11	611.1	P	0.000244	11	1.7	1.4	611.1	I	2.3e-05
265887_at	11	11	248.4	P	0.001221	11	-1.7	-2.1	248.4	D	0.99998
265888_at	11	11	545.4	P	0.00415	11	0.2	-0.3	545.4	NC	0.169098
265858_at	11	11	1088.9	P	0.000732	11	-0.7	-0.9	1088.9	D	0.999562
265859_at	11	11	48.4	A	0.398926	11	-0.1	-1.2	48.4	NC	0.5
265860_at	11	11	231	P	0.01416	11	1.2	0.3	231	NC	0.038415
265861_at	11	11	59.2	A	0.095215	11	0.2	-0.5	59.2	NC	0.5
265862_at	11	11	10.6	A	0.953857	11	0.1	-0.2	10.6	NC	0.033304
265863_at	11	11	79.8	A	0.366211	11	-0.4	-0.9	79.8	NC	0.5
265864_at	11	11	133.8	P	0.005859	11	-0.1	-1	133.8	NC	0.5
265865_at	11	11	371.1	P	0.000244	11	0.9	0.3	371.1	I	0.003041
265866_at	11	11	803.8	P	0.001221	11	1.2	0.6	803.8	I	0.00013
265867_at	11	11	556.4	P	0.000244	11	-0.3	-1	556.4	NC	0.916174
265868_at	11	11	1384.2	P	0.000244	11	0.5	0.3	1384.2	I	2.7e-05
265869_at	11	11	69.3	A	0.067627	11	-1.1	-1.5	69.3	NC	0.921063
265870_at	11	11	8.5	A	0.665527	11	0.2	-0.5	8.5	NC	0.5
265871_at	11	11	181.2	P	0.008057	11	-0.2	-1.4	181.2	NC	0.493524
265872_at	11	11	1713.9	P	0.000244	11	-0.3	-0.8	1713.9	NC	0.961585
265873_at	11	11	40.6	A	0.246094	11	-0.3	-1.3	40.6	NC	0.736659
265874_at	11	11	840.9	P	0.000732	11	0.6	0.2	840.9	NC	0.007788
265875_at	11	11	418.6	P	0.000244	11	-0.4	-0.6	418.6	NC	0.805199
265876_at	11	11	72.3	A	0.27417	11	0.2	-0.7	72.3	NC	0.900148
265877_at	11	11	8	A	0.904785	11	-2.8	-3.5	8	D	0.99751
265878_at	11	11	41.4	A	0.219482	11	0.6	-0.2	41.4	NC	0.5
265879_at	11	11	291.4	P	0.00293	11	-0.1	-0.5	291.4	NC	0.5
265880_at	11	11	156.3	P	0.00293	11	-0.8	-1.3	156.3	D	0.996959
265881_at	11	11	20.2	A	0.567627	11	0.7	-1.3	20.2	NC	0.467656
265882_at	11	11	1299.2	P	0.000732	11	-0.2	-0.4	1299.2	NC	0.51942
265883_at	11	11	2541.6	P	0.000244	11	-0.6	-1.1	2541.6	D	0.999226
265884_at	11	11	211.8	P	0.023926	11	-0.2	-1.2	211.8	NC	0.725952
265885_at	11	11	1280.9	P	0.000244	11	1.7	1.3	1280.9	I	2e-05
265851_at	11	11	108.4	P	0.008057	11	0.8	-0.3	108.4	NC	0.041201
265852_at	11	11	209.6	P	0.018555	11	3.5	1.3	209.6	NC	0.013078
265853_at	11	11	313.8	P	0.005859	11	2.5	1.1	313.8	I	0.001336
265854_at	11	11	32.5	A	0.19458	11	-0.3	-0.8	32.5	NC	0.900148
265855_at	11	11	256.6	A	0.19458	11	0	-0.8	256.6	NC	0.60871
265856_at	11	11	125.6	A	0.111572	11	0.5	-0.1	125.6	NC	0.5
265857_s_at	11	11	2072.6	P	0.000244	11	0.4	0.1	2072.6	NC	0.01421
265827_at	11	11	556.5	P	0.000244	11	1	0.5	556.5	I	5.2e-05
265828_at	11	11	216.2	P	0.000244	11	0.9	0	216.2	I	0.001486
265829_at	11	11	32.1	A	0.303711	11	-1	-2.7	32.1	NC	0.987976
265830_at	11	11	2	A	0.943848	11	0.8	-1.7	2	NC	0.429141
265831_at	11	11	175.1	P	0.023926	11	1.8	1.1	175.1	I	0.003041
265832_at	11	11	4.6	A	0.828613	11	-3.1	-5.9	4.6	NC	0.692594
265833_at	11	11	13.7	A	0.466064	11	-3.2	-5.6	13.7	NC	0.969033
265834_at	11	11	2.6	A	0.904785	11	-0.1	-0.5	2.6	NC	0.545234
265835_at	11	11	40.8	A	0.303711	11	0.3	0	40.8	NC	0.263341
265836_at	11	11	3.4	A	0.943848	11	-0.1	-0.6	3.4	NC	0.911062
265837_at	11	11	85.3	A	0.601074	11	0.1	-0.8	85.3	NC	0.307406
265838_at	11	11	23.7	A	0.366211	11	0	-0.6	23.7	NC	0.263341
265839_at	11	11	83	A	0.303711	11	1.4	-0.4	83	NC	0.138386
265840_at	11	11	63.5	A	0.27417	11	-1.4	-2.4	63.5	NC	0.98579
265841_at	11	11	106.2	P	0.008057	11	3.4	2.6	106.2	I	2e-05
265842_at	11	11	485.9	A	0.095215	11	3.4	1.9	485.9	I	0.001832
265843_at	11	11	314.1	P	0.023926	11	-1.5	-2.4	314.1	D	0.99998
265844_at	11	11	140.7	P	0.00415	11	-0.4	-1.9	140.7	NC	0.975245
265845_at	11	11	178.5	A	0.080566	11	-0.8	-1.5	178.5	NC	0.964215
265846_at	11	11	10.9	A	0.888428	11	-0.3	-0.8	10.9	NC	0.5
265847_at	11	11	743.6	P	0.001221	11	0.3	-0.1	743.6	NC	0.354442
265848_at	11	11	96	A	0.219482	11	0.8	0	96	NC	0.099852
265849_at	11	11	362.4	P	0.000244	11	-1.5	-1.9	362.4	D	0.999948
265850_at	11	11	392	P	0.001953	11	-0.1	-0.7	392	NC	0.5
265823_at	11	11	634.2	P	0.000244	11	-3.8	-4.1	634.2	D	0.99998
265824_at	11	11	223.6	P	0.023926	11	-0.8	-1.1	223.6	D	0.999034
265825_at	11	11	2519	P	0.000244	11	0.4	-0.1	2519	NC	0.044149
265826_at	11	11	432.8	P	0.000244	11	-1.4	-1.9	432.8	D	0.999135
265795_at	11	11	163.9	P	0.00415	11	-2.3	-3	163.9	D	0.99998
265796_at	11	11	555.9	P	0.00293	11	0.5	-0.2	555.9	NC	0.007788
265797_at	11	11	67.9	A	0.27417	11	2	0.4	67.9	NC	0.078937
265798_at	11	11	697.4	P	0.001953	11	0.8	0.2	697.4	I	0.000865
265799_at	11	11	1429.2	P	0.000244	11	-1	-1.2	1429.2	D	0.999886
265800_at	11	11	742.1	P	0.000732	11	-0.2	-0.5	742.1	NC	0.925732
265801_at	11	11	40	A	0.27417	11	-1	-2.4	40	NC	0.767451
265802_at	11	11	81	P	0.000732	11	-2	-3	81	D	0.999911
265803_at	11	11	14.4	A	0.633789	11	0.4	-0.9	14.4	NC	0.441923
265804_at	11	11	329.1	P	0.001221	11	0.1	-0.5	329.1	NC	0.558077
265805_s_at	11	11	8343.8	P	0.000244	11	0.5	0.3	8343.8	MI	0.005933
265806_at	11	11	6.7	A	0.398926	11	-2.7	-5.3	6.7	NC	0.991489
265807_at	11	11	427.8	P	0.000244	11	-0.7	-1.5	427.8	MD	0.994591
265808_at	11	11	4.3	A	0.953857	11	-0.2	-3.2	4.3	NC	0.657563
265809_at	11	11	193.9	P	0.005859	11	0.9	0.1	193.9	NC	0.222749
265810_at	11	11	2081.1	P	0.000244	11	1.9	1.5	2081.1	I	2e-05
265811_at	11	11	17.3	A	0.398926	11	-1.8	-2.6	17.3	NC	0.822588
265812_at	11	11	44.8	A	0.219482	11	0.8	-0.7	44.8	NC	0.307406
265813_at	11	11	3.5	A	0.870361	11	-1.7	-3.1	3.5	NC	0.875448
265814_at	11	11	353.7	P	0.001221	11	-1	-1.2	353.7	D	0.99998
265815_at	11	11	155.3	P	0.008057	11	-2.1	-2.7	155.3	D	0.999965
265816_s_at	11	11	2878.3	P	0.000244	11	-0.2	-0.9	2878.3	NC	0.5
265817_at	11	11	2749.8	P	0.000244	11	-1.6	-1.9	2749.8	D	0.99998
265818_at	11	11	3177.1	P	0.000244	11	0	-0.3	3177.1	NC	0.5
265819_at	11	11	270.1	P	0.00415	11	0.6	-0.3	270.1	NC	0.050553
265820_at	11	11	5.3	A	0.943848	11	0.1	-0.4	5.3	NC	0.153232
265821_at	11	11	23.4	A	0.567627	11	-1.9	-2.9	23.4	NC	0.934434
265822_at	11	11	673.6	P	0.000244	11	0.2	0	673.6	NC	0.274048
265763_at	11	11	106.5	A	0.303711	11	-1.7	-2.2	106.5	D	0.996959
265764_at	11	11	54	A	0.27417	11	-0.9	-2	54	NC	0.416433
265765_at	11	11	159.4	A	0.080566	11	-0.7	-1.5	159.4	NC	0.988955
265766_at	11	11	267.3	A	0.067627	11	0.2	-0.2	267.3	NC	0.5
265767_at	11	11	62.3	A	0.334473	11	1	-0.3	62.3	NC	0.105663
265768_at	11	11	229.1	P	0.000244	11	0.3	-0.2	229.1	NC	0.050553
265769_at	11	11	51.1	A	0.601074	11	2.5	1.4	51.1	NC	0.5
265770_at	11	11	926.9	P	0.000244	11	-0.2	-0.9	926.9	NC	0.645558
265771_at	11	11	427.6	P	0.000244	11	-1.5	-1.8	427.6	D	0.999727
265772_at	11	11	942.2	P	0.000244	11	2.6	1.6	942.2	I	2e-05
265773_at	11	11	231.9	P	0.018555	11	-1	-2.2	231.9	D	0.999911
265774_at	11	11	99.1	A	0.111572	11	0.2	-1	99.1	NC	0.318909
265775_at	11	11	96.1	A	0.149658	11	0.8	-1.1	96.1	MI	0.005933
265776_at	11	11	104.7	P	0.000244	11	-1.9	-2.9	104.7	D	0.999932
265777_at	11	11	176	P	0.000732	11	-1.6	-2	176	D	0.99998
265778_at	11	11	720.2	P	0.001221	11	-1.1	-1.5	720.2	D	0.999654
265779_at	11	11	208.5	P	0.000244	11	0.5	-0.3	208.5	I	0.000101
265780_at	11	11	3.9	A	0.888428	11	-0.5	-2.8	3.9	NC	0.958799
265781_at	11	11	1.1	A	0.994141	11	-2.3	-4.4	1.1	NC	0.955851
265782_at	11	11	51	A	0.533936	11	2.2	-0.5	51	NC	0.252851
265783_at	11	11	8	A	0.633789	11	0.9	0.6	8	NC	0.030967
265784_at	11	11	25.1	A	0.432373	11	1.5	0.1	25.1	NC	0.5
265785_at	11	11	16.7	A	0.696289	11	-0.1	-0.4	16.7	NC	0.416433
265786_at	11	11	13.9	A	0.466064	11	-0.8	-3.1	13.9	NC	0.5
265787_at	11	11	43.2	A	0.432373	11	0.5	0	43.2	NC	0.5
265788_at	11	11	3.8	A	0.828613	11	-2.9	-5.1	3.8	NC	0.830902
265789_at	11	11	67.2	A	0.5	11	0.2	-0.3	67.2	NC	0.441923
265790_at	11	11	250.4	A	0.111572	11	-0.1	-0.4	250.4	NC	0.725952
265791_at	11	11	4.1	A	0.753906	11	0.4	0	4.1	NC	0.138386
265792_at	11	11	64.7	A	0.27417	11	0.7	0.1	64.7	NC	0.342437
265793_at	11	11	548.2	P	0.000244	11	-0.5	-1.2	548.2	NC	0.983269
265794_at	11	11	23	A	0.665527	11	4.4	2.1	23	I	0.003355
265760_at	11	11	626.9	P	0.000244	11	-2	-2.1	626.9	D	0.999693
265761_at	11	11	519.1	P	0.000732	11	0.4	0	519.1	MI	0.004925
265762_at	11	11	20.3	A	0.870361	11	0	-0.4	20.3	NC	0.814019
265731_at	11	11	21.6	A	0.567627	11	-1.1	-2.1	21.6	NC	0.736659
265732_at	11	11	107.3	A	0.129639	11	-0.1	-1.1	107.3	NC	0.124552
265733_at	11	11	843.5	P	0.000732	11	1.9	1.4	843.5	I	2e-05
265734_at	11	11	334.4	P	0.018555	11	-0.3	-1	334.4	NC	0.583567
265735_at	11	11	302.4	P	0.001953	11	-1.3	-2.7	302.4	D	0.99751
265736_at	11	11	2307.9	P	0.000732	11	0.5	0.1	2307.9	NC	0.185981
265737_at	11	11	2539.5	P	0.001221	11	2.8	2.1	2539.5	I	2e-05
265738_at	11	11	1368.5	P	0.000244	11	-1.1	-1.8	1368.5	D	0.99998
265739_at	11	11	437.3	P	0.046143	11	-1.3	-1.5	437.3	D	0.999886
265740_at	11	11	207.3	P	0.001953	11	1.2	0.4	207.3	I	0.001486
265741_at	11	11	339	P	0.037598	11	-0.7	-0.9	339	D	0.999759
265742_at	11	11	744.2	P	0.000244	11	1.4	1	744.2	I	2e-05
265743_s_at	11	11	2.8	A	0.976074	11	0.4	-1.6	2.8	NC	0.583567
265744_at	11	11	35.3	A	0.633789	11	0.1	-1.3	35.3	NC	0.796129
265745_at	11	11	2.4	A	0.828613	11	-1.4	-2.9	2.4	NC	0.5
265746_at	10	10	9.4	A	0.70459	10	2.5	-0.3	9.4	NC	0.51489
265747_s_at	11	11	72.3	A	0.432373	11	1	0.4	72.3	NC	0.094279
265748_at	11	11	1.8	A	0.72583	11	0.3	-0.2	1.8	NC	0.105663
265749_at	11	11	5.8	A	0.981445	11	-0.3	-1.5	5.8	NC	0.692594
265750_x_at	11	11	143.8	P	0.018555	11	0.5	-0.1	143.8	NC	0.065566
265751_at	11	11	61.6	P	0.001953	11	2	-0.5	61.6	I	0.001651
265752_at	11	11	10.6	A	0.601074	11	1.2	-0.7	10.6	NC	0.5
265753_at	11	11	23.9	A	0.432373	11	-0.7	-2.8	23.9	NC	0.767451
265754_x_at	11	11	82	A	0.111572	11	0.7	-0.4	82	NC	0.5
265755_at	9	9	2.1	A	0.908203	9	-3.8	-4.5	2.1	NC	0.174551
265756_at	11	11	5.4	A	0.962402	11	-2.1	-3	5.4	NC	0.715033
265757_x_at	11	11	110	A	0.366211	11	1.6	0.4	110	NC	0.5
265758_at	11	11	29.7	A	0.601074	11	-0.5	-0.6	29.7	NC	0.814019
265759_at	11	11	489.5	P	0.00293	11	-0.8	-1.4	489.5	NC	0.975245
265699_at	11	11	63.1	P	0.018555	11	-1.1	-2.2	63.1	NC	0.916174
265700_at	11	11	1272.1	P	0.000244	11	2	1.3	1272.1	I	2e-05
265701_at	11	11	7.8	A	0.665527	11	0.8	0.4	7.8	NC	0.030967
265702_at	11	11	222	P	0.001953	11	0.2	-0.2	222	NC	0.124552
265703_at	11	11	828.1	P	0.000244	11	-0.1	-0.4	828.1	NC	0.5
265704_at	11	11	153.4	P	0.046143	11	-1	-1.7	153.4	D	0.999886
265705_at	11	11	242.9	P	0.00293	11	4.6	2.7	242.9	I	2e-05
265706_at	11	11	263.8	P	0.000244	11	-1.1	-2.2	263.8	D	0.996301
265707_at	11	11	699.5	P	0.000244	11	-1.5	-1.9	699.5	D	0.99998
265708_at	11	11	41.3	A	0.5	11	-0.1	-0.9	41.3	NC	0.796129
265709_at	11	11	7.7	A	0.633789	11	0.3	-0.7	7.7	NC	0.37888
265710_at	11	11	40.9	A	0.366211	11	2.8	0.8	40.9	NC	0.145682
265711_at	11	11	4.9	A	0.888428	11	0.1	-0.8	4.9	NC	0.5
265712_s_at	11	11	1201.5	P	0.000244	11	-0.8	-1.4	1201.5	D	0.995927
265713_at	11	11	102.6	A	0.080566	11	-0.2	-0.9	102.6	NC	0.955851
265714_at	11	11	4	A	0.969727	11	0.4	-0.4	4	NC	0.881991
265715_s_at	11	11	62.4	A	0.067627	11	-1.8	-2.7	62.4	D	0.99998
265716_at	11	11	79.7	A	0.149658	11	-1.8	-2.5	79.7	D	0.999932
265717_at	11	11	666	P	0.000244	11	-0.2	-0.8	666	NC	0.767451
[truncated: 20,811 more rows]
