# Supplementary material for: Isolation of a strong Arabidopsis guard cell promoter and its potential as a research tool
Source: Plant Methods. 2008 Feb 19;4:6. doi: 10.1186/1746-4811-4-6 (PMC2323621; doi:10.1186/1746-4811-4-6)
Supplement: Additional file 7 — Experiment II-Mesophyll cells without ABA (JS87.xls). [file 1746-4811-4-6-S7.xls]

## Sheet: JS87.TXT
Probe Set Name	Stat Pairs	Stat Pairs Used	Avg Diff	Detection	Detection p-value	Stat Common Pairs	Signal Log Ratio	Signal Log Ratio Low	Avg Diff	Change	Change p-value	Positive	Negative	Pairs	Pairs Used	Pairs InAvg	Pos Fraction	Log Avg	Pos/Neg	Avg Diff	Abs Call	Inc	Dec	Inc Ratio	Dec Ratio	Pos Change	Neg Change	Inc/Dec	DPos-DNeg Ratio	Log Avg Ratio Change	Diff Call	Avg Diff Change	B=A	Fold Change	Sort Score
AFFX-BioB-5_at	20	20	450.5	P	0.000754	20	0.6	0.4	450.5	I	0.00083
AFFX-BioB-M_at	20	20	443.3	P	0.00011	20	0.2	-0.1	443.3	NC	0.113194
AFFX-BioB-3_at	20	20	243.6	P	0.00141	20	0.2	-0.3	243.6	NC	0.5
AFFX-BioC-5_at	20	20	1036	P	0.000169	20	0.6	0.3	1036	NC	0.014228
AFFX-BioC-3_at	20	20	476.6	P	0.000127	20	0.4	-0.2	476.6	NC	0.121123
AFFX-BioDn-5_at	20	20	768.4	P	4.4e-05	20	0.8	0.4	768.4	I	0.000909
AFFX-BioDn-3_at	20	20	4214.4	P	6e-05	20	0.5	0.3	4214.4	I	0.001846
AFFX-CreX-5_at	20	20	10931.4	P	4.4e-05	20	0.8	0.6	10931.4	I	1.5e-05
AFFX-CreX-3_at	20	20	11908.6	P	4.4e-05	20	0.7	0.4	11908.6	I	1.7e-05
AFFX-DapX-5_at	20	20	6.1	A	0.824672	20	-0.7	-2.4	6.1	NC	0.394032
AFFX-DapX-M_at	20	20	36.3	A	0.39692	20	1.1	0.4	36.3	NC	0.338456
AFFX-DapX-3_at	20	20	9.1	A	0.843268	20	0.4	-2.3	9.1	NC	0.126621
AFFX-LysX-5_at	20	20	4.6	A	0.891021	20	1	0.1	4.6	NC	0.378604
AFFX-LysX-M_at	20	20	6.7	A	0.876428	20	-0.1	-1.4	6.7	NC	0.286195
AFFX-LysX-3_at	20	20	16.2	A	0.39692	20	-0.2	-0.8	16.2	NC	0.420107
AFFX-PheX-5_at	20	20	5.3	A	0.978098	20	0.8	0.4	5.3	NC	0.685767
AFFX-PheX-M_at	20	20	30.3	A	0.686277	20	2.4	1.2	30.3	NC	0.031805
AFFX-PheX-3_at	20	20	19.9	A	0.58862	20	0.9	0.4	19.9	I	0.000371
AFFX-ThrX-5_at	20	20	4.1	A	0.960339	20	0.6	0.1	4.1	NC	0.537481
AFFX-ThrX-M_at	20	20	4	A	0.876428	20	0.1	-0.6	4	NC	0.600787
AFFX-ThrX-3_at	20	20	91	A	0.139482	20	1.3	0.7	91	I	0.001768
AFFX-TrpnX-5_at	20	20	10.4	A	0.672921	20	-1	-1.8	10.4	NC	0.952215
AFFX-TrpnX-M_at	20	20	1.8	A	0.986189	20	0.5	0.4	1.8	NC	0.666446
AFFX-TrpnX-3_at	20	20	38	A	0.083592	20	1.3	0.2	38	NC	0.13519
AFFX-r2-Ec-bioB-5_at	11	11	455.4	P	0.000732	11	0.2	-0.2	455.4	NC	0.5
AFFX-r2-Ec-bioB-M_at	11	11	762.1	P	0.000244	11	0.9	0.6	762.1	I	0.000389
AFFX-r2-Ec-bioB-3_at	11	11	500.4	P	0.000244	11	0.3	-0.1	500.4	NC	0.111714
AFFX-r2-Ec-bioC-5_at	11	11	1008.3	P	0.000244	11	0	-0.4	1008.3	NC	0.5
AFFX-r2-Ec-bioC-3_at	11	11	1283.8	P	0.000244	11	0.4	0.1	1283.8	NC	0.5
AFFX-r2-Ec-bioD-5_at	11	11	2144.4	P	0.000244	11	-0.5	-1.1	2144.4	NC	0.952736
AFFX-r2-Ec-bioD-3_at	11	11	5178.6	P	0.000244	11	0.6	0.2	5178.6	NC	0.044149
AFFX-r2-P1-cre-5_at	11	11	19942.6	P	0.000244	11	0.4	0.1	19942.6	NC	0.047264
AFFX-r2-P1-cre-3_at	11	11	22588.3	P	0.000244	11	0.4	0.1	22588.3	NC	0.041201
AFFX-r2-Bs-dap-5_at	11	11	14.5	A	0.601074	11	0.4	-1.3	14.5	NC	0.169098
AFFX-r2-Bs-dap-M_at	11	11	3.7	A	0.753906	11	0.6	-2	3.7	NC	0.213188
AFFX-r2-Bs-dap-3_at	11	11	15.7	A	0.919434	11	-0.9	-2.7	15.7	NC	0.875448
AFFX-r2-Bs-lys-5_at	11	11	27.4	A	0.533936	11	2.2	0.4	27.4	NC	0.061522
AFFX-r2-Bs-lys-M_at	11	11	9.4	A	0.953857	11	-0.5	-1.9	9.4	NC	0.930187
AFFX-r2-Bs-lys-3_at	11	11	66.5	A	0.19458	11	0	-1.1	66.5	NC	0.5
AFFX-r2-Bs-phe-5_at	11	11	6.4	A	0.888428	11	-2.1	-3.5	6.4	NC	0.894337
AFFX-r2-Bs-phe-M_at	11	11	14	A	0.72583	11	-1.6	-3.5	14	NC	0.37888
AFFX-r2-Bs-phe-3_at	11	11	15.4	A	0.696289	11	0.1	-0.5	15.4	NC	0.441923
AFFX-r2-Bs-thr-3_s_at	11	11	10.6	A	0.870361	11	0.8	-0.1	10.6	NC	0.37888
AFFX-r2-Bs-thr-M_s_at	11	11	8	A	0.850342	11	-1.8	-3.4	8	NC	0.60871
AFFX-r2-Bs-thr-5_s_at	11	11	103.1	M	0.056152	11	0	-1	103.1	NC	0.318909
AFFX-r2-At-U12639_at	11	11	89.7	A	0.149658	11	1.1	0.5	89.7	NC	0.013078
AFFX-r2-At-Actin-5_s_at	11	11	2497.9	P	0.000244	11	0.2	-0.3	2497.9	NC	0.5
AFFX-r2-At-Actin-M_s_at	11	11	5075.1	P	0.000244	11	-0.2	-0.5	5075.1	NC	0.854318
AFFX-r2-At-Actin-3_s_at	11	11	4036.6	P	0.000244	11	-0.5	-0.8	4036.6	D	0.999911
AFFX-r2-At-GAPDH-5_s_at	11	11	6078.1	P	0.000244	11	-1	-1.3	6078.1	D	0.99998
AFFX-r2-At-GAPDH-3_s_at	11	11	5494.6	P	0.000244	11	-1.2	-1.4	5494.6	D	0.99998
AFFX-r2-At-Ubq-5_x_at	11	11	23598.2	P	0.000244	11	0.1	-0.2	23598.2	NC	0.5
AFFX-r2-At-Ubq-3_x_at	11	11	32197.2	P	0.000244	11	0.2	-0.1	32197.2	NC	0.39129
AFFX-Athal-25SrRNA_s_at	16	16	441.5	P	0.000805	16	4.2	2.8	441.5	I	2e-06
AFFX-Athal-5SrRNA_at	16	16	78.7	A	0.081337	16	-3.1	-4.5	78.7	NC	0.985657
AFFX-Athal-Actin_3_f_at	16	16	2471.6	P	0.000219	16	-0.9	-1.1	2471.6	D	1
AFFX-Athal-Actin_5_r_at	16	16	940.6	P	0.003067	16	0.3	-0.4	940.6	NC	0.5
AFFX-Athal-Actin_M_at	16	16	1892.6	P	0.000219	16	-0.4	-0.7	1892.6	D	0.999729
AFFX-Athal-GAPDH_3_s_at	16	16	2858.2	P	0.000219	16	-1.6	-2.2	2858.2	D	1
AFFX-Athal-GAPDH_5_s_at	16	16	2493.5	P	0.000266	16	-1.4	-1.7	2493.5	D	0.999996
AFFX-Athal-GAPDH_M_s_at	16	16	4481.4	P	0.000219	16	-1.7	-2.2	4481.4	D	1
AFFX-Athal-Ubq_3_f_at	16	16	25474.1	P	0.000266	16	0.1	-0.3	25474.1	NC	0.5
AFFX-Athal-Ubq_5_f_at	16	16	14133.8	P	0.000219	16	-0.1	-0.5	14133.8	NC	0.63881
AFFX-Athal-Ubq_M_f_at	16	16	9252.2	P	0.000219	16	-0.1	-0.6	9252.2	NC	0.66643
267625_at	11	11	267.9	P	0.01416	11	0.4	-0.5	267.9	NC	0.153232
267626_at	11	11	46.7	A	0.398926	11	0.1	-1	46.7	NC	0.041201
267627_at	11	11	807.7	P	0.000732	11	1.4	0.9	807.7	I	3e-05
267628_at	11	11	90.4	A	0.246094	11	-5.7	-6.3	90.4	D	0.99998
267629_at	11	11	168	A	0.366211	11	-0.3	-1	168	NC	0.990708
267630_at	11	11	597.8	P	0.00415	11	-0.6	-0.9	597.8	D	0.99987
267631_at	11	11	492.4	P	0.008057	11	1.9	1	492.4	I	0.000147
267632_at	11	11	253.8	P	0.023926	11	0	-0.9	253.8	NC	0.5
267633_at	11	11	8.7	A	0.919434	11	0.5	-0.3	8.7	NC	0.493524
267634_at	11	11	135.1	A	0.334473	11	3.6	0.9	135.1	NC	0.570859
267635_at	11	11	869	P	0.000244	11	-0.6	-1.1	869	D	0.996645
267636_at	11	11	11.2	A	0.80542	11	0.2	-0.2	11.2	NC	0.558077
267637_at	11	11	105.2	A	0.080566	11	-1.7	-2.7	105.2	D	0.999886
267638_at	11	11	2491.5	P	0.000244	11	-1.1	-1.6	2491.5	D	0.99998
267639_at	11	11	39.6	A	0.567627	11	1.8	1	39.6	NC	0.099852
267640_at	11	11	479.9	P	0.000244	11	-2.2	-2.6	479.9	D	0.99998
267641_at	11	11	76.4	A	0.246094	11	-2.7	-4.4	76.4	D	0.99996
267642_at	11	11	404.4	P	0.000244	11	-0.1	-0.4	404.4	NC	0.5
267643_at	11	11	29.6	A	0.334473	11	-0.2	-0.7	29.6	NC	0.506476
267644_s_at	11	11	168.7	P	0.001953	11	-1.9	-3.6	168.7	D	0.999135
267645_at	11	11	108.4	P	0.018555	11	-1.3	-2.4	108.4	D	0.999853
267646_at	11	11	120.2	A	0.432373	11	-1.9	-2.7	120.2	D	0.99987
267593_at	11	11	2.5	A	0.919434	11	-1.7	-3.7	2.5	NC	0.777251
267594_at	11	11	32.6	A	0.5	11	-1.3	-2.8	32.6	NC	0.669411
267595_at	11	11	6.3	A	0.80542	11	-2.8	-4.7	6.3	D	0.995927
267596_s_at	11	11	35.5	A	0.466064	11	-4.6	-7	35.5	D	0.99998
267597_at	11	11	92.6	A	0.149658	11	1.2	0.3	92.6	NC	0.185981
267598_at	11	11	20.1	A	0.870361	11	-1.2	-1.6	20.1	NC	0.900148
267599_at	11	11	273.9	A	0.246094	11	-1.6	-2.1	273.9	D	0.999977
267600_at	11	11	2077.2	P	0.000244	11	-1.9	-2.5	2077.2	D	0.99998
267601_at	11	11	497.3	P	0.000244	11	-0.4	-0.9	497.3	NC	0.900148
267602_at	11	11	502.2	P	0.00415	11	0.6	-0.1	502.2	NC	0.022932
267603_at	11	11	272.4	A	0.303711	11	-0.5	-1.3	272.4	NC	0.986922
267604_at	11	11	499.1	P	0.000244	11	2.2	1.5	499.1	I	2.7e-05
267605_at	11	11	326	P	0.018555	11	-0.9	-1.8	326	NC	0.981872
267606_at	11	11	244.8	P	0.010742	11	1.5	0.8	244.8	I	0.00225
267607_s_at	11	11	3606.5	P	0.000244	11	1.9	1.2	3606.5	I	3e-05
267608_at	11	11	578.5	P	0.000244	11	-2.4	-2.8	578.5	D	0.99998
267609_at	11	11	381	P	0.023926	11	-1.4	-2.3	381	D	0.999833
267610_at	11	11	6.1	A	0.943848	11	0.6	-0.2	6.1	NC	0.5
267611_at	11	11	788.2	P	0.000732	11	-0.7	-1.3	788.2	D	0.998923
267612_at	11	11	439.7	P	0.001953	11	-3.1	-3.5	439.7	D	0.99998
267613_at	11	11	7.2	A	0.80542	11	-1.5	-3.2	7.2	NC	0.5
267614_at	11	11	6.2	A	0.981445	11	0.4	0.2	6.2	NC	0.681091
267615_at	11	11	10	A	0.72583	11	1.1	0.4	10	NC	0.050553
267616_at	11	11	87.5	A	0.5	11	-1.2	-2.7	87.5	D	0.999308
267617_at	11	11	2920.1	P	0.000244	11	0.9	0.3	2920.1	I	0.000167
267618_at	11	11	10.9	A	0.962402	11	0.5	-0.2	10.9	NC	0.62112
267619_at	11	11	25.9	A	0.633789	11	-4.1	-5.9	25.9	D	0.999911
267620_at	11	11	92.4	A	0.149658	11	0.1	-0.8	92.4	NC	0.194801
267621_at	11	11	44	A	0.149658	11	0.7	-0.8	44	NC	0.454766
267622_at	11	11	12.9	A	0.80542	11	-6	-8.3	12.9	D	0.99998
267623_at	11	11	3217.9	P	0.000244	11	3.6	3	3217.9	I	2e-05
267624_at	11	11	15332.1	P	0.000244	11	4.7	4.3	15332.1	I	2e-05
267590_at	11	11	95.1	A	0.665527	11	-5.2	-6.8	95.1	D	0.999977
267591_at	11	11	70.3	M	0.056152	11	-1.5	-2	70.3	D	0.998514
267592_at	11	11	321.5	P	0.00293	11	2.4	1.3	321.5	I	0.000114
267562_at	11	11	185.9	A	0.334473	11	-1.3	-2.1	185.9	D	0.99998
267563_at	11	11	55.1	A	0.398926	11	3.3	1	55.1	NC	0.242585
267564_at	11	11	336.7	P	0.000732	11	-0.9	-1.5	336.7	NC	0.987976
267565_at	11	11	8.1	A	0.904785	11	0.5	-0.5	8.1	NC	0.5
267566_at	11	11	90.8	A	0.466064	11	3.8	1.6	90.8	NC	0.030967
267567_at	11	11	113.4	P	0.023926	11	3	1.5	113.4	I	0.000865
267568_at	11	11	162	A	0.533936	11	0.3	0.1	162	NC	0.5
267569_at	11	11	201	A	0.095215	11	0.1	-0.7	201	NC	0.5
267570_at	11	11	133.7	P	0.023926	11	-0.1	-0.3	133.7	NC	0.894337
267571_at	11	11	11.3	A	0.633789	11	-1.4	-2.9	11.3	NC	0.930187
267572_at	11	11	68.5	A	0.246094	11	0.2	-0.4	68.5	NC	0.5
267573_at	11	11	146	P	0.030273	11	0.6	0	146	NC	0.021224
267574_at	11	11	176.7	A	0.19458	11	1	0.2	176.7	NC	0.033304
267575_at	11	11	81.7	A	0.171387	11	0.5	0.1	81.7	NC	0.242585
267576_at	11	11	298.6	P	0.00293	11	2.5	1.7	298.6	I	2e-05
267577_at	11	11	462.9	P	0.000732	11	-0.8	-1	462.9	D	0.999759
267578_at	11	11	405.7	P	0.000244	11	-0.2	-0.8	405.7	NC	0.5
267579_at	11	11	9	A	0.696289	11	-1.6	-3.1	9	NC	0.692594
267580_at	11	11	165.9	P	0.023926	11	0.7	-0.3	165.9	NC	0.074268
267581_at	11	11	466.9	P	0.00293	11	-0.3	-1.1	466.9	NC	0.934434
267582_at	11	11	156.6	A	0.219482	11	0.6	-0.1	156.6	NC	0.161038
267583_at	11	11	262.5	P	0.000244	11	0.3	-0.5	262.5	I	0.001077
267584_at	11	11	125.1	A	0.303711	11	0.3	-0.5	125.1	NC	0.222749
267585_s_at	11	11	65.5	A	0.5	11	-0.1	-0.6	65.5	NC	0.296089
267586_at	11	11	107.3	A	0.334473	11	-0.3	-1.1	107.3	NC	0.532344
267587_at	11	11	210.7	P	0.046143	11	-0.1	-0.6	210.7	NC	0.725952
267588_at	11	11	105.2	A	0.27417	11	2	1.7	105.2	NC	0.124552
267589_at	11	11	18	A	0.753906	11	4.7	2.9	18	NC	0.177412
267530_at	11	11	129.3	P	0.023926	11	0.6	-0.4	129.3	NC	0.342437
267531_at	11	11	35.9	A	0.366211	11	0.4	-0.8	35.9	NC	0.5
267532_at	11	11	678.9	P	0.030273	11	0.3	-0.3	678.9	NC	0.454766
267533_at	11	11	324.9	P	0.000732	11	-1.7	-2.4	324.9	D	0.99998
267534_at	11	11	185.9	A	0.095215	11	-1.9	-2.2	185.9	D	0.999654
267535_at	11	11	228.6	A	0.111572	11	0.1	-0.8	228.6	NC	0.5
267536_at	11	11	297	A	0.111572	11	-0.1	-0.7	297	NC	0.736659
267537_at	11	11	334.4	P	0.00415	11	-0.9	-1.6	334.4	D	0.999382
267538_at	11	11	196.8	A	0.171387	11	0.3	0	196.8	NC	0.296089
267539_at	11	11	442.6	P	0.005859	11	-0.3	-0.7	442.6	NC	0.978776
267540_at	11	11	373.2	P	0.010742	11	-1.6	-2.2	373.2	D	0.99998
267541_at	11	11	37	A	0.171387	11	0.3	-0.8	37	NC	0.5
267542_at	11	11	3.3	A	0.981445	11	-1.5	-2.9	3.3	NC	0.60871
267543_at	11	11	638	P	0.005859	11	-1.1	-1.7	638	D	0.99998
267544_at	11	11	195	A	0.129639	11	-1.9	-2.9	195	D	0.99998
267545_at	11	11	9.3	A	0.919434	11	-7.6	-10	9.3	D	0.99998
267546_at	11	11	218.5	P	0.00415	11	1.5	1	218.5	I	0.000346
267547_at	11	11	172.7	P	0.018555	11	-0.6	-1.3	172.7	MD	0.994067
267548_at	11	11	124.2	P	0.037598	11	1.9	0.6	124.2	I	0.002753
267549_at	11	11	170.6	A	0.27417	11	-1.6	-2.2	170.6	D	0.999977
267550_at	11	11	3810.6	P	0.000244	11	0.8	0.4	3810.6	I	0.000389
267551_at	11	11	14.6	A	0.72583	11	-1.7	-3.8	14.6	NC	0.5
267552_at	11	11	3.7	A	0.828613	11	0.3	-0.4	3.7	NC	0.39129
267553_s_at	11	11	322.1	P	0.005859	11	-1.1	-1.8	322.1	D	0.998168
267554_at	11	11	24.3	A	0.5	11	0.6	-0.4	24.3	NC	0.138386
267555_at	11	11	66.3	A	0.080566	11	-2.6	-3.9	66.3	D	0.999727
267556_at	11	11	279.4	M	0.056152	11	-1.3	-1.9	279.4	D	0.99998
267557_at	11	11	196.3	A	0.219482	11	-1.3	-2.3	196.3	D	0.996645
267558_at	11	11	1234.6	P	0.00293	11	-0.4	-0.7	1234.6	D	0.999727
267559_at	11	11	13.5	A	0.850342	11	-2.8	-4.4	13.5	NC	0.854318
267560_at	11	11	211	A	0.129639	11	0	-0.7	211	NC	0.558077
267561_at	11	11	136.4	A	0.111572	11	-1.8	-2.8	136.4	D	0.999977
267527_at	11	11	99.2	A	0.366211	11	-0.3	-2	99.2	NC	0.5
267528_at	11	11	4.3	A	0.932373	11	0.9	-0.2	4.3	NC	0.681091
267529_at	11	11	76.5	A	0.466064	11	-0.5	-1.7	76.5	NC	0.62112
267498_at	11	11	428.2	P	0.001953	11	-3.9	-4.9	428.2	D	0.99998
267499_at	11	11	50.6	A	0.398926	11	-0.5	-1.2	50.6	NC	0.961585
267500_s_at	11	11	210.4	A	0.095215	11	1.9	1.3	210.4	I	0.004073
267501_at	11	11	238.4	A	0.067627	11	-0.6	-1.5	238.4	NC	0.993497
267502_at	11	11	68.3	A	0.219482	11	1.2	0.5	68.3	NC	0.016731
267503_at	11	11	28.1	A	0.432373	11	-5.8	-7.3	28.1	D	0.99998
267504_at	11	11	190.6	M	0.056152	11	-0.7	-1.3	190.6	D	0.999886
267505_at	11	11	178.8	A	0.149658	11	1.4	0.6	178.8	NC	0.011045
267506_at	11	11	436.8	P	0.00415	11	-0.8	-1.8	436.8	D	0.995927
267507_at	11	11	754.1	P	0.001953	11	-0.8	-1.1	754.1	D	0.99998
267508_at	11	11	65.7	A	0.366211	11	-3.6	-4.3	65.7	D	0.99998
267509_at	11	11	389.9	P	0.000244	11	-0.9	-1.1	389.9	D	0.999899
267510_at	11	11	1018.6	P	0.037598	11	-1.1	-1.6	1018.6	D	0.999899
267511_at	11	11	1750.3	P	0.000244	11	2.6	2	1750.3	I	2e-05
267512_at	11	11	146.4	A	0.466064	11	-1.7	-3.6	146.4	NC	0.990708
267513_at	11	11	678.7	P	0.000244	11	-0.8	-1.2	678.7	D	0.999886
267514_at	11	11	90.3	A	0.533936	11	2.7	1.4	90.3	NC	0.900148
267515_at	11	11	1458.9	P	0.000244	11	2.7	2.1	1458.9	I	2e-05
267516_at	11	11	1234.9	P	0.00415	11	0.1	-0.6	1234.9	NC	0.506476
267517_at	11	11	1859.8	P	0.000244	11	-2.3	-2.5	1859.8	D	0.99998
267518_at	11	11	64.5	A	0.246094	11	-6.7	-7.7	64.5	D	0.99998
267519_at	11	11	214.4	P	0.001221	11	0.5	0.3	214.4	I	0.000241
267520_at	11	11	389	P	0.000732	11	-0.6	-1.6	389	NC	0.966696
267521_at	11	11	108.7	P	0.030273	11	-0.6	-1.7	108.7	NC	0.977068
267522_at	11	11	5.2	A	0.904785	11	0.6	-0.5	5.2	NC	0.366593
267523_at	11	11	2359.5	P	0.000244	11	0.2	-0.2	2359.5	NC	0.296089
267524_at	11	11	2464.4	P	0.000244	11	1	0.6	2464.4	I	6e-05
267525_at	11	11	59.6	A	0.19458	11	0.3	-0.6	59.6	NC	0.252851
267526_at	11	11	16464	P	0.000244	11	0.2	-0.1	16464	NC	0.454766
267492_at	11	11	1333.4	P	0.00293	11	-0.4	-1.1	1333.4	NC	0.911062
267493_at	11	11	256.3	P	0.000244	11	2.4	1.8	256.3	I	0.002032
267494_at	11	11	1023.9	P	0.000244	11	-2.3	-2.3	1023.9	D	0.999977
267495_at	11	11	49.9	P	0.00415	11	0.8	-1	49.9	NC	0.026698
267496_at	11	11	691.2	P	0.001221	11	1.8	1.2	691.2	I	3e-05
267497_at	11	11	12.3	A	0.828613	11	-0.1	-1.1	12.3	NC	0.203871
267467_at	11	11	193.7	P	0.030273	11	-1.5	-2.1	193.7	D	0.99998
267468_at	11	11	304	P	0.000244	11	-1.1	-1.8	304	D	0.99994
267469_at	11	11	415.1	M	0.056152	11	1.8	1.7	415.1	I	0.004073
267470_at	11	11	19114.2	P	0.000244	11	2.5	2.1	19114.2	I	2e-05
267471_at	11	11	809.7	P	0.005859	11	-1.3	-1.6	809.7	D	0.99996
267472_at	11	11	31.6	A	0.466064	11	-0.5	-2.5	31.6	NC	0.5
267473_at	11	11	189.2	A	0.303711	11	0.4	0	189.2	NC	0.263341
267474_at	11	11	175.3	A	0.129639	11	-0.1	-1.3	175.3	NC	0.532344
267475_at	11	11	220.8	P	0.00293	11	-0.8	-1.5	220.8	D	0.998514
267476_at	11	11	59.2	A	0.334473	11	0.5	-0.8	59.2	NC	0.48058
267477_at	11	11	4536.6	P	0.000244	11	2.4	1.9	4536.6	I	2e-05
267478_at	11	11	84	P	0.046143	11	1	0.2	84	NC	0.019624
267479_at	11	11	10.8	A	0.780518	11	0.4	-0.7	10.8	NC	0.5
267480_at	11	11	38.9	A	0.466064	11	-0.8	-2.7	38.9	NC	0.5
267481_at	11	11	50.1	A	0.366211	11	-2.5	-3.7	50.1	D	0.999973
267482_s_at	11	11	44.8	P	0.000244	11	-2.2	-3.1	44.8	D	0.998923
267483_at	11	11	62.8	A	0.432373	11	-1.6	-1.8	62.8	NC	0.986922
267484_at	11	11	6543	P	0.000244	11	0.5	0.3	6543	NC	0.021224
267485_at	11	11	43	A	0.27417	11	0.5	-0.1	43	NC	0.050553
267486_at	11	11	2084.9	P	0.000244	11	1.4	0.6	2084.9	I	7.8e-05
267487_at	11	11	19.6	A	0.753906	11	0.1	-1	19.6	NC	0.5
267488_at	11	11	63	A	0.398926	11	-1.2	-2.6	63	NC	0.830902
267489_s_at	11	11	388.8	P	0.00293	11	0.8	0.1	388.8	NC	0.074268
267490_at	11	11	1283.3	P	0.000244	11	0.2	-0.2	1283.3	NC	0.5
267491_at	11	11	27.1	A	0.753906	11	0.9	-0.3	27.1	NC	0.203871
267464_at	11	11	82.6	A	0.366211	11	-0.2	-0.7	82.6	NC	0.5
267465_at	11	11	87.9	P	0.01416	11	-2.6	-4	87.9	D	0.999034
267466_at	11	11	115.2	A	0.303711	11	0.9	0.1	115.2	NC	0.153232
267436_at	11	11	170.4	A	0.246094	11	2	0.7	170.4	NC	0.035785
267437_at	11	11	10.9	A	0.665527	11	0.2	-0.6	10.9	NC	0.5
267438_at	11	11	110.5	A	0.19458	11	0.5	0	110.5	NC	0.024755
267439_at	11	11	79	A	0.219482	11	1	0.1	79	NC	0.022932
267440_at	11	11	74.5	A	0.219482	11	0.9	-0.2	74.5	NC	0.169098
267441_at	11	11	26.3	A	0.72583	11	1.2	0.8	26.3	NC	0.403812
267442_at	11	11	517.9	P	0.005859	11	-0.6	-1.5	517.9	D	0.999448
267443_at	11	11	72.3	A	0.432373	11	0.4	-0.3	72.3	NC	0.138386
267444_at	11	11	338.2	P	0.000244	11	-0.7	-1.4	338.2	NC	0.506476
267445_at	11	11	11.6	A	0.601074	11	-2.3	-4.2	11.6	NC	0.955851
267446_s_at	11	11	235.6	P	0.023926	11	-0.3	-0.8	235.6	NC	0.955851
267447_at	11	11	9.3	A	0.969727	11	-1.6	-2.9	9.3	NC	0.60871
267448_at	11	11	1865.3	P	0.000244	11	3.1	2	1865.3	I	2e-05
267449_at	11	11	4.3	A	0.932373	11	1	-1	4.3	NC	0.767451
267450_at	11	11	50.5	A	0.533936	11	-0.4	-0.5	50.5	NC	0.51942
267451_at	11	11	312.5	P	0.010742	11	5	2.8	312.5	I	0.000273
267452_at	11	11	22.3	A	0.633789	11	-2	-4.1	22.3	NC	0.930187
267453_at	11	11	97	A	0.334473	11	0.2	-1.1	97	NC	0.232549
267454_at	11	11	441.4	P	0.005859	11	-0.7	-1.7	441.4	D	0.999932
267455_at	11	11	148	P	0.000732	11	-0.1	-1	148	NC	0.5
267456_at	11	11	169.5	A	0.067627	11	-4.4	-7	169.5	D	0.999811
267457_at	11	11	113.4	A	0.219482	11	1.1	0.4	113.4	NC	0.035785
267458_at	11	11	10.1	A	0.633789	11	-1	-2.7	10.1	NC	0.506476
267459_at	11	11	4.1	A	0.780518	11	0.6	-1.7	4.1	NC	0.354442
267460_at	11	11	62.7	A	0.633789	11	-1.1	-1.6	62.7	D	0.99994
267461_at	11	11	7945.8	P	0.000244	11	0.3	0.1	7945.8	NC	0.099852
267462_at	11	11	120.3	A	0.111572	11	-1.4	-2.3	120.3	D	0.999135
267463_at	11	11	191.8	A	0.246094	11	-0.8	-1.8	191.8	D	0.99751
267435_at	11	11	4510.2	P	0.000244	11	2.4	2.2	4510.2	I	2e-05
267404_at	11	11	6.9	A	0.665527	11	-4.5	-6.2	6.9	MD	0.994591
267405_at	11	11	998.5	P	0.000732	11	-1	-1.6	998.5	D	0.99775
267406_at	11	11	77.9	P	0.037598	11	-1	-2.7	77.9	D	0.999308
267407_at	11	11	105.4	A	0.466064	11	0.8	0.1	105.4	NC	0.467656
267408_at	11	11	11.5	A	0.919434	11	0.7	0.3	11.5	NC	0.5
267409_at	11	11	18.8	A	0.665527	11	-1.3	-2.6	18.8	NC	0.692594
267410_at	11	11	38	A	0.5	11	-1.7	-3.6	38	NC	0.984574
267411_at	11	11	627.8	P	0.023926	11	4.7	3.5	627.8	I	0.000346
267412_at	11	11	157	A	0.171387	11	0.9	0.2	157	NC	0.018128
267413_at	11	11	99.6	A	0.27417	11	-0.4	-1.2	99.6	NC	0.545234
267414_at	11	11	7.1	A	0.932373	11	0.6	-1.8	7.1	NC	0.5
267415_at	11	11	225.2	P	0.000732	11	-0.4	-1.6	225.2	NC	0.805199
267416_at	11	11	32.1	A	0.432373	11	-1.5	-2.4	32.1	D	0.997247
267417_at	11	11	46.6	A	0.567627	11	-1.6	-3	46.6	NC	0.5
267418_at	11	11	222	P	0.005859	11	1.2	0.6	222	I	3.5e-05
267419_at	11	11	307.2	P	0.008057	11	-1.9	-2.3	307.2	D	0.99998
267420_at	11	11	97.5	A	0.5	11	1.3	0.4	97.5	NC	0.366593
267421_at	11	11	382.5	P	0.000244	11	-0.3	-1	382.5	NC	0.921063
267422_at	11	11	770.7	P	0.00293	11	-1.7	-2.2	770.7	D	0.99998
267423_at	11	11	377.6	P	0.001221	11	0.2	-0.5	377.6	NC	0.5
267424_at	11	11	2.6	A	0.27417	11	-1.5	-5.4	2.6	NC	0.169098
267425_at	11	11	1047.5	P	0.000732	11	0.2	-0.1	1047.5	NC	0.5
267426_at	11	11	23.3	A	0.72583	11	-0.4	-1.5	23.3	NC	0.5
267427_at	11	11	4.7	A	0.904785	11	0.9	0.2	4.7	NC	0.222749
267428_at	11	11	149.9	A	0.080566	11	-0.8	-1.5	149.9	D	0.999727
267429_at	11	11	23	A	0.665527	11	-4.6	-6.6	23	D	0.99998
267430_at	11	11	2647.3	P	0.000244	11	0	-0.4	2647.3	NC	0.5
267431_at	11	11	7.2	A	0.753906	11	0.9	0.4	7.2	NC	0.161038
267432_at	11	11	173.9	P	0.001953	11	-4	-4.7	173.9	D	0.99998
267433_at	11	11	368.9	P	0.030273	11	-0.7	-1.6	368.9	NC	0.971234
267434_at	11	11	165.3	A	0.398926	11	0.1	-0.3	165.3	NC	0.747149
267400_at	11	11	1872.6	P	0.000244	11	2.2	1.6	1872.6	I	2e-05
267401_at	11	11	530.6	P	0.008057	11	1.2	0.4	530.6	NC	0.050553
267402_at	11	11	263.3	P	0.001953	11	0.9	0.5	263.3	I	0.004073
267403_at	11	11	7.2	A	0.753906	11	-1.6	-3.9	7.2	NC	0.971234
267372_at	11	11	10.8	A	0.888428	11	1	0.2	10.8	NC	0.194801
267373_at	11	11	129.7	A	0.095215	11	-1.2	-2.3	129.7	D	0.99751
267374_at	11	11	644.2	P	0.000244	11	-1.6	-2.4	644.2	D	0.999948
267375_at	11	11	482.1	P	0.000732	11	1.1	0.1	482.1	I	0.000774
267376_at	11	11	22.5	A	0.72583	11	-1.7	-3.9	22.5	NC	0.715033
267377_at	11	11	61.2	A	0.5	11	-7.6	-9.4	61.2	D	0.99998
267378_at	11	11	401.7	M	0.056152	11	-0.8	-1.5	401.7	D	0.999932
267379_at	11	11	1737.8	P	0.000732	11	0.8	0.3	1737.8	NC	0.010135
267380_at	11	11	76.4	A	0.219482	11	-0.9	-2.5	76.4	NC	0.938478
267381_at	11	11	558.2	P	0.001953	11	1.4	0.7	558.2	I	0.000865
267382_at	11	11	198	A	0.246094	11	1.4	0.2	198	NC	0.185981
267383_at	11	11	683.2	P	0.018555	11	-0.1	-0.7	683.2	NC	0.930187
267384_at	11	11	137.1	A	0.149658	11	4.7	2.9	137.1	NC	0.012024
267385_at	11	11	54.9	A	0.303711	11	2.3	1.5	54.9	NC	0.019624
267386_at	11	11	26.5	A	0.633789	11	-1.8	-3.5	26.5	NC	0.5
267387_at	11	11	32	A	0.72583	11	-2.5	-4	32	NC	0.854318
267388_at	11	11	108	A	0.095215	11	1.5	0.6	108	NC	0.018128
267389_at	11	11	82.4	A	0.19458	11	0.1	-1	82.4	NC	0.307406
267390_at	11	11	39.9	A	0.303711	11	0.2	-0.6	39.9	NC	0.138386
267391_at	11	11	5.2	A	0.828613	11	0.8	-0.1	5.2	NC	0.416433
267392_at	11	11	12186	P	0.000244	11	2.7	2.5	12186	I	2e-05
267393_at	11	11	2846.6	P	0.000244	11	4.6	3.9	2846.6	I	2e-05
267394_s_at	11	11	15.8	A	0.432373	11	-0.3	-2.1	15.8	NC	0.5
267395_at	11	11	16.8	A	0.72583	11	-0.5	-1.7	16.8	NC	0.583567
267396_at	11	11	216.4	P	0.01416	11	-1.6	-2.2	216.4	D	0.999886
267397_at	11	11	116.3	A	0.067627	11	-2.4	-3.2	116.3	D	0.995519
267398_at	11	11	9.7	A	0.567627	11	-0.8	-2.2	9.7	NC	0.493524
267399_at	11	11	3.4	A	0.989258	11	0.8	0.4	3.4	NC	0.5
267365_at	11	11	744.2	P	0.000732	11	0	-0.6	744.2	NC	0.5
267366_at	11	11	2287.9	P	0.000244	11	0.6	0.3	2287.9	I	0.004073
267367_at	11	11	1614.8	P	0.000244	11	0	-0.7	1614.8	NC	0.5
267368_at	11	11	1925.2	P	0.000732	11	-1.3	-1.8	1925.2	D	0.99998
267369_at	11	11	25.5	A	0.366211	11	-0.4	-2.7	25.5	NC	0.990708
267370_at	11	11	709.1	P	0.001221	11	-0.7	-1.7	709.1	D	0.99987
267371_at	11	11	106.4	P	0.046143	11	0.8	-0.8	106.4	NC	0.5
267341_at	11	11	552.5	P	0.000732	11	1.1	0.5	552.5	I	4e-05
267342_at	11	11	462.8	P	0.008057	11	-0.5	-1.7	462.8	NC	0.977068
267343_at	11	11	30.8	A	0.633789	11	0.7	0	30.8	NC	0.5
267344_at	11	11	192.5	P	0.018555	11	1.3	0.4	192.5	I	0.004481
267345_at	11	11	10.9	A	0.969727	11	0.5	-0.2	10.9	NC	0.5
267346_at	11	11	326.4	P	0.000244	11	-0.1	-0.6	326.4	NC	0.5
267347_at	11	11	472.9	P	0.005859	11	1.6	0.8	472.9	I	0.000214
267348_at	11	11	326.2	P	0.023926	11	-0.9	-1.9	326.2	D	0.999382
267349_at	11	11	86.1	A	0.633789	11	3.1	2	86.1	NC	0.057676
267350_at	11	11	37.8	A	0.27417	11	0.3	-0.3	37.8	NC	0.138386
267351_at	11	11	125.1	M	0.056152	11	-0.6	-1.2	125.1	NC	0.949447
267352_at	11	11	18.9	A	0.567627	11	0.5	-1.5	18.9	NC	0.111714
267353_at	11	11	267.3	A	0.171387	11	-0.4	-1.3	267.3	NC	0.983269
267354_at	11	11	24.8	A	0.466064	11	-0.5	-1.6	24.8	NC	0.111714
267355_at	11	11	429.1	P	0.046143	11	1.4	1	429.1	I	0.000966
267356_at	11	11	428.9	P	0.010742	11	0.6	0.1	428.9	NC	0.047264
267357_at	11	11	18908.4	P	0.000244	11	7.5	5.6	18908.4	I	2e-05
267358_at	11	11	310.5	P	0.030273	11	-0.4	-1.6	310.5	NC	0.633407
267359_at	11	11	103.3	M	0.056152	11	-1.3	-2.3	103.3	NC	0.989865
267360_at	11	11	1164.4	P	0.001953	11	-1.2	-2	1164.4	D	0.999911
267361_at	11	11	79.1	P	0.037598	11	-1.7	-2.3	79.1	D	0.99994
267362_at	11	11	118.8	A	0.149658	11	-2.7	-3.5	118.8	D	0.99998
267363_at	11	11	492.7	P	0.00415	11	-1.2	-1.6	492.7	D	0.99998
267364_at	11	11	282.4	P	0.001953	11	1.6	0.7	282.4	I	0.000273
267337_at	11	11	477.4	P	0.00293	11	0.5	0.1	477.4	NC	0.012024
267338_at	11	11	806.2	P	0.000732	11	-0.5	-1.3	806.2	NC	0.949447
267339_at	11	11	32.8	A	0.601074	11	-0.7	-1.8	32.8	NC	0.441923
267340_at	11	11	2573.8	P	0.000244	11	-0.9	-1.4	2573.8	D	0.999727
267310_at	11	11	124.3	A	0.095215	11	-1	-1.5	124.3	NC	0.911062
267311_at	11	11	21.5	A	0.665527	11	0.2	-0.9	21.5	NC	0.366593
267312_at	11	11	1467.6	P	0.000732	11	0.8	0.5	1467.6	I	0.000492
267313_at	11	11	13.7	A	0.943848	11	0.6	-2.6	13.7	NC	0.786812
267314_at	11	11	331.4	A	0.095215	11	0.2	-0.4	331.4	NC	0.62112
267315_at	11	11	120.9	P	0.001953	11	-3.2	-4.4	120.9	D	0.999977
267316_at	11	11	46.7	A	0.5	11	-1.9	-4.1	46.7	NC	0.934434
267317_at	11	11	8.9	A	0.696289	11	-0.8	-2	8.9	NC	0.5
267318_at	11	11	2898.1	P	0.000244	11	0.8	0.3	2898.1	I	0.001651
267319_at	11	11	407.5	P	0.000244	11	-1.6	-2.4	407.5	D	0.999932
267320_at	11	11	1.7	A	0.998047	11	0.4	-0.5	1.7	NC	0.980376
267321_at	11	11	39.9	A	0.171387	11	0.8	0.5	39.9	NC	0.008511
267322_at	11	11	146.3	A	0.246094	11	0.5	-0.2	146.3	NC	0.5
267323_at	11	11	610	P	0.023926	11	-0.4	-1.1	610	NC	0.961585
267324_at	11	11	2.3	A	0.969727	11	-1.4	-2	2.3	NC	0.830902
267325_at	11	11	27.1	A	0.533936	11	0.5	-1.8	27.1	NC	0.39129
267326_at	11	11	62	A	0.27417	11	-0.4	-1.5	62	NC	0.645558
267327_at	11	11	32.9	A	0.665527	11	1.3	0.7	32.9	NC	0.203871
267328_at	11	11	7.4	A	0.981445	11	-3.4	-5.3	7.4	NC	0.916174
267329_at	11	11	3.2	A	0.870361	11	-3.1	-5.5	3.2	MD	0.995075
267330_at	11	11	503.7	P	0.001953	11	-0.1	-0.8	503.7	NC	0.669411
267331_at	11	11	96.5	A	0.080566	11	-0.8	-1.5	96.5	MD	0.994067
267332_at	11	11	47.7	A	0.219482	11	2.5	0.6	47.7	NC	0.065566
267333_at	11	11	543.3	A	0.067627	11	-0.8	-1.3	543.3	NC	0.98579
267334_at	11	11	4.6	A	0.850342	11	-0.9	-3.1	4.6	NC	0.558077
267335_s_at	11	11	271.4	P	0.000732	11	1.7	1.1	271.4	I	3e-05
267336_at	11	11	442	P	0.00293	11	-1.9	-2.3	442	D	0.999977
267309_at	11	11	141.3	P	0.018555	11	-0.4	-0.7	141.3	NC	0.875448
267278_at	11	11	707.3	P	0.000244	11	-1.6	-2	707.3	D	0.99998
267279_at	11	11	105.8	A	0.19458	11	-3.2	-4.7	105.8	D	0.99998
267280_at	11	11	2774.7	P	0.000244	11	0.6	0.2	2774.7	I	0.000865
267281_at	11	11	33.8	A	0.601074	11	-1.3	-3.9	33.8	NC	0.888286
267282_at	11	11	21.7	A	0.665527	11	-1.5	-3	21.7	NC	0.952736
267283_at	10	10	26.4	A	0.596191	10	3.1	1.1	26.4	NC	0.156732
267284_at	11	11	21.7	A	0.828613	11	0.2	-0.5	21.7	NC	0.854318
267285_at	11	11	333	A	0.27417	11	0.7	-0.2	333	NC	0.429141
267286_at	11	11	141.2	A	0.398926	11	3.2	2.5	141.2	NC	0.044149
267287_at	11	11	99.7	A	0.080566	11	-0.4	-1.2	99.7	NC	0.5
267288_at	11	11	846.8	P	0.008057	11	-0.1	-0.5	846.8	NC	0.5
267289_at	11	11	1762.1	P	0.000244	11	8.7	7.3	1762.1	I	2e-05
267290_at	11	11	230.4	M	0.056152	11	-0.4	-0.9	230.4	D	0.999759
267291_at	11	11	256.2	P	0.010742	11	0.1	-0.4	256.2	NC	0.596188
267292_at	11	11	29.9	A	0.567627	11	1.1	0.2	29.9	NC	0.169098
267293_at	11	11	16093	P	0.000244	11	3.4	3.2	16093	I	2e-05
267294_at	11	11	92.9	A	0.533936	11	-2.3	-3.6	92.9	D	0.998664
267295_at	11	11	16.4	A	0.665527	11	-1	-3.5	16.4	NC	0.111714
267296_at	11	11	150.8	A	0.219482	11	0.1	-0.6	150.8	NC	0.5
267297_at	11	11	915.3	P	0.018555	11	0.7	0.3	915.3	NC	0.39129
267298_at	11	11	327.7	P	0.001953	11	-3.1	-3.5	327.7	D	0.99998
267299_at	11	11	180.4	P	0.046143	11	-2.6	-3.3	180.4	D	0.99998
267300_at	11	11	1767.6	P	0.000244	11	3	2.1	1767.6	I	2e-05
267301_at	11	11	2395.1	P	0.000244	11	0	-0.5	2395.1	NC	0.583567
267302_at	11	11	473.2	P	0.001953	11	-0.6	-2.1	473.2	NC	0.930187
267303_at	11	11	37.9	A	0.5	11	1.8	-0.2	37.9	NC	0.307406
267304_at	11	11	22.2	A	0.696289	11	0.5	-0.2	22.2	NC	0.5
267305_at	11	11	239.1	P	0.008057	11	-0.5	-1.2	239.1	NC	0.958799
267306_at	11	11	781	P	0.000732	11	-0.4	-1	781	NC	0.945978
267307_at	11	11	155.8	A	0.19458	11	2.8	1.2	155.8	I	0.003355
267308_at	11	11	449.3	P	0.008057	11	-0.1	-1.1	449.3	NC	0.669411
267274_at	11	11	612.5	P	0.000732	11	1.2	0	612.5	I	0.00225
267275_at	11	11	51.7	A	0.303711	11	2	1	51.7	NC	0.024755
267276_at	11	11	41.7	A	0.567627	11	3.7	2.7	41.7	NC	0.026698
267277_at	11	11	780.2	P	0.000244	11	0.9	0.4	780.2	I	0.000774
267246_at	11	11	6734.2	P	0.000244	11	2.2	1.9	6734.2	I	2e-05
267247_at	11	11	947	P	0.000244	11	-1.4	-1.9	947	D	0.99998
267248_at	11	11	103.6	P	0.001953	11	-1.2	-2	103.6	NC	0.991489
267249_at	11	11	54.2	A	0.366211	11	-0.5	-2.2	54.2	NC	0.786812
267250_at	11	11	5.8	A	0.665527	11	1.6	0.3	5.8	NC	0.028766
267251_at	11	11	3245.9	P	0.000244	11	0.5	0.2	3245.9	I	0.003355
267252_at	11	11	119.3	P	0.037598	11	0.5	0.1	119.3	NC	0.307406
267253_at	11	11	8.2	A	0.888428	11	1.4	-1.1	8.2	NC	0.532344
267254_at	11	11	9.9	A	0.780518	11	-2.6	-4.6	9.9	NC	0.777251
267255_at	11	11	281.2	A	0.067627	11	1.6	0.9	281.2	I	0.004073
267256_s_at	11	11	104.9	A	0.111572	11	-0.6	-1.1	104.9	NC	0.990708
267257_at	11	11	289.9	P	0.005859	11	-0.9	-1.8	289.9	D	0.999135
267258_at	11	11	437	P	0.00415	11	-0.7	-1	437	D	0.995927
267259_at	11	11	3978.9	P	0.000244	11	-0.9	-1.3	3978.9	D	0.999759
267260_at	11	11	198.3	A	0.19458	11	1.6	0.8	198.3	I	0.001201
267261_at	11	11	18456.4	P	0.000244	11	0.6	0.4	18456.4	I	5.2e-05
267262_at	11	11	3468.3	P	0.000244	11	4	3.2	3468.3	I	2e-05
267263_at	11	11	106.3	A	0.111572	11	0.4	-0.7	106.3	NC	0.757415
267264_at	11	11	3.4	A	0.633789	11	-4.2	-5.2	3.4	NC	0.983269
267265_at	11	11	520.4	P	0.000244	11	0.3	-0.1	520.4	NC	0.203871
267266_at	11	11	260.7	P	0.018555	11	0.1	-0.6	260.7	NC	0.894337
267267_at	11	11	5.9	A	0.567627	11	-1.2	-3.6	5.9	NC	0.467656
267268_at	11	11	771.5	P	0.000244	11	-0.7	-1.4	771.5	MD	0.994067
267269_at	11	11	377.7	P	0.00293	11	-1	-1.5	377.7	D	0.99994
267270_at	11	11	112.2	A	0.149658	11	1.1	0.2	112.2	NC	0.009292
267271_at	11	11	67.3	A	0.366211	11	-2	-3.1	67.3	D	0.999034
267272_at	11	11	55.6	A	0.5	11	3	1.7	55.6	NC	0.274048
267273_at	11	11	82.3	A	0.27417	11	-0.1	-0.5	82.3	NC	0.747149
267239_at	11	11	985	P	0.000244	11	-1.6	-1.9	985	D	0.99998
267240_at	11	11	11.6	A	0.533936	11	-1.8	-3.9	11.6	NC	0.307406
267241_at	11	11	14	A	0.80542	11	-2	-3.1	14	NC	0.846768
267242_at	11	11	5.8	A	0.567627	11	0.7	-0.6	5.8	NC	0.5
267243_at	11	11	2.3	A	0.904785	11	1.1	-0.7	2.3	NC	0.213188
267244_at	11	11	78.8	A	0.129639	11	-0.8	-2	78.8	NC	0.558077
267245_at	11	11	23.2	A	0.5	11	0.2	-0.4	23.2	NC	0.5
267215_at	11	11	12.5	A	0.994141	11	0.2	-1.2	12.5	NC	0.796129
267216_at	11	11	34.7	A	0.567627	11	2.6	1.2	34.7	NC	0.441923
267217_at	11	11	4.9	A	0.533936	11	-0.9	-3	4.9	NC	0.900148
267218_at	11	11	14.4	A	0.962402	11	0.7	0.2	14.4	NC	0.777251
267219_at	11	11	231.4	A	0.149658	11	0.3	-0.4	231.4	NC	0.48058
267220_at	11	11	708.7	P	0.000244	11	1.4	0.9	708.7	I	8.8e-05
267221_at	11	11	9	A	0.850342	11	-4.1	-5.2	9	D	0.998168
267222_at	11	11	97.5	A	0.366211	11	2.6	1.5	97.5	NC	0.111714
267223_at	11	11	380.8	A	0.129639	11	-1	-1.7	380.8	NC	0.986922
267224_at	11	11	18.9	A	0.665527	11	-1.6	-3.4	18.9	NC	0.881991
267225_at	11	11	3.4	A	0.870361	11	0.7	0	3.4	NC	0.263341
267226_at	11	11	20	A	0.904785	11	1.5	1	20	NC	0.194801
267227_at	11	11	130.4	M	0.056152	11	0.5	-0.4	130.4	NC	0.203871
267228_at	11	11	8.3	A	0.932373	11	-1	-2	8.3	NC	0.703911
267229_s_at	11	11	103.6	A	0.219482	11	0.1	-0.8	103.6	NC	0.545234
267230_at	11	11	452.6	P	0.00293	11	0.5	0.4	452.6	NC	0.028766
267231_at	11	11	125.9	A	0.334473	11	0.4	0	125.9	NC	0.506476
267232_at	11	11	94.8	A	0.19458	11	-0.5	-2	94.8	NC	0.822588
267233_s_at	11	11	666.2	P	0.000732	11	-1.5	-2.1	666.2	D	0.99998
267234_x_at	11	11	137.2	A	0.171387	11	0.9	0.3	137.2	NC	0.296089
267235_at	11	11	488.5	P	0.023926	11	0.3	-0.2	488.5	NC	0.330589
267236_at	11	11	2708	P	0.000732	11	-0.5	-0.9	2708	D	0.995927
267237_s_at	11	11	244.3	A	0.067627	11	0.2	-0.4	244.3	NC	0.5
267238_at	11	11	364.5	P	0.037598	11	1.5	1	364.5	I	0.000774
267211_at	11	11	207.4	P	0.000244	11	-1.5	-2.2	207.4	D	0.999833
267212_at	11	11	2733.3	P	0.000244	11	-1.6	-1.9	2733.3	D	0.999973
267213_at	11	11	942.9	P	0.000244	11	0.3	0	942.9	NC	0.065566
267214_at	11	11	1590.2	P	0.000244	11	0.6	0	1590.2	NC	0.041201
267183_at	11	11	223.7	P	0.023926	11	0.3	0.1	223.7	NC	0.069813
267184_at	11	11	122	A	0.149658	11	-2.2	-3.2	122	D	0.99998
267185_at	11	11	726.8	P	0.000244	11	-0.5	-0.8	726.8	MD	0.995075
267186_at	11	11	439.8	P	0.005859	11	-0.5	-1.7	439.8	NC	0.981872
267187_s_at	11	11	446	P	0.000244	11	-1.9	-2.4	446	D	0.99998
267188_at	11	11	907.3	P	0.00293	11	0.2	-0.1	907.3	NC	0.5
267189_at	11	11	766.5	P	0.010742	11	0.4	-0.1	766.5	NC	0.5
267190_at	11	11	69.4	A	0.533936	11	0.2	-0.5	69.4	NC	0.274048
267191_at	11	11	14.9	A	0.753906	11	0.8	0.2	14.9	NC	0.467656
267192_at	11	11	8.9	A	0.601074	11	-0.9	-2.6	8.9	NC	0.5
267193_at	11	11	9.6	A	0.398926	11	0.2	-0.7	9.6	NC	0.747149
267194_s_at	11	11	178.9	A	0.080566	11	-2.5	-3	178.9	D	0.99998
267195_at	11	11	95.8	A	0.303711	11	0.1	-0.4	95.8	NC	0.307406
267196_at	11	11	8918	P	0.000244	11	0.8	0.5	8918	I	3.5e-05
267197_at	11	11	72.5	A	0.303711	11	-0.6	-2.1	72.5	NC	0.875448
267198_at	11	11	43	A	0.19458	11	-1	-2.5	43	NC	0.942324
267199_at	11	11	680.6	P	0.000732	11	1.7	0.7	680.6	I	2.7e-05
267200_at	11	11	172.1	A	0.171387	11	0.8	0.2	172.1	NC	0.318909
267201_at	11	11	113.1	A	0.19458	11	-1.2	-2	113.1	D	0.996301
267202_s_at	11	11	96	A	0.27417	11	2.5	1.3	96	NC	0.009292
267203_at	11	11	4.4	A	0.850342	11	1.7	-2.1	4.4	NC	0.441923
267204_at	11	11	297.4	A	0.080566	11	1.1	0.4	297.4	I	0.004073
267205_at	11	11	48.7	A	0.219482	11	-0.2	-1.7	48.7	NC	0.645558
267206_at	11	11	62.1	A	0.5	11	2.4	1.2	62.1	NC	0.016731
267207_at	11	11	17.8	A	0.601074	11	-3.5	-5.5	17.8	D	0.999226
267208_at	11	11	620.9	P	0.018555	11	-0.3	-0.7	620.9	NC	0.977068
267209_at	11	11	1384.5	P	0.000244	11	3.5	2.7	1384.5	I	2e-05
267210_at	11	11	108.4	A	0.334473	11	-1.4	-2.4	108.4	NC	0.980376
267151_at	11	11	661.5	P	0.01416	11	-1.9	-2.1	661.5	D	0.99998
267152_at	11	11	3250.1	P	0.000244	11	0.7	-0.3	3250.1	NC	0.007788
267153_at	11	11	6014.9	P	0.000244	11	2	1.9	6014.9	I	2e-05
267154_at	11	11	8493.6	P	0.000732	11	0.9	0.6	8493.6	I	0.00013
267155_at	11	11	10.2	A	0.334473	11	0.7	-1.2	10.2	NC	0.222749
267156_at	11	11	4.1	A	0.994141	11	-3.4	-5.2	4.1	NC	0.938478
267157_at	11	11	76.4	A	0.432373	11	-1	-3	76.4	NC	0.669411
267158_at	11	11	16.5	A	0.828613	11	-0.1	-1.1	16.5	NC	0.62112
267159_at	11	11	138.7	A	0.19458	11	-0.1	-0.5	138.7	NC	0.5
267160_at	11	11	14.2	A	0.533936	11	-2.8	-5.8	14.2	NC	0.949447
267161_at	11	11	312.7	P	0.000732	11	-0.5	-1.1	312.7	D	0.999135
267162_s_at	11	11	74.8	A	0.5	11	-0.3	-2	74.8	NC	0.822588
267163_at	11	11	568.2	P	0.000244	11	0.5	0.3	568.2	NC	0.019624
267164_at	11	11	9	A	0.932373	11	0.4	-0.4	9	NC	0.767451
267165_at	11	11	878.6	P	0.000732	11	0.8	0.2	878.6	NC	0.00712
267166_at	11	11	65.6	A	0.334473	11	0	-1	65.6	NC	0.5
267167_at	11	11	103.5	A	0.366211	11	4.6	4.1	103.5	NC	0.033304
267168_at	11	11	1360.1	P	0.01416	11	3	2.4	1360.1	I	0.000346
267169_at	11	11	2698.2	P	0.000732	11	-1.7	-2	2698.2	D	0.99998
267170_at	11	11	201.1	P	0.008057	11	-1.6	-2.3	201.1	D	0.996645
267171_at	11	11	169.3	P	0.001953	11	1.1	0.5	169.3	MI	0.005933
267172_at	11	11	1939.5	P	0.000244	11	0.7	0.3	1939.5	I	7.8e-05
267173_at	11	11	198.8	P	0.001221	11	0.9	-0.1	198.8	NC	0.177412
267174_at	11	11	93.7	A	0.27417	11	-0.4	-0.8	93.7	NC	0.921063
267175_s_at	11	11	214.3	P	0.018555	11	-2	-2.8	214.3	D	0.99998
267176_at	11	11	74.6	A	0.19458	11	0.5	-0.1	74.6	NC	0.145682
267177_at	11	11	25.9	A	0.432373	11	-1	-2.6	25.9	NC	0.5
267178_at	11	11	648.9	P	0.000244	11	3.7	2.2	648.9	I	2e-05
267179_at	11	11	608	P	0.001221	11	0.8	0.3	608	NC	0.035785
267180_at	11	11	414.8	P	0.001221	11	-1.7	-2.5	414.8	D	0.99998
267181_at	11	11	4233.5	P	0.000732	11	4.9	3.8	4233.5	I	2.7e-05
267182_at	11	11	15.7	A	0.601074	11	-5.7	-8.2	15.7	D	0.99998
267148_at	11	11	27.7	A	0.696289	11	-3.3	-4.7	27.7	NC	0.980376
267149_s_at	11	11	30.1	A	0.5	11	2.9	0.1	30.1	NC	0.099852
267150_at	11	11	8.7	A	0.828613	11	-1.8	-3.7	8.7	NC	0.48058
267120_at	11	11	12.3	A	0.753906	11	-1	-2.7	12.3	NC	0.284967
267121_at	11	11	4.5	A	0.753906	11	0.4	-0.5	4.5	NC	0.038415
267122_at	11	11	13	A	0.567627	11	-0.2	-1.3	13	NC	0.814019
267123_at	11	11	156.8	A	0.432373	11	0.8	0	156.8	NC	0.330589
267124_at	11	11	47.2	A	0.601074	11	1.6	0.1	47.2	NC	0.047264
267125_at	11	11	7.9	A	0.780518	11	1.3	-0.2	7.9	NC	0.203871
267126_s_at	11	11	428.7	P	0.000244	11	0.6	0.4	428.7	I	0.001832
267127_at	11	11	303	P	0.001953	11	0.4	-0.1	303	NC	0.403812
267128_at	11	11	35.8	A	0.533936	11	-1.5	-3.2	35.8	NC	0.403812
267129_at	11	11	68.4	A	0.27417	11	-1.1	-2.6	68.4	NC	0.5
267130_at	11	11	368.9	P	0.01416	11	-1.8	-2.4	368.9	D	0.999954
267131_at	11	11	1.5	A	0.953857	11	0.4	-2	1.5	NC	0.429141
267132_at	11	11	642.8	P	0.00293	11	-1.5	-2	642.8	D	0.999977
267133_at	11	11	15.8	A	0.870361	11	0.3	-0.3	15.8	NC	0.5
267134_at	11	11	1847.3	P	0.001221	11	1.4	1.1	1847.3	I	2e-05
267135_at	11	11	123.5	M	0.056152	11	0.3	-0.8	123.5	NC	0.5
267136_at	11	11	439.2	P	0.000244	11	-1.2	-2.2	439.2	D	0.999899
267137_at	11	11	51	A	0.366211	11	0.7	-0.2	51	NC	0.185981
267138_s_at	11	11	2608.6	P	0.000244	11	1.8	1.3	2608.6	I	2e-05
267139_s_at	11	11	3.4	A	0.969727	11	0.8	-1.3	3.4	NC	0.942324
267140_at	11	11	898.4	P	0.000732	11	5.1	4.3	898.4	I	2.3e-05
267141_at	11	11	9.2	A	0.72583	11	-1.2	-3.7	9.2	NC	0.796129
267142_at	11	11	5641.7	P	0.000244	11	4.5	3.9	5641.7	I	2e-05
267143_at	11	11	177.1	P	0.046143	11	1	0.2	177.1	NC	0.038415
267144_at	11	11	64.2	A	0.5	11	-0.1	-0.2	64.2	NC	0.60871
267145_at	11	11	489.9	P	0.000244	11	0.2	-0.4	489.9	NC	0.5
267146_at	11	11	10.4	A	0.72583	11	0.7	0.2	10.4	NC	0.296089
267147_at	11	11	11583.8	P	0.000244	11	6.5	5.6	11583.8	I	2e-05
267088_at	11	11	2366.5	P	0.000244	11	0.9	0.4	2366.5	I	0.000273
267089_at	11	11	3.9	A	0.850342	11	-10.7	-13.7	3.9	D	0.99998
267090_at	11	11	757	P	0.000244	11	1	0.3	757	I	3e-05
267091_at	11	11	313.9	P	0.037598	11	0	-0.4	313.9	NC	0.48058
267092_at	11	11	163.8	A	0.303711	11	0.8	0.5	163.8	NC	0.242585
267093_at	11	11	4743.8	P	0.000244	11	-1.1	-1.5	4743.8	D	0.99998
267094_at	11	11	48.6	A	0.366211	11	0.5	-0.6	48.6	NC	0.5
267095_at	11	11	647.6	P	0.000244	11	-1.8	-2	647.6	D	0.99998
267096_at	11	11	127.3	A	0.27417	11	-1	-2.2	127.3	NC	0.990708
267097_at	11	11	160.5	A	0.171387	11	2.2	1.3	160.5	NC	0.041201
267098_at	11	11	4	A	0.98584	11	0.6	-0.1	4	NC	0.506476
267099_at	11	11	225.7	P	0.000732	11	-1	-1.4	225.7	D	0.99751
267100_at	11	11	16.9	A	0.665527	11	-2.3	-3.4	16.9	NC	0.715033
267101_at	11	11	68.1	A	0.398926	11	-1.1	-2.9	68.1	NC	0.703911
267102_at	11	11	933.8	P	0.000244	11	1.3	1	933.8	I	0.000101
267103_at	11	11	322.3	A	0.111572	11	-0.7	-1.5	322.3	NC	0.993497
267104_at	11	11	26967.5	P	0.000244	11	2	1.7	26967.5	I	2e-05
267105_at	11	11	77.9	A	0.665527	11	-0.2	-1.1	77.9	NC	0.232549
267106_s_at	11	11	2107.7	P	0.00415	11	-1.3	-2	2107.7	D	0.99998
267107_at	11	11	14.9	A	0.828613	11	1.5	-0.5	14.9	NC	0.252851
267108_at	11	11	94.1	A	0.432373	11	0.7	0.3	94.1	NC	0.570859
267109_at	11	11	1.8	A	0.943848	11	-0.1	-4.1	1.8	NC	0.48058
267110_at	11	11	43.5	A	0.149658	11	-1.9	-2.9	43.5	D	0.999562
267111_s_at	11	11	170.4	A	0.080566	11	0.6	0	170.4	NC	0.088938
267112_at	11	11	1455.2	P	0.000244	11	2	1.2	1455.2	I	2e-05
267113_at	11	11	502.2	P	0.001953	11	1	0.4	502.2	I	0.00225
267114_at	11	11	303.9	P	0.00293	11	-1.4	-1.7	303.9	D	0.999899
267115_s_at	11	11	152	P	0.008057	11	2.7	1.2	152	I	5.2e-05
267116_at	11	11	414.5	P	0.00415	11	2.2	1.5	414.5	I	0.003355
267117_at	11	11	16.4	A	0.533936	11	0.3	-0.5	16.4	NC	0.153232
267118_at	11	11	54.3	A	0.334473	11	0.7	-1.1	54.3	NC	0.232549
267119_at	11	11	16.1	A	0.80542	11	0.5	-0.3	16.1	NC	0.5
267085_at	11	11	78.8	P	0.030273	11	0.4	-0.2	78.8	NC	0.022932
267086_at	11	11	6.7	A	0.919434	11	-0.2	-1.2	6.7	NC	0.964215
267087_at	11	11	123.3	A	0.095215	11	0.2	-1.2	123.3	NC	0.5
267056_at	11	11	4.1	A	0.72583	11	-0.5	-3.3	4.1	NC	0.703911
267057_at	11	11	230.7	P	0.001953	11	-1.3	-1.8	230.7	D	0.999977
267058_at	11	11	112.7	A	0.129639	11	1	0.5	112.7	MI	0.004925
267059_at	11	11	1177.9	P	0.000244	11	0.3	-0.2	1177.9	NC	0.185981
267060_at	11	11	112.6	P	0.037598	11	-2.9	-3.7	112.6	D	0.99998
267061_at	11	11	560.3	P	0.000244	11	-1.6	-2.7	560.3	D	0.99998
267062_at	11	11	271.2	M	0.056152	11	0.3	-0.6	271.2	NC	0.5
267063_at	11	11	31.4	A	0.366211	11	-1.9	-3	31.4	D	0.995519
267064_at	11	11	1714.7	P	0.000244	11	0.3	-0.1	1714.7	NC	0.242585
267065_at	11	11	173.8	A	0.080566	11	-0.2	-1.2	173.8	NC	0.5
267066_at	11	11	295.2	A	0.111572	11	-0.9	-1.7	295.2	NC	0.973302
267067_at	11	11	100.7	A	0.334473	11	-1.5	-1.7	100.7	MD	0.994067
267068_at	11	11	206.7	P	0.018555	11	-0.1	-1.7	206.7	NC	0.777251
267069_at	11	11	194.2	P	0.000244	11	2	0.2	194.2	I	2.7e-05
267070_at	11	11	82.6	A	0.5	11	-3	-4.3	82.6	D	0.999977
267071_at	11	11	461	P	0.01416	11	0.6	-0.1	461	NC	0.194801
267072_at	11	11	297	P	0.01416	11	-0.4	-0.8	297	NC	0.888286
267073_at	11	11	565.2	P	0.000732	11	-0.9	-1.4	565.2	D	0.99998
267074_s_at	11	11	15.1	A	0.696289	11	1.4	-0.4	15.1	NC	0.5
267075_at	11	11	117.5	A	0.171387	11	-0.8	-1.5	117.5	NC	0.993497
267076_at	11	11	1507.1	P	0.001953	11	2.1	1.4	1507.1	I	0.000189
267077_at	11	11	93.6	A	0.303711	11	-1.8	-3.2	93.6	D	0.999911
267078_at	11	11	239	P	0.008057	11	1.7	0.2	239	I	0.000618
267079_at	11	11	246.2	A	0.149658	11	0.3	-1.1	246.2	NC	0.48058
267080_at	11	11	148.6	P	0.018555	11	-2.7	-4	148.6	D	0.99998
267081_at	11	11	154	A	0.129639	11	-1.1	-2	154	MD	0.995075
267082_at	11	11	237.3	A	0.27417	11	-0.7	-1.2	237.3	D	0.999853
267083_at	11	11	21148	P	0.000244	11	4.7	4	21148	I	2e-05
267084_at	11	11	61.6	P	0.01416	11	-2.8	-3.7	61.6	D	0.99998
267050_at	11	11	195.9	A	0.366211	11	-0.3	-1.5	195.9	NC	0.5
267051_at	11	11	10.3	A	0.850342	11	0.7	0.3	10.3	NC	0.177412
267052_at	11	11	572	P	0.000732	11	-0.3	-1.1	572	NC	0.805199
267053_s_at	11	11	62.2	A	0.398926	11	-0.1	-0.9	62.2	NC	0.5
267054_at	11	11	61.5	A	0.246094	11	-2.5	-3.5	61.5	D	0.99998
267055_at	11	11	2427.4	P	0.000244	11	1.9	1	2427.4	I	2.7e-05
267025_at	11	11	11.7	A	0.780518	11	-1.5	-2.7	11.7	NC	0.5
267026_at	11	11	150.7	A	0.171387	11	3.9	2.3	150.7	I	0.000307
267027_at	11	11	640.3	P	0.037598	11	-1.4	-2	640.3	D	0.99998
267028_at	11	11	8580	P	0.000244	11	4.5	4.2	8580	I	2e-05
267029_at	11	11	215.9	A	0.095215	11	0.5	-0.8	215.9	NC	0.5
267030_at	11	11	234.9	P	0.030273	11	-1	-1.7	234.9	D	0.999135
267031_at	11	11	39.3	A	0.27417	11	-1.9	-3.1	39.3	D	0.999954
267032_at	11	11	109.9	A	0.129639	11	3.4	0.8	109.9	NC	0.009292
267033_at	11	11	403.9	P	0.001953	11	-1.3	-2.1	403.9	D	0.99987
267034_at	11	11	394	P	0.01416	11	-3.7	-4.3	394	D	0.99998
267035_at	11	11	5047.5	P	0.000244	11	0.8	0.3	5047.5	I	0.000865
267036_at	11	11	266.4	P	0.000732	11	-0.2	-0.8	266.4	NC	0.570859
267037_at	11	11	10.4	A	0.753906	11	-4.8	-7	10.4	D	0.99997
267038_at	11	11	97.7	P	0.037598	11	-2.1	-3.4	97.7	D	0.999977
267039_at	11	11	113	A	0.303711	11	0.7	0.3	113	NC	0.222749
267040_at	11	11	203.8	A	0.219482	11	-0.2	-0.8	203.8	NC	0.900148
267041_at	11	11	83.3	A	0.080566	11	-0.5	-1.7	83.3	NC	0.921063
267042_at	11	11	32.7	A	0.398926	11	0.2	-1.3	32.7	NC	0.054022
267043_at	11	11	106.8	A	0.246094	11	0.1	-0.5	106.8	NC	0.342437
267044_at	11	11	6.5	A	0.969727	11	-3.6	-5.5	6.5	D	0.999932
267045_at	11	11	16.4	A	0.850342	11	0.2	-0.3	16.4	NC	0.805199
267046_at	11	11	67.7	A	0.633789	11	2	0.4	67.7	NC	0.111714
267047_at	11	11	34.9	A	0.888428	11	-2.2	-3.7	34.9	NC	0.757415
267048_at	11	11	91.6	A	0.366211	11	-1.6	-2.6	91.6	D	0.999965
267049_at	11	11	9.4	A	0.72583	11	0.4	-0.3	9.4	NC	0.153232
267022_at	11	11	81.2	A	0.19458	11	3.3	1.4	81.2	NC	0.022932
267023_at	11	11	13706.1	P	0.000244	11	2.6	2.2	13706.1	I	2e-05
267024_s_at	11	11	84.3	A	0.067627	11	1.2	-0.2	84.3	NC	0.5
266994_at	11	11	82.3	A	0.219482	11	1	0.5	82.3	NC	0.099852
266995_at	11	11	1482.8	P	0.000244	11	3.1	1.2	1482.8	I	0.000147
266996_at	11	11	104.7	A	0.334473	11	0.5	0.1	104.7	NC	0.105663
266997_at	11	11	190.9	M	0.056152	11	-1.2	-2	190.9	NC	0.916174
266998_at	11	11	120.6	A	0.303711	11	2.5	0	120.6	NC	0.403812
266999_at	11	11	154.3	A	0.095215	11	-1	-2.4	154.3	NC	0.989865
267000_at	11	11	777.4	P	0.000244	11	-0.9	-1.4	777.4	D	0.99996
267001_at	11	11	918.2	P	0.000244	11	0.1	-0.2	918.2	NC	0.5
267002_s_at	11	11	32146.7	P	0.000244	11	1.2	1	32146.7	I	4.6e-05
267003_at	11	11	106.9	P	0.046143	11	-0.9	-1.8	106.9	NC	0.987976
267004_at	11	11	317.6	P	0.023926	11	-0.7	-1.3	317.6	D	0.999654
267005_at	11	11	360.8	P	0.00293	11	-0.8	-1.2	360.8	D	0.999611
267006_at	11	11	210.9	A	0.219482	11	0.7	-0.2	210.9	NC	0.050553
267007_at	11	11	2676.8	P	0.000732	11	0	-0.4	2676.8	NC	0.5
267008_at	11	11	6307.5	P	0.000244	11	3.5	3.2	6307.5	I	2e-05
267009_at	11	11	172.9	P	0.037598	11	-0.2	-1	172.9	NC	0.938478
267010_at	11	11	76.3	A	0.5	11	1.1	0.2	76.3	NC	0.131343
267011_at	11	11	21.8	A	0.753906	11	-0.8	-2.4	21.8	NC	0.645558
267012_at	11	11	105.2	A	0.334473	11	2.1	0.6	105.2	NC	0.024755
267013_at	11	11	13.2	A	0.533936	11	-0.5	-2	13.2	NC	0.48058
267014_at	11	11	206.6	P	0.01416	11	-0.8	-1.4	206.6	NC	0.861614
267015_at	11	11	480.8	P	0.023926	11	-1.3	-1.6	480.8	D	0.99998
267016_at	11	11	143.3	A	0.111572	11	1.4	1	143.3	MI	0.004925
267017_at	11	11	96.2	P	0.008057	11	-0.9	-1.7	96.2	D	0.999654
267018_at	11	11	305.5	P	0.037598	11	-0.2	-1	305.5	NC	0.805199
267019_at	11	11	394.7	P	0.00415	11	0.3	-0.1	394.7	NC	0.5
267020_at	11	11	94.6	P	0.023926	11	0.2	-0.4	94.6	NC	0.493524
267021_at	11	11	63	A	0.246094	11	0.2	-0.5	63	NC	0.145682
266987_at	11	11	75.5	A	0.466064	11	-0.8	-1.6	75.5	NC	0.5
266988_at	11	11	39.3	A	0.246094	11	0.5	-0.7	39.3	NC	0.138386
266989_at	11	11	35.3	A	0.27417	11	-1.8	-2.9	35.3	D	0.999448
266990_at	11	11	426.6	P	0.030273	11	0.5	0.1	426.6	NC	0.012024
266991_at	11	11	385.3	A	0.080566	11	-0.5	-1.5	385.3	D	0.999853
266992_at	11	11	4742	P	0.000244	11	5.5	4.3	4742	I	2e-05
266993_at	11	11	798.3	P	0.000244	11	2.8	2.3	798.3	I	2e-05
266962_at	11	11	638.9	P	0.000244	11	4.1	3.7	638.9	I	2e-05
266963_at	11	11	701.3	P	0.001953	11	-1.7	-2.2	701.3	D	0.99998
266964_at	11	11	968.9	P	0.000244	11	1.6	1.3	968.9	I	2e-05
266965_at	11	11	93.9	A	0.246094	11	0.9	0.1	93.9	NC	0.038415
266966_at	11	11	51.5	A	0.219482	11	1.7	-0.1	51.5	NC	0.099852
266967_at	11	11	101.2	A	0.334473	11	1.2	0.4	101.2	NC	0.00712
266968_at	11	11	4156.1	P	0.000244	11	2.1	1.5	4156.1	I	2e-05
266969_at	11	11	191.9	P	0.005859	11	1.3	0.1	191.9	NC	0.124552
266970_at	11	11	34.8	A	0.601074	11	1.7	0.9	34.8	NC	0.118009
266971_at	11	11	381.7	P	0.010742	11	0	-0.7	381.7	NC	0.5
266972_at	11	11	93.2	A	0.171387	11	0.7	-0.4	93.2	NC	0.044149
266973_at	11	11	102.7	P	0.010742	11	1	0.3	102.7	I	0.003041
266974_at	11	11	4.5	A	0.932373	11	1.2	-0.5	4.5	NC	0.330589
266975_at	11	11	362.1	P	0.00415	11	1.6	0.3	362.1	I	0.00249
266976_at	11	11	88.3	A	0.366211	11	0.5	-0.4	88.3	NC	0.242585
266977_at	11	11	3497.7	P	0.000244	11	5.7	4.9	3497.7	I	2e-05
266978_at	11	11	64.7	A	0.111572	11	0.5	-1	64.7	NC	0.213188
266979_at	11	11	1160.2	P	0.000244	11	3.9	2.6	1160.2	I	2e-05
266980_at	11	11	1006.1	P	0.000244	11	0.7	0.4	1006.1	I	0.000618
266981_at	11	11	679.4	P	0.000244	11	-2	-2.6	679.4	D	0.99998
266982_at	11	11	179.7	P	0.008057	11	-0.6	-1.1	179.7	D	0.998514
266983_at	11	11	2137.3	P	0.000732	11	1.8	1.3	2137.3	I	2e-05
266984_at	11	11	6925.3	P	0.000244	11	3.4	2.8	6925.3	I	2e-05
266985_at	11	11	370.3	P	0.01416	11	-0.8	-1.4	370.3	D	0.999135
266986_at	11	11	485.7	A	0.129639	11	-2	-3.4	485.7	D	0.99998
266959_at	11	11	70.9	A	0.334473	11	0.2	-0.7	70.9	NC	0.342437
266960_at	11	11	18.5	A	0.753906	11	-2.2	-3.8	18.5	NC	0.5
266961_at	11	11	9.1	A	0.828613	11	-2.6	-4.6	9.1	NC	0.861614
266931_at	11	11	10.2	A	0.943848	11	0.5	0.1	10.2	NC	0.366593
266932_s_at	11	11	15.7	A	0.601074	11	-3.4	-5.7	15.7	NC	0.986922
266933_at	11	11	7.9	A	0.567627	11	-2.3	-4.9	7.9	NC	0.330589
266934_at	11	11	134.6	A	0.303711	11	-0.3	-1.2	134.6	D	0.998514
266935_at	11	11	2480.1	P	0.00293	11	3	2.5	2480.1	I	0.004073
266936_at	11	11	27.7	A	0.5	11	-0.7	-2.8	27.7	NC	0.5
266937_at	11	11	4.1	A	0.980469	11	1.3	-1.3	4.1	NC	0.777251
266938_at	11	11	372.8	P	0.000244	11	-1.9	-2.4	372.8	D	0.99998
266939_at	11	11	4732.3	P	0.000244	11	-2.3	-2.9	4732.3	D	0.99998
266940_at	11	11	20.9	A	0.696289	11	-1.4	-3.4	20.9	NC	0.725952
266941_at	11	11	206.2	P	0.00293	11	1.3	0.2	206.2	NC	0.019624
266942_at	11	11	272	P	0.00415	11	-0.3	-1.3	272	NC	0.955851
266943_at	11	11	181.7	P	0.00293	11	0.8	-0.4	181.7	NC	0.035785
266944_at	11	11	149.5	A	0.095215	11	0	-0.7	149.5	NC	0.37888
266945_at	11	11	10.4	A	0.870361	11	0.4	-0.3	10.4	NC	0.5
266946_at	11	11	165.4	A	0.171387	11	-4	-5.3	165.4	D	0.99998
266947_at	11	11	6.5	A	0.888428	11	0.5	-0.5	6.5	NC	0.822588
266948_at	11	11	217.1	P	0.037598	11	0.6	-0.3	217.1	NC	0.242585
266949_s_at	11	11	2043	P	0.000732	11	2	1.3	2043	I	0.000101
266950_at	11	11	231	P	0.001953	11	-1.6	-2.4	231	D	0.999448
266951_at	11	11	10.2	A	0.870361	11	-3.1	-3.7	10.2	D	0.999811
266952_at	11	11	192	P	0.010742	11	1	0.1	192	NC	0.024755
266953_at	11	11	12	A	0.533936	11	-3.5	-5.9	12	NC	0.633407
266954_at	11	11	47.4	A	0.696289	11	2.4	0.4	47.4	NC	0.645558
266955_at	11	11	454.1	P	0.030273	11	-0.7	-1.1	454.1	D	0.999954
266956_at	11	11	277	P	0.00293	11	-1.1	-1.6	277	D	0.999853
266957_at	11	11	89.5	P	0.046143	11	-2.2	-3.2	89.5	D	0.99998
266958_at	11	11	274.3	P	0.00415	11	-2.2	-3	274.3	D	0.99998
266899_at	11	11	472.5	P	0.023926	11	0.9	-0.5	472.5	I	0.001651
266900_at	11	11	29.8	A	0.80542	11	2.5	0.8	29.8	NC	0.252851
266901_at	11	11	266.8	P	0.000244	11	0.9	-0.4	266.8	I	0.000966
266902_at	11	11	62.8	A	0.246094	11	1	0.8	62.8	NC	0.138386
266903_at	11	11	16.2	A	0.828613	11	-3.9	-5.1	16.2	D	0.995519
266904_at	11	11	4764.4	P	0.000244	11	1.7	1.5	4764.4	I	2e-05
266905_at	11	11	612.5	P	0.00415	11	-2.7	-3.2	612.5	D	0.99998
266906_at	11	11	457.2	P	0.000244	11	-1.1	-1.4	457.2	D	0.99998
266907_at	11	11	74.3	A	0.334473	11	-0.6	-1.5	74.3	NC	0.681091
266908_at	11	11	33.3	A	0.601074	11	-0.6	-1	33.3	NC	0.213188
266909_at	11	11	162.4	A	0.129639	11	4.5	2.8	162.4	I	0.001832
266910_at	11	11	273.4	P	0.018555	11	0	-0.8	273.4	NC	0.703911
266911_at	11	11	369.6	P	0.000244	11	0.3	-0.4	369.6	NC	0.284967
266912_at	11	11	87.5	A	0.366211	11	0.3	-1.1	87.5	NC	0.284967
266913_at	11	11	28.9	A	0.533936	11	-2.3	-3.7	28.9	D	0.999693
266914_at	11	11	11	A	0.780518	11	-2.6	-3.8	11	D	0.99775
266915_at	11	11	132.5	P	0.030273	11	-0.3	-1.2	132.5	NC	0.596188
266916_at	11	11	133.9	A	0.219482	11	-1.2	-2.1	133.9	D	0.999948
266917_at	11	11	8.9	A	0.533936	11	-1.9	-4.1	8.9	NC	0.822588
266918_at	11	11	40.9	A	0.303711	11	0	-0.7	40.9	NC	0.366593
266919_at	11	11	110.5	A	0.171387	11	1	-0.7	110.5	NC	0.296089
266920_at	11	11	534.8	P	0.010742	11	5.5	2.9	534.8	I	2e-05
266921_at	11	11	78.9	A	0.466064	11	-2.5	-3.6	78.9	D	0.999448
266922_s_at	11	11	523.3	P	0.023926	11	-0.1	-0.9	523.3	NC	0.747149
266923_at	11	11	4060.5	P	0.000244	11	1.4	1.1	4060.5	I	2e-05
266924_at	11	11	266.5	P	0.023926	11	-0.9	-1.7	266.5	D	0.999382
266925_at	11	11	7254.1	P	0.000244	11	3	2.5	7254.1	I	2e-05
266926_at	11	11	97.5	P	0.018555	11	-2	-2.9	97.5	D	0.99751
266927_at	11	11	2390.1	P	0.000244	11	-0.9	-1.6	2390.1	D	0.99997
266928_at	11	11	735.2	P	0.000244	11	-0.4	-0.7	735.2	NC	0.921063
266929_at	11	11	181.3	P	0.023926	11	-2.2	-3.1	181.3	D	0.99996
266930_at	11	11	17.2	A	0.753906	11	-0.5	-1.7	17.2	NC	0.5
266896_at	11	11	520.3	P	0.001221	11	-1.2	-1.4	520.3	D	0.99998
266897_at	11	11	5093.8	P	0.000244	11	-1.5	-1.9	5093.8	D	0.99998
266898_at	11	11	721.3	P	0.000244	11	-1.7	-2.2	721.3	D	0.99998
266867_at	11	11	178	P	0.001953	11	-1.4	-2.1	178	D	0.99997
266868_at	11	11	59.5	P	0.030273	11	-0.1	-1.7	59.5	NC	0.703911
266869_at	11	11	120.9	A	0.366211	11	-1	-1.7	120.9	D	0.999654
266870_at	11	11	59.1	A	0.303711	11	1	0	59.1	MI	0.004925
266871_at	11	11	318.8	M	0.056152	11	0	-1.1	318.8	NC	0.124552
266872_at	11	11	406.6	P	0.000244	11	1.4	0.6	406.6	I	0.000492
266873_at	11	11	133	A	0.129639	11	-0.6	-1.9	133	NC	0.916174
266874_at	11	11	178.1	P	0.000244	11	-0.6	-1.2	178.1	NC	0.916174
266875_at	11	11	56.5	A	0.27417	11	0.3	-1	56.5	NC	0.366593
266876_at	11	11	1230.4	P	0.00415	11	0.4	-0.1	1230.4	NC	0.284967
266877_at	11	11	5.4	A	0.80542	11	-4.4	-5.3	5.4	NC	0.952736
266878_at	11	11	194	A	0.303711	11	2	0.3	194	NC	0.318909
266879_at	11	11	96.5	A	0.334473	11	0.2	-0.6	96.5	NC	0.194801
266880_at	11	11	426.7	P	0.008057	11	-0.8	-1.1	426.7	D	0.999932
266881_at	11	11	193.2	P	0.023926	11	-2.1	-2.8	193.2	D	0.99998
266882_at	11	11	214.2	P	0.010742	11	-2.8	-2.9	214.2	D	0.99998
266883_at	11	11	108.5	A	0.219482	11	3.5	1.3	108.5	NC	0.015426
266884_at	11	11	228.4	P	0.030273	11	1.3	1	228.4	I	0.000114
266885_at	11	11	664.9	P	0.000244	11	-0.5	-0.9	664.9	D	0.999977
266886_at	11	11	9.9	A	0.919434	11	-2.1	-3.7	9.9	NC	0.786812
266887_at	11	11	1622.4	P	0.000732	11	0	-0.3	1622.4	NC	0.5
266888_s_at	11	11	514.4	P	0.000244	11	-2.2	-2.6	514.4	D	0.999977
266889_at	11	11	433.6	P	0.030273	11	1.1	0.6	433.6	I	0.000389
266890_at	11	11	1417.2	P	0.001221	11	-1.3	-1.8	1417.2	D	0.99998
266891_at	11	11	96.2	P	0.037598	11	0.2	-1.2	96.2	NC	0.545234
266892_at	11	11	1635.2	P	0.000732	11	-2	-2.4	1635.2	D	0.99997
266893_at	11	11	270.8	P	0.00415	11	-0.4	-1.4	270.8	NC	0.942324
266894_at	11	11	84.1	A	0.5	11	0.3	0.1	84.1	NC	0.5
266895_at	11	11	100.5	A	0.5	11	-5.6	-7.2	100.5	D	0.99998
266836_at	11	11	21.2	A	0.633789	11	-3.5	-5.4	21.2	D	0.99775
266837_x_at	11	11	5.3	A	0.976074	11	-3.5	-6.3	5.3	NC	0.875448
266838_at	11	11	201.1	A	0.171387	11	0.5	-0.7	201.1	NC	0.252851
266839_at	11	11	476.6	P	0.018555	11	0.2	-0.2	476.6	NC	0.5
266840_at	11	11	7.5	A	0.850342	11	0.9	-2.5	7.5	NC	0.62112
266841_at	11	11	349.9	P	0.000244	11	2	1.2	349.9	I	2e-05
266842_at	11	11	555.5	P	0.000244	11	-0.6	-1.1	555.5	NC	0.993497
266843_at	11	11	92.3	A	0.067627	11	0	-1.2	92.3	NC	0.203871
266844_at	11	11	9	A	0.919434	11	0.3	-0.8	9	NC	0.838962
266845_at	11	11	119.9	A	0.27417	11	-0.8	-1.6	119.9	NC	0.5
266846_at	11	11	484.9	P	0.018555	11	-0.2	-0.7	484.9	NC	0.987976
266847_at	11	11	610.2	P	0.000244	11	-1.5	-2	610.2	D	0.99998
266848_at	11	11	542.3	P	0.000244	11	-0.6	-1.2	542.3	NC	0.969033
266849_at	11	11	16	A	0.828613	11	-0.5	-1.8	16	NC	0.39129
266850_at	11	11	110.8	P	0.046143	11	1.3	0.5	110.8	NC	0.105663
266851_at	11	11	4.2	A	0.943848	11	0.2	-1.7	4.2	NC	0.861614
266852_at	11	11	247.4	A	0.067627	11	-0.2	-0.7	247.4	NC	0.992212
266853_at	11	11	8.9	A	0.919434	11	-2	-4	8.9	NC	0.767451
266854_at	11	11	433.7	P	0.018555	11	0.9	-0.2	433.7	NC	0.006503
266855_at	11	11	699.5	P	0.001221	11	0.9	0.4	699.5	I	0.000552
266856_at	11	11	228.5	A	0.067627	11	-4.7	-5.1	228.5	D	0.99998
266857_at	11	11	1151.5	P	0.000244	11	-0.1	-0.8	1151.5	NC	0.692594
266858_at	11	11	427	P	0.000244	11	-0.4	-1	427	NC	0.992212
266859_at	11	11	3.2	A	0.999756	11	0.3	-0.2	3.2	NC	0.796129
266860_at	11	11	212.2	A	0.111572	11	1.2	0.7	212.2	I	0.001201
266861_at	11	11	637.6	P	0.001953	11	-0.7	-1.5	637.6	D	0.999693
266862_at	11	11	6	A	0.780518	11	-2.2	-3.4	6	NC	0.846768
266863_at	11	11	516.5	P	0.005859	11	-0.7	-1.2	516.5	D	0.999954
266864_at	11	11	937.8	P	0.023926	11	-0.6	-1.3	937.8	D	0.99997
266865_at	11	11	2090.3	P	0.001221	11	-1.6	-2.1	2090.3	D	0.99998
266866_at	11	11	39.2	A	0.334473	11	-6.6	-8	39.2	D	0.99998
266832_at	11	11	13486	P	0.000244	11	5.4	3.6	13486	I	2e-05
266833_at	11	11	31.4	A	0.129639	11	3.6	1	31.4	NC	0.111714
266834_s_at	11	11	6128.2	P	0.000244	11	4.5	3.8	6128.2	I	2e-05
266835_at	11	11	881.3	P	0.000732	11	0.5	-0.2	881.3	NC	0.008511
266804_at	11	11	547.2	P	0.000244	11	-1.7	-2.4	547.2	D	0.99998
266805_at	11	11	229.4	P	0.037598	11	1.3	0.5	229.4	I	0.003041
266806_at	11	11	681.4	P	0.000732	11	-0.6	-1.1	681.4	D	0.999853
266807_at	11	11	238.9	P	0.046143	11	0.5	-0.5	238.9	NC	0.5
266808_at	11	11	215.2	A	0.111572	11	-4.1	-5.4	215.2	D	0.99998
266809_at	11	11	417.7	P	0.001953	11	0.3	-0.5	417.7	NC	0.5
266810_at	11	11	12.7	A	0.904785	11	0.7	-1.5	12.7	NC	0.5
266811_at	11	11	75.9	A	0.398926	11	-0.7	-1.8	75.9	NC	0.681091
266812_at	11	11	31.3	A	0.567627	11	-1.2	-2.3	31.3	NC	0.558077
266813_at	11	11	3254.3	P	0.000244	11	1.5	1.2	3254.3	I	2e-05
266814_at	11	11	7.5	A	0.904785	11	-1.9	-3.7	7.5	NC	0.969033
266815_at	11	11	611.1	P	0.000732	11	0.1	-0.5	611.1	NC	0.5
266816_at	11	11	1651.4	P	0.000244	11	0.4	0.2	1651.4	NC	0.5
266817_at	11	11	113.1	A	0.111572	11	0.5	-0.7	113.1	NC	0.715033
266818_at	11	11	181.5	P	0.000244	11	-1.5	-2.2	181.5	D	0.99751
266819_at	11	11	1871.3	P	0.000244	11	-0.2	-0.7	1871.3	NC	0.777251
266820_at	11	11	90.4	A	0.366211	11	-1.8	-2.8	90.4	D	0.99996
266821_at	11	11	213.9	P	0.00415	11	3.2	2.3	213.9	I	2e-05
266822_at	11	11	457.1	P	0.00415	11	-2.6	-3	457.1	D	0.99998
266823_at	11	11	26.6	A	0.533936	11	-0.8	-2.4	26.6	NC	0.48058
266824_at	11	11	243.3	P	0.037598	11	-0.8	-1.7	243.3	NC	0.938478
266825_at	11	11	212	P	0.00415	11	2.1	0.9	212	I	0.000492
266826_at	11	11	846.8	P	0.000244	11	1.5	1.4	846.8	I	2e-05
266827_at	11	11	25.5	A	0.633789	11	2.3	0.1	25.5	NC	0.62112
266828_at	11	11	18.3	A	0.567627	11	0.4	-0.8	18.3	NC	0.047264
266829_at	11	11	4.6	A	0.850342	11	1.2	-1.2	4.6	NC	0.5
266830_at	11	11	111.4	A	0.303711	11	-0.1	-1.2	111.4	NC	0.5
266831_at	11	11	108.9	A	0.533936	11	-1.2	-2.3	108.9	NC	0.964215
266797_at	11	11	40.6	A	0.334473	11	0	-1	40.6	NC	0.028766
266798_at	11	11	656.5	P	0.001221	11	3.3	2.3	656.5	I	2e-05
266799_at	11	11	384.9	P	0.010742	11	1.5	0.7	384.9	I	0.000492
266800_at	11	11	11250.4	P	0.000244	11	11.3	9.8	11250.4	I	2e-05
266801_at	11	11	54.3	A	0.5	11	-1.3	-2.2	54.3	D	0.99998
266802_at	11	11	149.6	P	0.037598	11	-3.7	-4.4	149.6	D	0.99998
266803_at	11	11	1022.1	P	0.010742	11	-2.4	-3	1022.1	D	0.99998
266773_at	11	11	42.9	A	0.533936	11	2.4	1	42.9	NC	0.065566
266774_at	11	11	36.3	A	0.432373	11	-2.2	-3.4	36.3	D	0.999034
266775_at	11	11	346.6	P	0.001221	11	2.2	1.5	346.6	I	2e-05
266776_at	11	11	124.5	A	0.171387	11	-0.8	-1.2	124.5	NC	0.990708
266777_at	11	11	890.7	P	0.000244	11	-0.8	-1.3	890.7	D	0.999611
266778_at	11	11	121.2	A	0.432373	11	1.1	0	121.2	NC	0.681091
266779_at	11	11	46.9	A	0.398926	11	2.5	0	46.9	NC	0.019624
266780_at	11	11	181.1	P	0.000732	11	2.5	1.8	181.1	I	2e-05
266781_at	11	11	148.3	A	0.303711	11	-0.4	-1.2	148.3	NC	0.986922
266782_at	11	11	1198.4	P	0.00293	11	6.5	4.6	1198.4	I	2.7e-05
266783_at	11	11	6.2	A	0.998779	11	0.2	-0.8	6.2	NC	0.977068
266784_at	11	11	107.8	M	0.056152	11	1.9	0.8	107.8	NC	0.013078
266785_at	11	11	12.9	A	0.633789	11	-1.6	-3.9	12.9	NC	0.232549
266786_at	11	11	92.6	P	0.008057	11	0.8	0	92.6	NC	0.138386
266787_at	11	11	34.9	A	0.601074	11	2.2	0.3	34.9	NC	0.083826
266788_at	11	11	13.5	A	0.932373	11	0.4	-0.3	13.5	NC	0.777251
266789_at	11	11	3011.3	P	0.000244	11	-0.4	-1	3011.3	NC	0.911062
266790_at	11	11	191.9	P	0.01416	11	-1	-1.9	191.9	D	0.998664
266791_at	11	11	1125.4	P	0.000732	11	0.8	0.4	1125.4	I	0.000774
266792_at	11	11	1302.1	P	0.000244	11	1.4	0.4	1302.1	I	4e-05
266793_at	11	11	75.5	A	0.665527	11	-0.5	-1.4	75.5	D	0.996301
266794_at	11	11	128.3	A	0.567627	11	3.9	1.4	128.3	NC	0.035785
266795_at	11	11	91.9	A	0.27417	11	-2.3	-3.4	91.9	D	0.999899
266796_at	11	11	136.7	M	0.056152	11	-0.1	-1	136.7	NC	0.5
266769_s_at	11	11	20.1	A	0.601074	11	-1.6	-3	20.1	D	0.999308
266770_at	11	11	463.4	P	0.01416	11	1.6	1	463.4	I	0.004073
266771_s_at	11	11	261.6	P	0.018555	11	0.4	0.2	261.6	NC	0.318909
266772_s_at	11	11	173	P	0.037598	11	1.8	0.8	173	I	0.000241
266741_s_at	11	11	33.9	A	0.398926	11	-0.9	-2.4	33.9	NC	0.767451
266742_at	11	11	396.4	P	0.037598	11	0.4	-0.7	396.4	NC	0.131343
266743_at	11	11	11395.5	P	0.000244	11	9	6.8	11395.5	I	2e-05
266744_at	11	11	866	P	0.000732	11	0	-0.4	866	NC	0.5
266745_at	11	11	15	A	0.27417	11	-0.7	-2.4	15	NC	0.558077
266746_s_at	11	11	4257.2	P	0.000244	11	4.1	3.3	4257.2	I	2e-05
266747_at	11	11	842.1	P	0.008057	11	0.1	-0.3	842.1	NC	0.633407
266748_at	11	11	1822.6	P	0.00293	11	2.6	1.6	1822.6	I	0.000492
266749_at	11	11	4203.8	P	0.000244	11	4.2	3.3	4203.8	I	2e-05
266750_s_at	11	11	2.8	A	0.962402	11	0.5	-1.7	2.8	NC	0.558077
266751_at	11	11	118.1	A	0.567627	11	0.3	-1	118.1	NC	0.138386
266752_at	11	11	134.9	A	0.19458	11	-1.7	-2.8	134.9	D	0.99998
266753_at	11	11	8.3	A	0.850342	11	-1.9	-2.9	8.3	NC	0.232549
266754_at	11	11	25.2	A	0.753906	11	0.5	-0.2	25.2	NC	0.342437
266755_at	11	11	34.5	A	0.601074	11	0.9	0.8	34.5	NC	0.050553
266756_at	11	11	154.7	P	0.00415	11	0.1	-0.5	154.7	NC	0.5
266757_at	11	11	6.7	A	0.633789	11	-3.8	-6	6.7	D	0.999911
266758_at	11	11	290.8	P	0.000244	11	0.6	-0.2	290.8	MI	0.004925
266759_at	11	11	68.7	A	0.19458	11	0.5	-0.1	68.7	NC	0.124552
266760_at	11	11	120.2	A	0.366211	11	3.4	1.5	120.2	NC	0.088938
266761_at	11	11	183.5	P	0.018555	11	2.6	1.2	183.5	I	0.000966
266762_at	11	11	10.6	A	0.753906	11	1.1	0.2	10.6	NC	0.5
266763_at	11	11	4839	P	0.000244	11	0.4	0.3	4839	I	0.000865
266764_at	11	11	8.9	A	0.850342	11	0.9	0.2	8.9	NC	0.161038
266765_at	11	11	10.4	A	0.870361	11	-0.1	-0.6	10.4	NC	0.952736
266766_at	11	11	120.2	A	0.095215	11	0.5	-0.6	120.2	NC	0.074268
266767_at	11	11	1129.2	P	0.001953	11	0.3	-0.3	1129.2	NC	0.330589
266768_s_at	11	11	2728	P	0.000732	11	-0.4	-0.9	2728	NC	0.955851
266734_at	11	11	739.3	P	0.001953	11	0.5	0.2	739.3	NC	0.099852
266735_at	11	11	218.1	A	0.129639	11	-1.2	-2.2	218.1	D	0.99987
266736_at	11	11	147.9	A	0.080566	11	2.3	1	147.9	NC	0.054022
266737_at	11	11	1810.4	P	0.000244	11	4.9	4.1	1810.4	I	2e-05
266738_at	11	11	57.3	A	0.246094	11	-0.3	-1.2	57.3	NC	0.894337
266739_at	11	11	11.2	A	0.943848	11	-2	-3.3	11.2	NC	0.888286
266740_at	11	11	87.4	A	0.067627	11	1.1	-0.3	87.4	NC	0.099852
266710_at	11	11	34.5	A	0.5	11	-1.7	-1.7	34.5	NC	0.5
266711_at	11	11	11.3	A	0.72583	11	-1.4	-3.1	11.3	NC	0.416433
266712_at	11	11	55.3	A	0.466064	11	-0.4	-1.9	55.3	NC	0.5
266713_at	11	11	25.2	A	0.696289	11	1.4	-0.9	25.2	NC	0.083826
266714_at	11	11	8.8	A	0.780518	11	0.6	-0.1	8.8	NC	0.078937
266715_at	11	11	188.8	P	0.010742	11	0.9	0.5	188.8	I	0.001832
266716_at	11	11	12515.2	P	0.000244	11	1.8	1.3	12515.2	I	2e-05
266717_at	11	11	244.9	P	0.030273	11	0.9	0.3	244.9	NC	0.013078
266718_at	11	11	3102.6	P	0.000244	11	-0.2	-0.7	3102.6	NC	0.777251
266719_at	11	11	87.9	A	0.129639	11	-6.2	-6.8	87.9	D	0.99998
266720_s_at	11	11	14.5	A	0.533936	11	-6	-8.3	14.5	D	0.99998
266721_at	11	11	250.3	P	0.046143	11	0.4	-0.5	250.3	NC	0.5
266722_at	11	11	96.8	A	0.19458	11	0.3	-0.2	96.8	NC	0.203871
266723_at	11	11	7.3	A	0.994141	11	0.3	-0.9	7.3	NC	0.911062
266724_at	11	11	44.2	A	0.149658	11	0.1	-1.2	44.2	NC	0.39129
266725_at	11	11	20.8	A	0.567627	11	-1.4	-3.6	20.8	NC	0.39129
266726_at	11	11	45.2	A	0.533936	11	1.9	0.5	45.2	NC	0.169098
266727_at	11	11	95.3	A	0.129639	11	-2.3	-2.8	95.3	D	0.999965
266728_at	11	11	482.5	A	0.149658	11	0	-0.7	482.5	NC	0.900148
266729_at	11	11	5.9	A	0.870361	11	0.5	-0.3	5.9	NC	0.203871
266730_at	11	11	5.8	A	0.5	11	-0.8	-1.9	5.8	NC	0.942324
266731_at	11	11	23	A	0.5	11	-1.8	-3	23	NC	0.545234
266732_at	11	11	911.1	P	0.037598	11	2.4	1.5	911.1	I	0.000774
266733_at	11	11	36.8	A	0.432373	11	-4.9	-5.8	36.8	D	0.999932
266706_at	11	11	5.6	A	0.850342	11	0.5	-1.7	5.6	NC	0.342437
266707_at	11	11	148.7	A	0.219482	11	0	-0.3	148.7	NC	0.330589
266708_at	11	11	96.9	A	0.466064	11	0.8	0.2	96.9	NC	0.061522
266709_at	11	11	861.2	P	0.000732	11	-0.9	-1.1	861.2	D	0.999448
266679_at	11	11	760	P	0.000244	11	1.1	0.6	760	I	0.000114
266680_s_at	11	11	10.9	A	0.962402	11	-1.9	-3.7	10.9	NC	0.894337
266681_at	11	11	4.9	A	0.753906	11	1	0	4.9	NC	0.284967
266682_at	11	11	120.9	A	0.398926	11	0.4	-0.5	120.9	NC	0.054022
266683_at	11	11	214.7	P	0.00293	11	-0.8	-2.2	214.7	NC	0.938478
266684_at	11	11	56.3	A	0.466064	11	-2.1	-3.1	56.3	D	0.99997
266685_at	11	11	681.1	P	0.001953	11	1.5	1.2	681.1	I	0.001832
266686_at	11	11	28.4	A	0.80542	11	0.9	0.4	28.4	NC	0.124552
266687_at	11	11	22.6	A	0.466064	11	-0.7	-2	22.6	NC	0.545234
266688_at	11	11	71.9	A	0.398926	11	3.5	1.6	71.9	I	0.002753
266689_at	11	11	53.9	A	0.398926	11	-2.4	-3.9	53.9	NC	0.971234
266690_at	11	11	42.2	A	0.533936	11	1.8	1.2	42.2	NC	0.467656
266691_at	11	11	117	P	0.046143	11	0.9	-0.1	117	NC	0.006503
266692_at	11	11	67	A	0.366211	11	1.1	0.1	67	MI	0.005933
266693_at	11	11	401.8	P	0.010742	11	-1.3	-1.8	401.8	D	0.999932
266694_at	11	11	2089.2	P	0.000244	11	-0.1	-0.6	2089.2	NC	0.830902
266695_at	11	11	996.2	P	0.001953	11	-2.6	-3.4	996.2	D	0.99998
266696_at	11	11	227.4	P	0.001953	11	-2	-2.9	227.4	D	0.999973
266697_at	11	11	8.3	A	0.904785	11	-0.2	-2	8.3	NC	0.5
266698_at	11	11	583.9	P	0.000244	11	-0.8	-1.7	583.9	D	0.999308
266699_at	11	11	1523.5	P	0.000244	11	0.5	-0.3	1523.5	NC	0.232549
266700_at	11	11	741.7	P	0.00293	11	-0.4	-0.9	741.7	NC	0.988955
266701_at	11	11	587.1	P	0.000244	11	-1.1	-1.5	587.1	D	0.999759
266702_at	11	11	340.4	P	0.010742	11	0	-0.7	340.4	NC	0.5
266703_at	11	11	249.1	P	0.046143	11	-1	-1.5	249.1	MD	0.994591
266704_at	11	11	932.6	P	0.00293	11	-0.4	-0.6	932.6	NC	0.983269
266705_at	11	11	280.1	P	0.000244	11	-1.5	-2.1	280.1	D	0.999759
266678_at	11	11	1113.6	P	0.000244	11	0.3	-0.1	1113.6	NC	0.5
266647_at	11	11	339.9	P	0.001953	11	1.9	1.1	339.9	I	0.001651
266648_at	11	11	297.9	P	0.000244	11	-1.3	-2.1	297.9	D	0.99998
266649_at	11	11	47.4	A	0.466064	11	0	-1.3	47.4	NC	0.318909
266650_at	11	11	437.4	P	0.000244	11	0	-0.6	437.4	NC	0.5
266651_at	11	11	290	P	0.00415	11	-0.7	-1.6	290	D	0.998168
266652_at	11	11	372.3	P	0.000244	11	-2	-2.7	372.3	D	0.99998
266653_at	11	11	553.3	P	0.00415	11	-0.6	-1.3	553.3	D	0.998168
266654_at	11	11	3.7	A	0.976074	11	0.6	0.2	3.7	NC	0.805199
266655_at	11	11	69.8	A	0.303711	11	0	-0.7	69.8	NC	0.633407
266656_at	11	11	770.6	P	0.008057	11	-1.1	-1.4	770.6	D	0.99998
266657_at	11	11	642.9	P	0.046143	11	-1.1	-2.2	642.9	D	0.999899
266658_at	11	11	5466	P	0.000244	11	5.3	4.4	5466	I	2e-05
266659_at	11	11	646.4	P	0.000732	11	0.3	-0.3	646.4	NC	0.48058
266660_at	11	11	90.6	A	0.334473	11	-1.9	-2.7	90.6	D	0.999899
266661_at	11	11	7	A	0.98584	11	0.6	-0.1	7	NC	0.911062
266662_at	11	11	336	P	0.01416	11	-0.7	-1.2	336	D	0.998168
266663_at	11	11	198.6	A	0.067627	11	2.6	0.7	198.6	I	0.000552
266664_at	11	11	178	A	0.366211	11	3	1.1	178	NC	0.099852
266665_at	11	11	32.3	A	0.246094	11	-0.4	-1.1	32.3	NC	0.830902
266666_at	11	11	166	P	0.046143	11	0.5	0.1	166	NC	0.035785
266667_at	11	11	2.7	A	0.633789	11	0.7	0.1	2.7	NC	0.366593
266668_at	11	11	77.8	A	0.398926	11	0.9	-0.1	77.8	NC	0.5
266669_at	11	11	13.8	A	0.888428	11	1.8	0.1	13.8	NC	0.252851
266670_at	11	11	22.7	A	0.72583	11	0.7	0.1	22.7	NC	0.145682
266671_at	11	11	67	A	0.466064	11	-1.3	-2	67	D	0.999786
266672_at	11	11	619.8	P	0.005859	11	-1.3	-1.8	619.8	D	0.99998
266673_at	11	11	6530	P	0.000244	11	1.4	1	6530	I	2e-05
266674_at	11	11	7.1	A	0.981445	11	0.6	-1.1	7.1	NC	0.5
266675_s_at	11	11	16.4	A	0.72583	11	1.1	-0.8	16.4	NC	0.454766
266676_s_at	11	11	37.6	A	0.466064	11	0.4	-0.8	37.6	NC	0.5
266677_at	11	11	100.9	A	0.111572	11	1	0.7	100.9	NC	0.078937
266643_s_at	11	11	154.2	P	0.000244	11	0.7	-0.4	154.2	NC	0.016731
266644_at	11	11	153.7	A	0.398926	11	0.7	0.2	153.7	NC	0.354442
266645_at	11	11	26.6	A	0.567627	11	0.1	-0.6	26.6	NC	0.493524
266646_at	11	11	824.4	P	0.000244	11	-0.8	-1.3	824.4	D	0.999693
266615_s_at	11	11	352.9	P	0.001221	11	1.7	1.2	352.9	I	2e-05
266616_at	11	11	165.6	P	0.01416	11	1.2	0.9	165.6	I	4.6e-05
266617_at	11	11	4030.3	P	0.000244	11	1.5	1	4030.3	I	2.3e-05
266618_at	11	11	39.3	A	0.533936	11	-1.3	-2.2	39.3	D	0.999759
266619_at	11	11	172.7	P	0.01416	11	0.7	0.1	172.7	NC	0.030967
266620_at	11	11	716.2	P	0.00415	11	1.3	0.7	716.2	I	0.000241
266621_at	11	11	995.9	P	0.00415	11	0.7	0.1	995.9	NC	0.012024
266622_at	11	11	8	A	0.904785	11	0.2	-0.2	8	NC	0.545234
266623_at	11	11	300.6	P	0.018555	11	0.5	0	300.6	I	0.001077
266624_s_at	11	11	901.9	P	0.000244	11	0.4	-0.3	901.9	NC	0.213188
266625_at	11	11	37.8	A	0.5	11	-0.8	-1.8	37.8	NC	0.596188
266626_at	11	11	227.8	P	0.005859	11	-1.1	-1.7	227.8	D	0.997968
266627_at	11	11	76.5	A	0.171387	11	-2.6	-4.1	76.5	D	0.999611
266628_at	11	11	225.9	A	0.171387	11	-0.9	-2	225.9	D	0.998664
266629_at	11	11	91.7	A	0.080566	11	1.3	0.9	91.7	NC	0.019624
266630_at	11	11	68.4	A	0.398926	11	2.7	1.5	68.4	NC	0.153232
266631_at	11	11	41.9	A	0.432373	11	3.5	1.9	41.9	NC	0.050553
266632_at	11	11	29.3	A	0.5	11	0.6	-0.6	29.3	NC	0.318909
266633_at	11	11	241	A	0.111572	11	0.2	-0.4	241	NC	0.177412
266634_at	11	11	129.1	M	0.056152	11	-1	-1.4	129.1	D	0.995519
266635_at	11	11	241.5	M	0.056152	11	-2.4	-3.1	241.5	D	0.99996
266636_at	11	11	3646.6	P	0.000244	11	0.2	-0.1	3646.6	NC	0.5
266637_at	11	11	345.8	P	0.046143	11	1.5	0.3	345.8	MI	0.005409
266638_at	11	11	2372.4	P	0.000244	11	0.8	0.3	2372.4	I	0.004073
266639_at	11	11	775.7	P	0.000732	11	-1.5	-1.9	775.7	D	0.99998
266640_at	11	11	5	A	0.932373	11	0.6	-1.4	5	NC	0.39129
266641_at	11	11	228.6	P	0.000244	11	-2.3	-2.9	228.6	D	0.99998
266642_at	11	11	1361.5	P	0.000244	11	0.9	0.4	1361.5	I	0.000307
266608_at	11	11	533	P	0.001953	11	0.7	0.1	533	I	0.000389
266609_at	11	11	2810.4	P	0.000244	11	1.5	0.9	2810.4	I	2.3e-05
266610_at	11	11	68.5	A	0.246094	11	1	-0.8	68.5	NC	0.545234
266611_at	11	11	10.8	A	0.696289	11	1.1	0.2	10.8	NC	0.263341
266612_at	11	11	148.4	A	0.366211	11	0.1	-1.1	148.4	NC	0.969033
266613_at	11	11	11.8	A	0.850342	11	0.1	-1	11.8	NC	0.949447
266614_at	11	11	7751.2	P	0.000244	11	1.5	1	7751.2	I	8.8e-05
266584_s_at	11	11	1.8	A	0.850342	11	1.3	0.4	1.8	NC	0.203871
266585_at	11	11	12.8	A	0.72583	11	0.7	-0.3	12.8	NC	0.038415
266586_s_at	11	11	7.1	A	0.780518	11	0.2	-0.2	7.1	NC	0.5
266587_at	11	11	206.8	P	0.008057	11	-2	-3.3	206.8	D	0.999954
266588_at	11	11	221.5	P	0.000244	11	-2.7	-3.9	221.5	D	0.999853
266589_at	11	11	90.1	P	0.046143	11	-3.1	-3.8	90.1	D	0.99998
266590_at	11	11	198.9	P	0.037598	11	-0.2	-0.5	198.9	NC	0.814019
266591_at	11	11	175.9	A	0.111572	11	-4.3	-5	175.9	D	0.99998
266592_at	11	11	118.9	P	0.023926	11	1.1	-0.1	118.9	NC	0.078937
266593_at	11	11	72	A	0.27417	11	-1.6	-3.5	72	NC	0.988955
266594_at	11	11	72.3	A	0.601074	11	3.1	0.7	72.3	NC	0.161038
266595_at	11	11	216.1	M	0.056152	11	-1.1	-2.1	216.1	D	0.998514
266596_at	11	11	526	P	0.000244	11	2.8	1.5	526	I	2e-05
266597_at	11	11	30.9	A	0.5	11	0.7	-0.8	30.9	NC	0.37888
266598_at	11	11	132.7	A	0.398926	11	3.6	1.7	132.7	NC	0.074268
266599_at	11	11	645.3	P	0.000732	11	0.2	-0.7	645.3	NC	0.532344
266600_at	11	11	42.4	A	0.533936	11	-9.5	-9.9	42.4	D	0.99998
266601_at	11	11	174.4	P	0.00293	11	0.1	-0.9	174.4	NC	0.203871
266602_at	11	11	191.8	A	0.129639	11	1	0.2	191.8	NC	0.242585
266603_at	11	11	11.9	A	0.888428	11	-1.2	-2.3	11.9	NC	0.846768
266604_at	11	11	439.2	P	0.00293	11	-0.2	-0.6	439.2	NC	0.977068
266605_at	11	11	398.3	P	0.000244	11	0.2	-0.2	398.3	NC	0.213188
266606_at	11	11	35	A	0.665527	11	-1.1	-2.7	35	NC	0.777251
266607_at	11	11	28.6	A	0.665527	11	1.1	0.6	28.6	NC	0.035785
266580_at	11	11	2226.9	P	0.000244	11	1.5	1	2226.9	I	2e-05
266581_at	11	11	250.1	P	0.023926	11	0.8	-0.5	250.1	NC	0.01421
266582_at	11	11	349.5	P	0.000244	11	-1.5	-2.3	349.5	D	0.999654
266583_at	11	11	8733.4	P	0.000244	11	0.9	0.6	8733.4	I	2.7e-05
266552_at	11	11	11101.6	P	0.000244	11	2.3	1.9	11101.6	I	2e-05
266553_at	11	11	6470.2	P	0.000244	11	3.1	2.8	6470.2	I	2e-05
266554_s_at	11	11	1365.4	P	0.000244	11	0.2	-0.4	1365.4	NC	0.37888
266555_at	11	11	492.3	P	0.000244	11	-0.4	-0.9	492.3	NC	0.958799
266556_at	11	11	1318.5	P	0.000244	11	-0.9	-1.2	1318.5	D	0.999932
266557_at	11	11	1674.2	P	0.000244	11	-0.7	-1.2	1674.2	D	0.999853
266558_at	11	11	12.2	A	0.567627	11	-0.9	-2.9	12.2	NC	0.284967
266559_at	11	11	3	A	0.888428	11	-0.2	-2.6	3	NC	0.5
266560_at	11	11	5	A	0.919434	11	-1.7	-3.3	5	NC	0.98579
266561_at	11	11	92.7	A	0.129639	11	0.9	0.1	92.7	NC	0.083826
266562_at	11	11	18.8	A	0.5	11	0.9	-0.1	18.8	NC	0.047264
266563_at	11	11	54.7	A	0.334473	11	0	-1.2	54.7	NC	0.467656
266564_at	11	11	60.3	A	0.466064	11	0.8	-0.2	60.3	NC	0.5
266565_at	11	11	24.1	A	0.696289	11	0.7	-1.2	24.1	NC	0.570859
266566_at	11	11	730.7	P	0.000244	11	-1.5	-1.9	730.7	D	0.99998
266567_at	11	11	305.9	A	0.067627	11	-0.1	-0.7	305.9	NC	0.570859
266568_at	11	11	135.1	A	0.129639	11	-0.2	-1	135.1	NC	0.5
266569_at	11	11	57.9	A	0.665527	11	-0.2	-1.2	57.9	NC	0.5
266570_at	11	11	1896.5	P	0.000244	11	1	0.8	1896.5	I	2.7e-05
266571_at	11	11	36	A	0.080566	11	0.3	-0.3	36	NC	0.088938
266572_at	11	11	624.5	P	0.000244	11	0.2	-0.3	624.5	NC	0.5
266573_at	11	11	31.1	A	0.780518	11	3	0.9	31.1	NC	0.5
266574_at	11	11	132.4	A	0.246094	11	-1.8	-3.1	132.4	D	0.99998
266575_at	11	11	418.6	P	0.000244	11	-1.1	-1.8	418.6	D	0.99997
266576_at	11	11	344	P	0.000244	11	-1.1	-1.5	344	D	0.99998
266577_at	11	11	13.1	A	0.366211	11	-0.8	-3.2	13.1	NC	0.657563
266578_at	11	11	52.2	A	0.27417	11	-1	-2.2	52.2	NC	0.911062
266579_at	11	11	421.4	P	0.008057	11	-1.8	-2.4	421.4	D	0.99998
266520_at	11	11	279.2	P	0.005859	11	-0.6	-1.3	279.2	D	0.995519
266521_at	11	11	1235.3	P	0.000244	11	0.3	0	1235.3	NC	0.307406
266522_at	11	11	173	P	0.008057	11	-0.7	-1.7	173	NC	0.846768
266523_at	11	11	462.4	P	0.000244	11	0	-1.2	462.4	NC	0.5
266524_at	11	11	107.4	A	0.149658	11	1.1	0.6	107.4	NC	0.222749
266525_at	11	11	160.8	P	0.037598	11	0.1	-0.7	160.8	NC	0.252851
266526_at	11	11	129.1	A	0.334473	11	0.3	-0.5	129.1	NC	0.657563
266527_at	11	11	68.1	A	0.095215	11	3.1	2	68.1	NC	0.012024
266528_at	11	11	124.1	A	0.334473	11	3.5	0.9	124.1	NC	0.252851
266529_at	11	11	55.4	A	0.080566	11	-1.3	-2.1	55.4	D	0.999759
266530_at	11	11	5.6	A	0.665527	11	0.4	-0.8	5.6	NC	0.203871
266531_at	11	11	68.3	A	0.432373	11	0.7	-0.1	68.3	NC	0.213188
266532_at	11	11	18	A	0.850342	11	1.7	-0.1	18	NC	0.232549
266533_s_at	11	11	10663.7	P	0.000244	11	1.1	1	10663.7	I	2e-05
266534_at	11	11	823.9	P	0.000244	11	-1.5	-2.4	823.9	D	0.999727
266535_s_at	11	11	1074.1	P	0.000244	11	-0.6	-1.2	1074.1	MD	0.995075
266536_at	11	11	13826.9	P	0.000244	11	4.5	4.1	13826.9	I	2e-05
266537_at	11	11	452.6	P	0.000244	11	-0.6	-0.8	452.6	D	0.999932
266538_at	11	11	227.3	P	0.037598	11	0.4	0	227.3	NC	0.5
266539_at	11	11	16.2	A	0.80542	11	-2.9	-5.1	16.2	NC	0.975245
266540_at	11	11	136.1	A	0.334473	11	0	-0.8	136.1	NC	0.692594
266541_at	11	11	412.4	P	0.046143	11	-0.4	-1.1	412.4	NC	0.669411
266542_at	11	11	204.6	P	0.037598	11	-1.4	-2.6	204.6	D	0.999886
266543_at	11	11	7	A	0.780518	11	-2.4	-4.6	7	NC	0.454766
266544_at	11	11	5	A	0.888428	11	-4.1	-6.8	5	NC	0.977068
266545_at	11	11	521.3	P	0.001953	11	-0.3	-1	521.3	NC	0.868657
266546_at	11	11	39.7	A	0.366211	11	2.1	1.3	39.7	NC	0.011045
266547_at	11	11	277.5	P	0.037598	11	-0.6	-1.3	277.5	D	0.998664
266548_at	11	11	28.8	A	0.80542	11	0.4	-0.7	28.8	NC	0.5
266549_at	11	11	115	A	0.246094	11	0	-0.8	115	NC	0.441923
266550_s_at	11	11	5.4	A	0.780518	11	-0.9	-2	5.4	NC	0.945978
266551_at	11	11	1128.6	P	0.00415	11	-1.2	-1.7	1128.6	D	0.99998
266517_at	11	11	58.9	A	0.80542	11	-1.9	-3.1	58.9	D	0.999508
266518_at	11	11	290.3	P	0.008057	11	1.8	0.9	290.3	I	0.000214
266519_at	11	11	253.7	P	0.008057	11	-0.7	-2	253.7	NC	0.981872
266489_at	11	11	64.7	A	0.27417	11	-2.2	-3	64.7	D	0.999911
266490_at	11	11	168.3	A	0.27417	11	-0.1	-1.1	168.3	NC	0.5
266491_at	11	11	3.8	A	0.953857	11	-2.4	-3.6	3.8	NC	0.681091
266492_at	11	11	96	A	0.432373	11	1.7	-0.5	96	NC	0.242585
266493_at	11	11	66.3	A	0.219482	11	0	-0.7	66.3	NC	0.296089
266494_at	11	11	75.3	A	0.334473	11	2.6	1.8	75.3	NC	0.111714
266495_at	11	11	505.3	P	0.001221	11	-2.3	-3.6	505.3	D	0.999448
266496_at	11	11	207.7	A	0.19458	11	0.5	0.1	207.7	NC	0.118009
266497_at	11	11	52.8	A	0.533936	11	-0.4	-1.3	52.8	NC	0.454766
266498_at	11	11	101.9	A	0.219482	11	0.5	-0.5	101.9	NC	0.5
266499_at	11	11	133.8	A	0.171387	11	-0.1	-0.7	133.8	NC	0.5
266500_at	11	11	331.9	P	0.023926	11	5	3.3	331.9	I	5.2e-05
266501_at	11	11	132.3	P	0.037598	11	-0.2	-1	132.3	NC	0.900148
266502_at	11	11	62.1	A	0.398926	11	-1.1	-1.8	62.1	D	0.99751
266503_at	11	11	128.2	A	0.067627	11	-0.1	-1.4	128.2	NC	0.583567
266504_at	11	11	217.3	P	0.018555	11	0.8	0.3	217.3	NC	0.021224
266505_at	11	11	212.2	P	0.037598	11	-0.9	-1.7	212.2	D	0.99994
266506_at	11	11	267.4	A	0.095215	11	-0.4	-1.5	267.4	NC	0.934434
266507_at	11	11	6.7	A	0.969727	11	0.7	-0.5	6.7	NC	0.747149
266508_at	11	11	6.9	A	0.981445	11	-1.6	-2.6	6.9	NC	0.822588
266509_at	11	11	919.9	P	0.000732	11	0.5	-0.1	919.9	NC	0.038415
266510_at	11	11	181.4	P	0.008057	11	1.1	0.2	181.4	NC	0.00712
266511_at	11	11	217.9	P	0.017822	11	0.7	0.3	217.9	NC	0.006503
266512_at	11	11	474.7	P	0.00293	11	-0.7	-1.8	474.7	NC	0.991489
266513_at	11	11	877.2	P	0.000244	11	0.1	-0.5	877.2	NC	0.5
266514_at	11	11	1273.5	P	0.010742	11	-1	-1.5	1273.5	D	0.999973
266515_at	11	11	329.4	P	0.018555	11	-1.7	-2.2	329.4	D	0.999853
266516_at	11	11	130.3	A	0.366211	11	-0.2	-1.2	130.3	NC	0.545234
266482_at	11	11	300.3	P	0.000732	11	-1.3	-1.7	300.3	D	0.999833
266483_at	11	11	566.2	P	0.010742	11	1.8	1.1	566.2	I	0.000214
266484_at	11	11	174.1	A	0.149658	11	-3.5	-4.4	174.1	D	0.99998
266485_at	11	11	49.3	A	0.533936	11	0.1	-0.9	49.3	NC	0.284967
266486_at	11	11	183.2	A	0.246094	11	0.9	-0.3	183.2	NC	0.330589
266487_at	11	11	3	A	0.969727	11	0.6	-1.8	3	NC	0.822588
266488_at	11	11	18.5	A	0.753906	11	-3.5	-6.1	18.5	NC	0.981872
266458_at	11	11	6520	P	0.000244	11	-0.7	-1.1	6520	D	0.99996
266459_at	11	11	703.1	P	0.001221	11	0	-0.6	703.1	NC	0.657563
266460_at	11	11	430.8	P	0.00293	11	1.7	0.8	430.8	I	0.000101
266461_at	11	11	36804.8	P	0.000244	11	2.4	1.7	36804.8	I	2e-05
266462_at	11	11	423.8	P	0.00415	11	-0.2	-1.7	423.8	NC	0.945978
266463_at	11	11	208.8	A	0.633789	11	0.1	-0.7	208.8	NC	0.830902
266464_at	11	11	307	P	0.008057	11	0.2	-0.2	307	NC	0.5
266465_at	11	11	112.3	A	0.095215	11	1.2	-0.1	112.3	NC	0.083826
266466_at	11	11	118.6	A	0.095215	11	-1.3	-1.9	118.6	D	0.999973
266467_at	11	11	308.3	P	0.023926	11	-0.5	-1.6	308.3	D	0.999759
266468_at	11	11	648.8	P	0.00293	11	-0.4	-0.9	648.8	NC	0.978776
266469_at	11	11	90.2	M	0.056152	11	3.4	0.8	90.2	NC	0.074268
266470_at	11	11	57.7	A	0.219482	11	1.7	0.5	57.7	NC	0.074268
266471_at	11	11	136.3	A	0.398926	11	-2.5	-3.8	136.3	D	0.999727
266472_at	11	11	65.5	A	0.149658	11	-1.2	-2.3	65.5	NC	0.945978
266473_at	11	11	158.1	A	0.366211	11	0.8	0.5	158.1	NC	0.203871
266474_at	11	11	94.8	A	0.111572	11	-0.1	-0.9	94.8	NC	0.48058
266475_at	11	11	85.6	A	0.466064	11	2.2	1.4	85.6	NC	0.061522
266476_at	11	11	1338.9	P	0.000244	11	-1.1	-1.6	1338.9	D	0.99996
266477_at	11	11	39.2	A	0.601074	11	-0.5	-1.9	39.2	NC	0.284967
266478_at	11	11	167.4	P	0.008057	11	-0.9	-1.3	167.4	NC	0.966696
266479_at	11	11	60	A	0.219482	11	0.3	-0.9	60	NC	0.274048
266480_at	11	11	344.8	P	0.01416	11	-0.1	-0.7	344.8	NC	0.969033
266481_at	11	11	180.4	P	0.00415	11	-1.2	-1.7	180.4	NC	0.993497
266454_at	11	11	20.8	A	0.567627	11	-0.5	-1.8	20.8	NC	0.5
266455_at	11	11	1453.2	P	0.000732	11	3.9	2.4	1453.2	I	2.3e-05
266456_at	11	11	30.7	A	0.466064	11	-1.9	-4	30.7	NC	0.978776
266457_at	11	11	661.8	P	0.000244	11	-1.9	-2.6	661.8	D	0.99998
266426_x_at	11	11	61.6	A	0.334473	11	2.9	1.4	61.6	NC	0.018128
266427_at	11	11	8.7	A	0.533936	11	0.6	-0.1	8.7	NC	0.48058
266428_at	11	11	1128.8	P	0.000244	11	3.6	2.6	1128.8	I	2e-05
266429_at	11	11	55.1	A	0.067627	11	0.4	-0.9	55.1	NC	0.786812
266430_at	11	11	104	A	0.303711	11	2.9	2	104	NC	0.065566
266431_at	11	11	35.2	A	0.366211	11	-0.4	-1.5	35.2	NC	0.506476
266432_s_at	11	11	11.9	A	0.696289	11	1.1	0.2	11.9	NC	0.736659
266433_at	11	11	15.8	A	0.432373	11	-1.2	-3.1	15.8	NC	0.105663
266434_s_at	11	11	51.7	A	0.334473	11	0.8	-0.8	51.7	NC	0.429141
266435_s_at	11	11	3.5	A	0.943848	11	-2.5	-4	3.5	NC	0.822588
266436_at	11	11	601.1	P	0.001953	11	4.7	2.3	601.1	I	4.6e-05
266437_at	11	11	1333.2	P	0.000244	11	0.9	0.1	1333.2	I	0.001832
266438_at	11	11	8.1	A	0.567627	11	-2.9	-5	8.1	NC	0.633407
266439_s_at	11	11	101.7	P	0.008057	11	0.4	-0.5	101.7	NC	0.177412
266440_at	11	11	136.9	P	0.008057	11	-0.9	-2.8	136.9	NC	0.942324
266441_at	11	11	150.8	A	0.303711	11	-0.3	-0.8	150.8	NC	0.681091
266442_at	11	11	165.5	A	0.334473	11	-0.1	-0.8	165.5	NC	0.715033
266443_at	11	11	42	A	0.466064	11	-0.8	-2	42	NC	0.669411
266444_at	11	11	202.7	P	0.008057	11	2	0.7	202.7	I	0.003699
266445_at	11	11	420.7	P	0.000732	11	-0.4	-1.4	420.7	NC	0.767451
266446_at	11	11	94	A	0.366211	11	1.1	0.6	94	NC	0.033304
266447_at	11	11	2670.3	P	0.000732	11	-0.6	-0.9	2670.3	D	0.999965
266448_s_at	11	11	357.6	P	0.000244	11	-1.1	-2.1	357.6	NC	0.983269
266449_at	11	11	416.7	P	0.000732	11	-1.7	-2.3	416.7	D	0.99998
266450_s_at	11	11	119.1	P	0.000732	11	-1.6	-2.4	119.1	D	0.99998
266451_at	11	11	1535.1	P	0.00293	11	0	-0.6	1535.1	NC	0.703911
266452_at	11	11	568.3	P	0.000244	11	0	-0.7	568.3	NC	0.570859
266453_at	11	11	159.9	A	0.095215	11	1.2	0.8	159.9	I	0.002032
266394_at	11	11	116.9	A	0.303711	11	-1.5	-2.6	116.9	NC	0.988955
266395_at	11	11	228.1	P	0.018555	11	-0.4	-1	228.1	NC	0.669411
266396_at	11	11	1758.6	P	0.000732	11	3.3	2.4	1758.6	I	2e-05
266397_at	11	11	135.5	M	0.056152	11	2.1	1.1	135.5	NC	0.088938
266398_at	11	11	204.2	P	0.01416	11	-1.2	-2.2	204.2	D	0.99775
266399_at	11	11	568.4	P	0.01416	11	-1.3	-2.3	568.4	D	0.999922
266400_at	11	11	193.4	A	0.27417	11	-1	-2.4	193.4	D	0.999308
266401_s_at	11	11	8	A	0.888428	11	-3	-3.6	8	NC	0.657563
266402_at	11	11	185.4	P	0.010742	11	-2.4	-3.3	185.4	D	0.99998
266403_at	11	11	73.7	A	0.095215	11	-0.2	-1.4	73.7	NC	0.5
266404_at	11	11	6.8	A	0.567627	11	-3.1	-5.1	6.8	NC	0.925732
266405_at	11	11	135.1	A	0.171387	11	-0.8	-2.3	135.1	MD	0.994591
266406_at	11	11	65.5	A	0.111572	11	-0.4	-1.2	65.5	MD	0.994591
266407_at	11	11	1002.8	P	0.000244	11	1.6	1.1	1002.8	I	2e-05
266408_at	11	11	77.8	A	0.303711	11	-0.4	-1.2	77.8	NC	0.5
266409_at	11	11	58.6	A	0.780518	11	3.8	2.1	58.6	NC	0.111714
266410_at	11	11	283.3	P	0.023926	11	-0.2	-0.7	283.3	NC	0.861614
266411_at	11	11	264.9	A	0.067627	11	-1.8	-2.7	264.9	D	0.99994
266412_at	11	11	5.7	A	0.753906	11	-0.4	-1.6	5.7	NC	0.692594
266413_at	11	11	415.6	P	0.00293	11	-3.7	-4.4	415.6	D	0.99998
266414_at	11	11	703.5	P	0.000244	11	0.4	0	703.5	NC	0.105663
266415_at	11	11	1108.7	P	0.000732	11	6.5	4.6	1108.7	I	2e-05
266416_at	11	11	462	P	0.000732	11	-0.8	-2.2	462	NC	0.978776
266417_at	11	11	566.6	P	0.008057	11	0.4	-0.2	566.6	NC	0.203871
266418_at	11	11	35.4	A	0.567627	11	-0.8	-2	35.4	NC	0.681091
266419_at	11	11	13.4	A	0.696289	11	-1.9	-3.2	13.4	NC	0.767451
266420_at	11	11	299.9	M	0.056152	11	-0.7	-1.5	299.9	D	0.999611
266421_at	11	11	1466.5	P	0.000732	11	1.6	0.8	1466.5	MI	0.005409
266422_at	11	11	217	M	0.056152	11	-1.2	-2	217	D	0.998799
266423_at	11	11	2.6	A	0.828613	11	-3.6	-5.5	2.6	NC	0.930187
266424_at	11	11	112	A	0.149658	11	0.7	-0.1	112	NC	0.37888
266425_at	11	11	15.7	A	0.665527	11	0.7	-0.5	15.7	NC	0.51942
266391_at	11	11	116.5	P	0.030273	11	1.3	0.4	116.5	NC	0.094279
266392_at	11	11	360.2	A	0.171387	11	5.7	3.9	360.2	NC	0.016731
266393_at	11	11	14.6	A	0.753906	11	3.5	-0.7	14.6	NC	0.203871
266363_at	11	11	171.8	A	0.149658	11	-1.5	-2.2	171.8	D	0.99998
266364_at	11	11	11.5	A	0.533936	11	0.4	0	11.5	NC	0.138386
266365_at	11	11	21.7	A	0.665527	11	-2.7	-4.5	21.7	D	0.998799
266366_at	11	11	6329.6	P	0.001953	11	-0.5	-0.9	6329.6	D	0.999693
266367_s_at	11	11	53.6	A	0.27417	11	1.2	0.3	53.6	NC	0.061522
266368_at	11	11	183.5	P	0.008057	11	-0.2	-0.6	183.5	NC	0.888286
266369_at	11	11	168.6	A	0.466064	11	3	1.6	168.6	NC	0.065566
266370_at	11	11	162.2	P	0.000732	11	-1.1	-1.8	162.2	D	0.999759
266371_at	11	11	1860.7	P	0.001953	11	2.3	1.8	1860.7	I	3e-05
266372_at	11	11	16.9	A	0.633789	11	-2.5	-4	16.9	D	0.998349
266373_x_at	11	11	170	A	0.129639	11	0.1	-0.8	170	NC	0.39129
266374_at	11	11	174.7	A	0.246094	11	0.7	-0.1	174.7	NC	0.028766
266375_at	11	11	23.7	A	0.432373	11	1	-0.2	23.7	NC	0.169098
266376_at	11	11	87.5	A	0.334473	11	1.1	0.5	87.5	NC	0.026698
266377_at	11	11	2.4	A	0.976074	11	0.8	-0.4	2.4	NC	0.153232
266378_at	11	11	15.5	A	0.870361	11	-2	-3.4	15.5	NC	0.5
266379_at	11	11	94	A	0.466064	11	2.1	0.4	94	NC	0.5
266380_at	11	11	223.1	P	0.005859	11	-0.7	-1.4	223.1	D	0.999911
266381_at	11	11	8.4	A	0.981445	11	0.9	-0.4	8.4	NC	0.830902
266382_at	11	11	83.7	A	0.246094	11	1.2	0.4	83.7	NC	0.078937
266383_at	11	11	7.2	A	0.753906	11	0.9	0	7.2	NC	0.645558
266384_at	11	11	106.6	A	0.149658	11	-0.1	-0.5	106.6	NC	0.838962
266385_at	11	11	257.2	P	0.008057	11	1.5	0.2	257.2	NC	0.024755
266386_at	11	11	84.7	A	0.398926	11	2.7	1	84.7	NC	0.118009
266387_at	11	11	5.3	A	0.943848	11	0	-1.2	5.3	NC	0.846768
266388_at	11	11	92.9	P	0.018555	11	-0.3	-1.8	92.9	NC	0.5
266389_s_at	11	11	239.1	P	0.00293	11	-2.1	-3.2	239.1	D	0.999932
266390_at	11	11	69.2	A	0.19458	11	0.1	-0.8	69.2	NC	0.37888
266356_at	11	11	65.6	A	0.19458	11	0.2	-1.1	65.6	NC	0.5
266357_at	11	11	60.1	A	0.219482	11	3.8	0.9	60.1	I	0.002753
266358_at	11	11	23.5	A	0.780518	11	-1.6	-3.1	23.5	NC	0.966696
266359_at	11	11	805.1	P	0.000244	11	-0.7	-1.2	805.1	D	0.999954
266360_at	11	11	2299.3	P	0.000244	11	3.4	1.8	2299.3	I	2.7e-05
266361_at	11	11	149	M	0.056152	11	-0.5	-1.1	149	D	0.998168
266362_at	11	11	160.7	P	0.037598	11	-4.1	-4.7	160.7	D	0.99998
266332_at	11	11	151.7	A	0.246094	11	0.5	-0.4	151.7	NC	0.5
266333_at	11	11	61.3	A	0.398926	11	-2.4	-3.7	61.3	D	0.999965
266334_at	11	11	484.4	P	0.000732	11	1.7	1.2	484.4	I	0.000114
266335_at	11	11	172.9	P	0.046143	11	-1.6	-2.2	172.9	D	0.99998
266336_at	11	11	74.1	A	0.533936	11	0	-0.6	74.1	NC	0.222749
266337_at	11	11	167.3	M	0.056152	11	0.5	-0.1	167.3	NC	0.5
266338_at	11	11	158.9	A	0.067627	11	0	-0.4	158.9	NC	0.916174
266339_s_at	11	11	4.9	A	0.904785	11	-1.2	-2.8	4.9	NC	0.454766
266340_at	11	11	216.1	A	0.067627	11	0	-0.6	216.1	NC	0.692594
266341_at	11	11	111.7	P	0.01416	11	0	-0.9	111.7	NC	0.5
266342_at	11	11	448.8	P	0.001953	11	0	-0.6	448.8	NC	0.633407
266343_at	11	11	83.9	A	0.219482	11	0.8	0	83.9	NC	0.078937
266344_at	11	11	168.9	P	0.023926	11	0.2	-0.8	168.9	NC	0.5
266345_at	11	11	257.7	P	0.046143	11	0.7	-0.4	257.7	NC	0.506476
266346_at	11	11	13.7	A	0.932373	11	0.4	-0.4	13.7	NC	0.5
266347_at	11	11	346	A	0.149658	11	0.1	-0.1	346	NC	0.645558
266348_at	11	11	4020.7	P	0.000244	11	0.4	0.1	4020.7	NC	0.057676
266349_at	11	11	15.7	A	0.828613	11	-4.5	-6.3	15.7	D	0.999965
266350_at	11	11	627.7	P	0.018555	11	-1.1	-1.8	627.7	D	0.99998
266351_at	11	11	2965.5	P	0.000244	11	0.2	-0.2	2965.5	NC	0.263341
266352_at	11	11	293.7	P	0.005859	11	0.2	-0.3	293.7	NC	0.342437
266353_at	11	11	5.6	A	0.904785	11	0.2	-3.1	5.6	NC	0.078937
266354_at	11	11	6.2	A	0.888428	11	0.5	0	6.2	NC	0.124552
266355_at	11	11	207.7	A	0.219482	11	-0.1	-0.8	207.7	NC	0.868657
266328_at	11	11	1229.8	P	0.000244	11	-1	-1.7	1229.8	NC	0.992212
266329_at	11	11	446.8	P	0.000244	11	0.9	0.3	446.8	I	0.000552
266330_at	11	11	17.4	A	0.398926	11	-1.6	-4.3	17.4	NC	0.5
266331_at	11	11	467.1	P	0.000732	11	0.6	-0.1	467.1	NC	0.022932
266300_at	11	11	513	P	0.000244	11	2.4	2	513	I	2e-05
266301_at	11	11	16.5	A	0.753906	11	0.9	0.5	16.5	NC	0.161038
266302_at	11	11	866.1	P	0.00415	11	0.2	-0.3	866.1	NC	0.307406
266303_at	11	11	83	A	0.19458	11	0.4	-0.1	83	NC	0.242585
266304_at	11	11	391.5	A	0.067627	11	-0.6	-1.3	391.5	D	0.996645
266305_at	11	11	62	A	0.171387	11	3.4	1.4	62	NC	0.008511
266306_at	11	11	150.7	P	0.01416	11	-1	-1.5	150.7	D	0.995519
266307_at	11	11	4.2	A	0.80542	11	1.2	0.5	4.2	NC	0.118009
266308_at	11	11	93.5	A	0.129639	11	0.9	0.1	93.5	NC	0.074268
266309_at	11	11	29.4	A	0.5	11	-1.1	-2.2	29.4	NC	0.5
266310_at	11	11	406.4	P	0.001221	11	0.2	0	406.4	NC	0.5
266311_at	11	11	202.5	A	0.149658	11	-1	-1.7	202.5	D	0.998168
266312_at	11	11	1899.9	P	0.001953	11	-0.7	-1.2	1899.9	D	0.999562
266313_at	11	11	384.2	A	0.095215	11	-0.7	-1.4	384.2	D	0.999948
266314_at	11	11	324.2	M	0.056152	11	-0.1	-0.6	324.2	D	0.99751
266315_at	11	11	152.8	P	0.023926	11	-1.2	-1.7	152.8	D	0.99998
266316_at	11	11	2989.7	P	0.000244	11	4	3.4	2989.7	I	2e-05
266317_at	11	11	494.1	P	0.000244	11	-1.9	-2.6	494.1	D	0.99998
266318_at	11	11	231.2	A	0.129639	11	-1	-1.7	231.2	D	0.999811
266319_s_at	11	11	114.6	A	0.067627	11	-5.5	-6.3	114.6	D	0.99998
266320_at	11	11	116	A	0.067627	11	1.5	-0.4	116	NC	0.354442
266321_at	11	11	167	A	0.334473	11	0.3	-0.5	167	NC	0.194801
266322_at	11	11	122.8	P	0.030273	11	1	0.3	122.8	NC	0.024755
266323_at	11	11	140.7	A	0.129639	11	-1.3	-2.2	140.7	D	0.99998
266324_at	11	11	137.9	P	0.037598	11	-0.2	-0.7	137.9	NC	0.916174
266325_at	11	11	103.2	A	0.246094	11	-0.6	-0.9	103.2	D	0.998799
266326_at	11	11	158.5	A	0.171387	11	0.9	0	158.5	NC	0.008511
266327_at	11	11	202.9	P	0.00415	11	0.2	-0.7	202.9	NC	0.5
266268_at	11	11	264.3	P	0.005859	11	0.6	-0.5	264.3	NC	0.069813
266269_at	11	11	315.3	P	0.023926	11	4.8	2.2	315.3	I	0.000389
266270_at	11	11	533.6	P	0.000244	11	5.7	4	533.6	I	2e-05
266271_at	11	11	1276.2	P	0.001221	11	6.8	4.4	1276.2	I	2e-05
266272_at	11	11	111.4	P	0.046143	11	0.8	-0.5	111.4	NC	0.194801
266273_at	11	11	2.4	A	0.696289	11	-3	-4.5	2.4	NC	0.545234
266274_at	11	11	82	A	0.366211	11	1.2	0.8	82	NC	0.118009
266275_at	11	11	225.8	M	0.056152	11	0.4	-0.3	225.8	NC	0.5
266276_at	11	11	48.2	A	0.303711	11	0.3	-0.5	48.2	NC	0.054022
266277_at	11	11	558.5	P	0.030273	11	1.9	1.4	558.5	I	0.00013
266278_at	11	11	67.6	A	0.095215	11	1.3	-0.1	67.6	NC	0.065566
266279_at	11	11	733.7	P	0.000244	11	4.7	3.3	733.7	I	2e-05
266280_at	11	11	98.6	A	0.398926	11	0.2	-0.6	98.6	NC	0.467656
266281_at	11	11	53.8	A	0.19458	11	1.2	0.4	53.8	NC	0.008511
266282_at	11	11	46.7	A	0.432373	11	1.8	-0.1	46.7	NC	0.5
266283_at	11	11	198.3	P	0.001953	11	-1.3	-2.4	198.3	D	0.999786
266284_at	11	11	155.5	P	0.018555	11	-0.7	-1.4	155.5	NC	0.971234
266285_at	11	11	469.4	P	0.000244	11	0.8	0.2	469.4	I	0.003355
266286_at	11	11	78	A	0.129639	11	0.1	-0.8	78	NC	0.5
266287_at	11	11	44.5	A	0.5	11	0.9	-0.6	44.5	NC	0.057676
266288_s_at	11	11	294.5	A	0.080566	11	-0.7	-1.2	294.5	D	0.999811
266289_at	11	11	824	P	0.000244	11	1.1	0.3	824	I	0.000438
266290_at	11	11	1827.9	P	0.000244	11	7.9	5.4	1827.9	I	2e-05
266291_at	11	11	75	A	0.129639	11	0.3	-1.1	75	NC	0.153232
266292_at	11	11	70.2	A	0.080566	11	0.9	-0.1	70.2	NC	0.009292
266293_at	11	11	432.8	P	0.001953	11	-1.6	-1.6	432.8	D	0.99998
266294_at	11	11	444.4	P	0.000244	11	-0.2	-1	444.4	NC	0.777251
266295_at	11	11	556.7	P	0.000244	11	-2	-2.7	556.7	D	0.99998
266296_at	11	11	13466.1	P	0.000244	11	3.9	3.3	13466.1	I	2e-05
266297_at	11	11	120.4	A	0.19458	11	0.3	-0.6	120.4	NC	0.5
266298_at	11	11	134.6	A	0.067627	11	-0.3	-1.6	134.6	NC	0.961585
266299_at	11	11	18728.7	P	0.000244	11	4	3.5	18728.7	I	2e-05
266265_at	11	11	238.6	P	0.001953	11	-1.8	-2.3	238.6	D	0.999562
266266_at	11	11	432.9	P	0.000244	11	-1.5	-2.7	432.9	D	0.999135
266267_at	11	11	2638.1	P	0.000244	11	5.7	4.7	2638.1	I	2e-05
266237_at	11	11	92.4	A	0.219482	11	-0.7	-1.1	92.4	D	0.99987
266238_at	11	11	1636.3	P	0.000244	11	0.3	0	1636.3	NC	0.153232
266239_at	11	11	281.7	P	0.005859	11	-2.3	-2.7	281.7	D	0.99998
266240_at	11	11	163.6	A	0.246094	11	-0.6	-0.9	163.6	NC	0.987976
266241_s_at	11	11	6.7	A	0.696289	11	-5.7	-9.4	6.7	D	0.998514
266242_at	11	11	131.4	A	0.303711	11	-1	-3	131.4	D	0.99751
266243_at	11	11	9	A	0.753906	11	-2.2	-4.1	9	NC	0.657563
266244_at	11	11	17.4	A	0.533936	11	1	-0.1	17.4	NC	0.033304
266245_at	11	11	3.2	A	0.888428	11	0.6	-3	3.2	NC	0.854318
266246_at	11	11	1692.8	P	0.000244	11	7.1	4.9	1692.8	I	2e-05
266247_at	11	11	591.4	P	0.000244	11	2.8	1.5	591.4	I	2e-05
266248_at	11	11	139	P	0.018555	11	1.3	0	139	NC	0.083826
266249_at	11	11	3.7	A	0.904785	11	0.5	-0.8	3.7	NC	0.366593
266250_at	11	11	11.6	A	0.932373	11	0.6	-0.3	11.6	NC	0.747149
266251_s_at	11	11	23.5	A	0.665527	11	-1.3	-2.5	23.5	NC	0.961585
266252_at	11	11	90.5	A	0.303711	11	0.4	-0.3	90.5	NC	0.342437
266253_at	11	11	179.3	P	0.030273	11	-1.2	-2.4	179.3	NC	0.905721
266254_at	11	11	196.7	P	0.000244	11	-0.9	-1.7	196.7	D	0.999899
266255_at	11	11	37.2	A	0.665527	11	-0.1	-0.6	37.2	NC	0.5
266256_at	11	11	1012.9	P	0.000244	11	-0.8	-1.3	1012.9	D	0.99998
266257_at	11	11	224.3	A	0.171387	11	1.8	0.6	224.3	NC	0.012024
266258_at	11	11	2016.6	P	0.000244	11	0.2	-0.3	2016.6	NC	0.5
266259_at	11	11	1007	P	0.001953	11	3	2.6	1007	I	2e-05
266260_at	11	11	1399.5	P	0.001221	11	-0.2	-0.7	1399.5	NC	0.838962
266261_at	11	11	2059.9	P	0.000244	11	3.3	2.5	2059.9	I	2e-05
266262_at	11	11	209.5	A	0.334473	11	1.3	0.8	209.5	NC	0.022932
266263_at	11	11	15.8	A	0.80542	11	1.8	-0.5	15.8	NC	0.232549
266264_at	11	11	147.3	A	0.19458	11	-2	-2.9	147.3	D	0.99987
266205_s_at	11	11	5185.3	P	0.000244	11	-1	-1.6	5185.3	D	0.999977
266206_at	11	11	1074.2	P	0.000244	11	-1.6	-2.2	1074.2	D	0.99998
266207_at	11	11	1311.6	P	0.000244	11	1.3	0.8	1311.6	I	0.00013
266208_at	11	11	101.5	P	0.030273	11	-0.5	-1.4	101.5	D	0.99751
266209_at	11	11	16.7	A	0.780518	11	1.2	0.3	16.7	NC	0.153232
266210_at	11	11	1739.5	P	0.000732	11	-0.3	-0.5	1739.5	NC	0.868657
266211_at	11	11	164.4	P	0.030273	11	1.2	1.1	164.4	NC	0.035785
266212_at	11	11	25.2	A	0.567627	11	0.5	-0.9	25.2	NC	0.5
266213_s_at	11	11	6.1	A	0.969727	11	1.2	-1.6	6.1	NC	0.124552
266214_at	11	11	13.2	A	0.129639	11	1.2	-0.7	13.2	NC	0.131343
266215_at	11	11	2874.8	P	0.000244	11	4.6	4.2	2874.8	I	2e-05
266216_at	11	11	95.9	P	0.037598	11	-0.4	-1.6	95.9	NC	0.805199
266217_at	11	11	50.7	A	0.5	11	0.2	-0.5	50.7	NC	0.5
266218_s_at	11	11	44.4	A	0.567627	11	-0.5	-2.2	44.4	NC	0.318909
266219_at	11	11	215	A	0.219482	11	-1	-1.9	215	NC	0.986922
266220_at	11	11	4.3	A	0.870361	11	-0.4	-2.5	4.3	NC	0.429141
266221_at	11	11	14.5	A	0.601074	11	-2.6	-4.9	14.5	NC	0.703911
266222_at	11	11	3	A	0.904785	11	0.6	-0.2	3	NC	0.692594
266223_at	11	11	206.7	P	0.037598	11	1	0.4	206.7	NC	0.007788
266224_at	11	11	5753.1	P	0.000244	11	0.7	0.5	5753.1	I	0.00249
266225_at	11	11	6625.8	P	0.000244	11	-0.5	-0.8	6625.8	D	0.999811
266226_at	11	11	29.9	A	0.303711	11	-4.4	-5	29.9	D	0.99998
266227_at	11	11	47.4	A	0.432373	11	-6.6	-8.3	47.4	D	0.99998
266228_at	11	11	5622.9	P	0.000244	11	0.1	-0.2	5622.9	NC	0.5
266229_at	11	11	5066.2	P	0.000244	11	1.8	1.3	5066.2	I	2e-05
266230_at	11	11	264.5	P	0.010742	11	0.7	0.3	264.5	NC	0.041201
266231_at	11	11	1424.8	P	0.000244	11	2.3	1.7	1424.8	I	2e-05
266232_at	11	11	70.2	P	0.023926	11	0.7	-0.7	70.2	NC	0.118009
266233_at	11	11	48.1	A	0.080566	11	1.8	-0.1	48.1	NC	0.078937
266234_at	11	11	219.6	M	0.056152	11	1.5	1	219.6	I	0.001336
266235_at	11	11	466.9	P	0.000732	11	-0.1	-0.5	466.9	NC	0.973302
266236_at	11	11	17.2	A	0.753906	11	0	-2.1	17.2	NC	0.805199
266202_at	11	11	692.8	P	0.001221	11	-0.7	-1.4	692.8	D	0.999922
266203_at	11	11	1750.7	P	0.000244	11	3.3	2.4	1750.7	I	2e-05
266204_at	11	11	12.8	A	0.334473	11	-3.6	-5.6	12.8	D	0.999611
266173_at	11	11	21.2	A	0.080566	11	-3	-5.8	21.2	D	0.999811
266174_at	11	11	116.4	A	0.19458	11	1.9	0.7	116.4	NC	0.307406
266175_at	11	11	16.7	A	0.72583	11	-6.7	-8.7	16.7	D	0.99998
266176_at	11	11	72.1	A	0.334473	11	0.3	-0.7	72.1	NC	0.5
266177_at	11	11	80.9	A	0.111572	11	0.3	-1.1	80.9	NC	0.069813
266178_at	11	11	5.4	A	0.969727	11	-2.6	-6.5	5.4	NC	0.62112
266179_at	11	11	3.1	A	0.904785	11	1.1	0.5	3.1	NC	0.5
266180_at	11	11	375.5	P	0.000244	11	-1	-1.4	375.5	D	0.998799
266181_at	11	11	1180.4	P	0.000244	11	0	-0.3	1180.4	NC	0.5
266182_at	11	11	782.8	P	0.001221	11	-0.4	-1.2	782.8	NC	0.934434
266183_at	11	11	68.6	A	0.432373	11	1.4	0.8	68.6	NC	0.153232
266184_s_at	11	11	13.9	A	0.753906	11	-4.7	-6.2	13.9	D	0.99998
266185_at	11	11	333.6	A	0.27417	11	-0.4	-0.8	333.6	D	0.999034
266186_at	11	11	216.5	A	0.095215	11	0.7	-0.1	216.5	NC	0.296089
266187_at	11	11	75.8	A	0.334473	11	1.6	0.7	75.8	NC	0.099852
266188_at	11	11	1955.4	P	0.000732	11	2.6	2.2	1955.4	I	2e-05
266189_at	11	11	703.1	P	0.001221	11	-0.3	-0.6	703.1	NC	0.992212
266190_at	11	11	150.2	P	0.037598	11	0.1	-0.7	150.2	NC	0.5
266191_at	11	11	10.9	A	0.19458	11	1.6	0.6	10.9	NC	0.01421
266192_at	11	11	1108.7	P	0.000732	11	0.2	-0.2	1108.7	NC	0.5
266193_at	11	11	732.7	P	0.000244	11	1	0.1	732.7	I	0.004073
266194_at	11	11	94.5	A	0.129639	11	-1.8	-3.2	94.5	D	0.999886
266195_at	11	11	232.7	P	0.030273	11	1.1	0.4	232.7	I	0.002753
266196_at	11	11	146.9	A	0.171387	11	0.5	-0.2	146.9	NC	0.088938
266197_at	11	11	85.8	A	0.149658	11	0.3	-0.3	85.8	NC	0.5
266198_at	11	11	47.7	A	0.398926	11	0.8	-0.1	47.7	NC	0.307406
266199_at	11	11	15.1	A	0.696289	11	-1.9	-3.3	15.1	NC	0.284967
266200_at	11	11	10.3	A	0.976074	11	0.2	-0.8	10.3	NC	0.736659
266201_at	11	11	113.3	A	0.111572	11	0.6	-0.6	113.3	NC	0.069813
266167_at	11	11	893.1	P	0.001953	11	1.2	0.6	893.1	I	0.00225
266168_at	11	11	31760.6	P	0.000244	11	8.2	7.5	31760.6	I	2e-05
266169_at	11	11	25.1	A	0.432373	11	2.4	0.2	25.1	NC	0.011045
266170_at	11	11	368.3	P	0.001953	11	-1.7	-2.4	368.3	D	0.99998
266171_at	11	11	482.5	P	0.005859	11	-0.4	-1	482.5	D	0.998168
266172_at	11	11	4765.8	P	0.000732	11	3.1	2.3	4765.8	I	2e-05
266142_at	11	11	200.9	P	0.037598	11	2	1.3	200.9	I	0.000189
266143_at	11	11	126.4	M	0.056152	11	-2.4	-3.5	126.4	D	0.999948
266144_at	11	11	5.1	A	0.919434	11	0.1	-2.1	5.1	NC	0.60871
266145_at	11	11	0.4	A	0.822998	11	0.8	-2	0.4	NC	0.035785
266146_at	11	11	56.2	A	0.246094	11	2.9	1.9	56.2	NC	0.083826
266147_at	11	11	4.3	A	0.753906	11	0.2	-2.5	4.3	NC	0.5
266148_x_at	11	11	52.9	A	0.466064	11	-0.5	-1.4	52.9	NC	0.088938
266149_x_at	11	11	246	A	0.246094	11	0.5	-0.2	246	NC	0.213188
266150_s_at	11	11	2825.7	P	0.000244	11	8.6	6.1	2825.7	I	2e-05
266151_x_at	11	11	164.7	A	0.398926	11	1.3	0.5	164.7	NC	0.094279
266152_s_at	11	11	114.2	A	0.303711	11	0.5	-0.1	114.2	NC	0.62112
266153_at	11	11	7.6	A	0.932373	11	-2.1	-4.3	7.6	NC	0.736659
266154_at	11	11	79.7	A	0.432373	11	2.8	1.2	79.7	NC	0.024755
266155_at	8	8	478.9	P	0.001953	8	2.5	1.7	478.9	I	0.000219
266156_at	11	11	255.6	P	0.001953	11	3.2	1.7	255.6	I	2e-05
266157_at	11	11	58.3	A	0.780518	11	-1	-3.1	58.3	NC	0.983269
266158_at	11	11	402.8	P	0.046143	11	-0.6	-1.1	402.8	D	0.999135
266159_at	11	11	7.4	A	0.753906	11	2.2	0	7.4	NC	0.065566
266160_at	11	11	117.8	A	0.19458	11	2.5	0.3	117.8	NC	0.013078
266161_at	11	11	12.4	A	0.366211	11	0.7	0	12.4	NC	0.454766
266162_at	11	11	98.3	A	0.19458	11	1	0.3	98.3	NC	0.074268
266163_at	11	11	620.1	P	0.000732	11	0.8	0.3	620.1	I	0.000966
266164_at	11	11	64.6	A	0.303711	11	-0.3	-1.5	64.6	NC	0.5
266165_at	11	11	3008.1	P	0.000244	11	1	0.5	3008.1	I	0.000389
266166_at	11	11	1052.4	P	0.000244	11	0.9	0.4	1052.4	I	7.8e-05
266138_at	11	11	353	P	0.000732	11	-1.1	-1.4	353	D	0.999977
266139_at	11	11	7	A	0.780518	11	0.9	-0.2	7	NC	0.416433
266140_at	11	11	2827.3	P	0.000244	11	7.9	6.3	2827.3	I	2e-05
266141_at	11	11	0.8	A	0.696289	11	-3.6	-4.2	0.8	NC	0.930187
266110_at	11	11	637.9	P	0.010742	11	4.4	2.8	637.9	I	8.8e-05
266111_at	11	11	1309.5	P	0.000244	11	4.3	3.3	1309.5	I	2e-05
266112_x_at	11	11	144.1	A	0.171387	11	0.1	-0.8	144.1	NC	0.506476
266113_x_at	11	11	7.6	A	0.870361	11	-3.4	-6	7.6	NC	0.961585
266114_at	11	11	159.8	P	0.046143	11	-0.2	-1.3	159.8	NC	0.911062
266115_at	11	11	102.6	A	0.080566	11	1.3	0	102.6	NC	0.185981
266116_at	11	11	1808.5	P	0.000732	11	0.5	0	1808.5	NC	0.028766
266117_at	11	11	150.1	P	0.01416	11	-0.5	-1.3	150.1	NC	0.973302
266118_at	11	11	98.1	M	0.056152	11	-1.9	-2.8	98.1	D	0.999977
266119_at	11	11	593.8	P	0.001221	11	0.4	0.1	593.8	NC	0.061522
266120_at	11	11	311.9	P	0.000732	11	1.7	0.8	311.9	I	2e-05
266121_at	11	11	551.2	P	0.001221	11	0.3	-0.3	551.2	NC	0.467656
266122_at	11	11	300	P	0.001221	11	-1.1	-1.7	300	D	0.999977
266123_at	11	11	10546.3	P	0.000244	11	5.8	4.6	10546.3	I	2e-05
266124_at	11	11	93.4	A	0.111572	11	0.4	-0.5	93.4	NC	0.099852
266125_at	11	11	185.3	A	0.19458	11	1.2	0.1	185.3	NC	0.124552
266126_at	11	11	4.2	A	0.969727	11	-2.9	-4.8	4.2	NC	0.645558
266127_s_at	11	11	390.1	P	0.023926	11	-2.4	-3.1	390.1	D	0.99998
266128_at	11	11	3.5	A	0.80542	11	1.3	0.6	3.5	NC	0.083826
266129_at	11	11	173.8	P	0.001953	11	0.1	-0.7	173.8	NC	0.030967
266130_at	11	11	243.3	P	0.023926	11	0.6	0.4	243.3	NC	0.366593
266131_at	11	11	107.3	A	0.095215	11	-2.1	-2.6	107.3	D	0.999654
266132_at	11	11	45	A	0.366211	11	2	1.2	45	NC	0.111714
266133_at	11	11	46	A	0.246094	11	-2.6	-5.3	46	D	0.999611
266134_s_at	11	11	15	A	0.633789	11	-1.3	-3	15	NC	0.48058
266135_at	11	11	156.6	P	0.018555	11	-0.4	-1.2	156.6	NC	0.938478
266136_at	11	11	368.2	P	0.001953	11	-0.1	-0.8	368.2	NC	0.942324
266137_at	11	11	525.8	P	0.001953	11	0.9	0.3	525.8	I	0.000147
266103_at	11	11	2623.6	P	0.000732	11	1.1	0.7	2623.6	I	0.000273
266104_at	11	11	171	P	0.001221	11	-0.1	-0.6	171	NC	0.570859
266105_at	11	11	3730.6	P	0.000244	11	0.6	0.3	3730.6	I	0.000101
266106_at	11	11	3059.1	P	0.000244	11	0	-0.4	3059.1	NC	0.657563
266107_at	11	11	87.9	A	0.129639	11	0.3	-1	87.9	NC	0.083826
266108_at	11	11	16.2	A	0.753906	11	-1	-2	16.2	NC	0.5
266109_at	11	11	86.9	A	0.398926	11	-0.8	-2	86.9	D	0.998799
266079_at	11	11	286.2	P	0.008057	11	0.1	-0.5	286.2	NC	0.5
266080_at	11	11	203.6	A	0.095215	11	-2.8	-3.6	203.6	D	0.99998
266081_at	11	11	194.4	P	0.00293	11	0	-1	194.4	NC	0.5
266082_at	11	11	101	A	0.095215	11	0.8	-0.1	101	NC	0.5
266083_at	11	11	13.8	A	0.780518	11	-1	-2.4	13.8	NC	0.454766
266084_at	11	11	8.8	A	0.976074	11	-1.6	-3.4	8.8	NC	0.545234
266085_at	11	11	62.7	A	0.601074	11	1	0.2	62.7	NC	0.153232
266086_at	11	11	81.6	A	0.567627	11	0.4	-0.2	81.6	NC	0.868657
266087_at	11	11	80.8	A	0.533936	11	-0.8	-1.9	80.8	NC	0.938478
266088_at	11	11	136.4	A	0.171387	11	0.5	-0.3	136.4	NC	0.403812
266089_at	11	11	4680.9	P	0.000244	11	3.2	2.7	4680.9	I	2e-05
266090_at	11	11	2472.5	P	0.000244	11	0.4	0.1	2472.5	NC	0.057676
266091_at	11	11	828.9	P	0.005859	11	1.9	1	828.9	I	0.000438
266092_at	11	11	44.3	A	0.633789	11	0.7	0.2	44.3	NC	0.194801
266093_at	11	11	287.1	P	0.000244	11	-0.3	-0.8	287.1	NC	0.838962
266094_at	11	11	375.4	P	0.001221	11	-0.7	-1.2	375.4	D	0.999382
266095_at	11	11	447.7	P	0.000732	11	1.1	0.2	447.7	I	0.001651
266096_at	11	11	461.3	P	0.001221	11	-1	-1.4	461.3	D	0.999977
266097_at	11	11	1260.2	P	0.000244	11	-0.6	-1.1	1260.2	D	0.999448
266098_at	11	11	210.9	A	0.149658	11	0.9	0.1	210.9	NC	0.061522
266099_at	11	11	1577.2	P	0.000244	11	0.6	0	1577.2	NC	0.044149
266100_at	11	11	357	P	0.037598	11	1.7	1.1	357	I	0.000966
266101_at	11	11	6165.7	P	0.000244	11	3.4	2.8	6165.7	I	2e-05
266102_at	11	11	133.6	M	0.056152	11	0.4	-0.3	133.6	NC	0.366593
266075_s_at	11	11	2789.5	P	0.000244	11	0.6	0.5	2789.5	I	0.00225
266076_at	11	11	43.4	A	0.303711	11	-1.1	-1.9	43.4	D	0.999759
266077_at	11	11	86.6	A	0.111572	11	0.1	-0.6	86.6	NC	0.5
266078_at	11	11	151.8	P	0.010742	11	0.8	0	151.8	NC	0.118009
266047_at	11	11	16.8	A	0.633789	11	-3.8	-5.9	16.8	D	0.997968
266048_at	11	11	12.6	A	0.80542	11	0.7	-0.1	12.6	NC	0.145682
266049_at	11	11	106.6	A	0.149658	11	0.8	-0.1	106.6	NC	0.222749
266050_at	11	11	169.3	A	0.080566	11	-1.1	-1.8	169.3	D	0.998349
266051_at	11	11	320.6	P	0.01416	11	0	-0.1	320.6	NC	0.5
266052_at	11	11	197	A	0.067627	11	2.4	1	197	I	0.000618
266053_at	11	11	299.9	P	0.005859	11	0	-0.9	299.9	NC	0.725952
266054_at	11	11	118	A	0.246094	11	2.7	0.8	118	NC	0.041201
266055_at	11	11	92.6	A	0.129639	11	-0.2	-1.2	92.6	NC	0.657563
266056_at	11	11	216.1	P	0.00293	11	-1.5	-2.9	216.1	NC	0.969033
266057_at	11	11	514.8	M	0.056152	11	-0.8	-1.4	514.8	D	0.999727
266058_at	11	11	275.6	P	0.000244	11	1	-0.2	275.6	I	0.004073
266059_at	11	11	895.8	P	0.000244	11	-1.3	-2	895.8	D	0.99998
266060_at	11	11	482.6	P	0.023926	11	0.4	-0.4	482.6	NC	0.454766
266061_at	11	11	133	A	0.466064	11	0.5	-0.1	133	NC	0.030967
266062_at	11	11	801.6	P	0.001221	11	0.1	-0.4	801.6	NC	0.5
266063_at	11	11	127.6	A	0.171387	11	0.5	-0.4	127.6	NC	0.5
266064_at	11	11	179.3	A	0.171387	11	-0.4	-1.1	179.3	NC	0.988955
266065_at	11	11	466.5	P	0.001221	11	-0.3	-1.1	466.5	NC	0.868657
266066_at	11	11	3.6	A	0.80542	11	0.8	0.3	3.6	NC	0.5
266067_s_at	11	11	17.5	A	0.432373	11	2.2	0.2	17.5	NC	0.596188
266068_at	11	11	27.2	A	0.171387	11	1.2	-0.3	27.2	NC	0.088938
266069_at	11	11	78.2	A	0.432373	11	3.7	1.9	78.2	I	0.000552
266070_at	11	11	154	A	0.149658	11	0.8	0	154	NC	0.177412
266071_at	11	11	2061.2	P	0.000732	11	3.6	3.4	2061.2	I	4e-05
266072_at	11	11	17634.7	P	0.000244	11	3.5	3	17634.7	I	2e-05
266073_at	11	11	330.4	P	0.030273	11	-1.5	-1.9	330.4	D	0.999965
266074_at	11	11	100	P	0.005859	11	-1.8	-2.6	100	D	0.999977
266016_at	11	11	857.5	P	0.01416	11	0.5	-0.1	857.5	NC	0.018128
266017_at	11	11	6145	P	0.000244	11	5.9	4.3	6145	I	2e-05
266018_at	11	11	1724.2	P	0.000244	11	0.8	0.6	1724.2	I	6.8e-05
266019_at	11	11	171	P	0.000244	11	0.5	0.1	171	NC	0.028766
266020_at	11	11	124	A	0.5	11	3.5	2.6	124	NC	0.161038
266021_at	11	11	143.7	A	0.129639	11	1.3	-0.2	143.7	NC	0.010135
266022_at	11	11	332.2	P	0.00415	11	-0.6	-1.4	332.2	D	0.999693
266023_at	11	11	73.8	A	0.129639	11	-0.1	-0.9	73.8	NC	0.5
266024_at	11	11	6.5	A	0.780518	11	-0.2	-1.8	6.5	NC	0.5
266025_at	11	11	2.6	A	0.828613	11	1.2	0.2	2.6	NC	0.330589
266026_at	11	11	19.2	A	0.72583	11	0.3	-1	19.2	NC	0.5
266027_at	11	11	3.7	A	0.943848	11	-0.9	-2.4	3.7	NC	0.868657
266028_at	11	11	87.6	A	0.219482	11	-0.9	-1.4	87.6	D	0.999965
266029_at	11	11	9.6	A	0.943848	11	1.5	0.1	9.6	NC	0.39129
266030_x_at	11	11	74.3	A	0.129639	11	0.5	-0.8	74.3	NC	0.493524
266031_at	11	11	7.7	A	0.919434	11	1.2	0.4	7.7	NC	0.5
266032_x_at	11	11	89.9	A	0.149658	11	-0.6	-1.5	89.9	NC	0.5
266033_at	11	11	890.5	P	0.001953	11	-0.4	-1	890.5	NC	0.961585
266034_at	11	11	44.6	A	0.5	11	-0.7	-1.2	44.6	D	0.998168
266035_at	11	11	1696.1	P	0.000732	11	0.7	0.2	1696.1	NC	0.030967
266036_s_at	11	11	1120.7	P	0.000244	11	-0.9	-1.4	1120.7	D	0.999833
266037_at	11	11	1767.9	P	0.000244	11	3.8	3.1	1767.9	I	2e-05
266038_at	11	11	22.2	A	0.633789	11	-2	-3.7	22.2	NC	0.921063
266039_s_at	11	11	24	A	0.696289	11	-4.2	-6.1	24	D	0.999886
266040_at	11	11	10.5	A	0.919434	11	-1.8	-3.2	10.5	NC	0.846768
266041_s_at	11	11	5.9	A	0.943848	11	-4.5	-6.3	5.9	D	0.999382
266042_s_at	11	11	367.8	P	0.001221	11	-2.3	-3.4	367.8	D	0.99998
266043_at	11	11	201.4	A	0.111572	11	0.3	-0.2	201.4	NC	0.5
266044_s_at	11	11	294	P	0.037598	11	-2.6	-4	294	D	0.99998
266045_s_at	11	11	317	P	0.037598	11	-3.7	-4.5	317	D	0.99998
266046_at	11	11	19.7	A	0.828613	11	-2.4	-3.8	19.7	MD	0.994591
266012_s_at	11	11	545.5	P	0.000244	11	-2.4	-3.1	545.5	D	0.99998
266013_s_at	11	11	124.8	A	0.149658	11	0.4	-0.3	124.8	NC	0.681091
266014_s_at	11	11	194.9	P	0.005859	11	-2.4	-3.3	194.9	D	0.99998
266015_at	11	11	163.9	P	0.00293	11	-1	-2.4	163.9	D	0.997968
265984_at	11	11	63.6	A	0.665527	11	1.8	0.5	63.6	NC	0.284967
265985_at	11	11	217	A	0.129639	11	-0.3	-0.8	217	NC	0.958799
265986_at	11	11	21.6	A	0.533936	11	-1.7	-3.6	21.6	NC	0.5
265987_at	11	11	6508	P	0.000244	11	5.7	4.6	6508	I	2e-05
265988_at	11	11	152	P	0.046143	11	1.2	0.4	152	I	0.001832
265989_at	11	11	60	A	0.334473	11	1.6	0.1	60	NC	0.015426
265990_at	11	11	274	P	0.00415	11	-1.4	-2.7	274	D	0.996645
265991_at	11	11	130.1	A	0.246094	11	-1.2	-1.8	130.1	D	0.999853
265992_at	11	11	111.4	P	0.00415	11	0.5	-0.8	111.4	NC	0.203871
265993_at	11	11	178.1	P	0.046143	11	1.7	1.2	178.1	NC	0.041201
265994_at	11	11	215	P	0.023926	11	0.5	-0.5	215	NC	0.318909
265995_at	11	11	2	A	0.989258	11	-0.7	-4	2	NC	0.681091
265996_at	11	11	2970.8	P	0.000244	11	-0.3	-0.8	2970.8	NC	0.583567
265997_at	11	11	25.8	A	0.850342	11	0.4	-0.3	25.8	NC	0.925732
265998_at	11	11	2640.1	P	0.000244	11	-1.2	-1.7	2640.1	D	0.99998
265999_at	11	11	1506.2	P	0.000244	11	0.8	0.4	1506.2	I	0.000552
266000_at	11	11	609.2	P	0.000244	11	-2.4	-3.1	609.2	D	0.99998
266001_at	11	11	675.5	P	0.010742	11	1.3	0.7	675.5	NC	0.028766
266002_at	11	11	40.4	A	0.398926	11	-0.6	-1.6	40.4	NC	0.736659
266003_at	11	11	10.2	A	0.696289	11	-0.6	-3.8	10.2	NC	0.441923
266004_at	11	11	197.8	A	0.171387	11	0.5	-0.7	197.8	NC	0.284967
266005_at	11	11	1458.8	P	0.00415	11	-0.2	-1	1458.8	NC	0.838962
266006_at	11	11	74.5	A	0.466064	11	0	-1.1	74.5	NC	0.5
266007_at	11	11	16	A	0.5	11	0.3	-1.3	16	NC	0.153232
266008_at	11	11	55.7	A	0.27417	11	2.5	1.4	55.7	MI	0.005409
266009_at	11	11	10.7	A	0.888428	11	-3.1	-4.6	10.7	D	0.999932
266010_at	11	11	5374.6	P	0.000244	11	5.5	4.2	5374.6	I	2e-05
266011_at	11	11	5.3	A	0.932373	11	0.8	-0.1	5.3	NC	0.454766
265952_at	11	11	867.2	P	0.000244	11	-0.2	-0.6	867.2	NC	0.5
265953_at	11	11	1083.7	P	0.000244	11	-1	-1.5	1083.7	D	0.99987
265954_at	11	11	6.7	A	0.850342	11	-3	-4.6	6.7	NC	0.986922
265955_at	11	11	76.5	A	0.5	11	-0.7	-1.4	76.5	NC	0.5
265956_at	11	11	11.5	A	0.5	11	0.8	-0.5	11.5	NC	0.51942
265957_at	11	11	6.9	A	0.432373	11	-7.2	-10.4	6.9	D	0.99998
265958_at	11	11	45.7	A	0.5	11	-4.1	-6	45.7	D	0.996301
265959_at	11	11	215.6	P	0.023926	11	-3.3	-4.6	215.6	D	0.99998
265960_at	11	11	524.7	P	0.000244	11	2.5	2	524.7	I	2e-05
265961_at	11	11	25.8	A	0.665527	11	-3.2	-5.3	25.8	D	0.999727
265962_at	11	11	195.4	A	0.171387	11	-1	-2.3	195.4	NC	0.961585
265963_s_at	11	11	4179	P	0.000244	11	-0.1	-0.4	4179	NC	0.703911
265964_at	11	11	13.2	A	0.567627	11	-1.6	-2.9	13.2	NC	0.814019
265965_at	11	11	376.6	P	0.01416	11	-0.4	-0.9	376.6	NC	0.796129
265966_at	11	11	4623.7	P	0.000244	11	1.9	1.2	4623.7	I	2.3e-05
265967_at	11	11	50.4	A	0.665527	11	-3.6	-5.5	50.4	D	0.999693
265968_at	11	11	4291.7	P	0.000244	11	1.3	0.8	4291.7	I	2e-05
265969_at	11	11	8.3	A	0.932373	11	0.8	0.5	8.3	NC	0.681091
265970_at	11	11	32.6	A	0.904785	11	0.2	-0.3	32.6	NC	0.545234
265971_at	11	11	12.8	A	0.696289	11	0.9	-2.2	12.8	NC	0.088938
265972_at	11	11	68.8	A	0.27417	11	2.1	-0.5	68.8	NC	0.232549
265973_at	11	11	117.7	A	0.080566	11	0.5	-0.1	117.7	NC	0.138386
265974_at	11	11	199.5	P	0.00415	11	-1.6	-2.5	199.5	D	0.999448
265975_at	11	11	6.9	A	0.633789	11	-0.6	-1.9	6.9	NC	0.894337
265976_at	11	11	5.5	A	0.989258	11	-0.1	-1.1	5.5	NC	0.900148
265977_at	11	11	38.2	A	0.398926	11	2.8	1.8	38.2	NC	0.015426
265978_at	11	11	14.6	A	0.780518	11	-2.1	-4.2	14.6	NC	0.60871
265979_at	11	11	10.9	A	0.80542	11	-3.9	-5.8	10.9	D	0.999308
265980_at	11	11	4.2	A	0.981445	11	0.8	-0.2	4.2	NC	0.51942
265981_s_at	11	11	11.9	A	0.850342	11	0.6	-0.8	11.9	NC	0.078937
265982_at	11	11	8.1	A	0.919434	11	0.9	0.5	8.1	NC	0.725952
265983_at	11	11	49.9	A	0.19458	11	-0.3	-1.2	49.9	NC	0.252851
265949_at	11	11	14.7	A	0.533936	11	2.3	0.5	14.7	NC	0.041201
265950_s_at	11	11	37	A	0.398926	11	-0.4	-1.6	37	NC	0.570859
265951_at	11	11	42	A	0.780518	11	-1	-2.1	42	NC	0.583567
265921_at	11	11	16.8	A	0.633789	11	1.4	-0.6	16.8	NC	0.118009
265922_at	11	11	108.6	A	0.27417	11	1.6	0.7	108.6	NC	0.094279
265923_at	11	11	11	A	0.80542	11	1.9	1.5	11	NC	0.044149
265924_at	11	11	33.7	A	0.27417	11	-0.7	-1.6	33.7	NC	0.5
265925_at	11	11	9.6	A	0.696289	11	-0.8	-2.6	9.6	NC	0.069813
265926_at	11	11	91	A	0.067627	11	-0.8	-1.7	91	D	0.998349
265927_at	11	11	161.6	A	0.111572	11	0.3	-0.6	161.6	NC	0.057676
265928_at	11	11	48.4	A	0.466064	11	-0.7	-1.8	48.4	NC	0.307406
265929_s_at	11	11	166.2	A	0.149658	11	1.1	0.3	166.2	NC	0.030967
265930_at	11	11	394.6	P	0.001953	11	0.7	0	394.6	NC	0.454766
265931_at	11	11	4.4	A	0.780518	11	-2.9	-5	4.4	NC	0.747149
265932_at	11	11	4.7	A	0.943848	11	0.4	-0.1	4.7	NC	0.838962
265933_at	11	11	45.2	A	0.19458	11	0.1	-1.2	45.2	NC	0.078937
265934_at	11	11	309.7	A	0.095215	11	-0.2	-0.5	309.7	NC	0.969033
265935_at	11	11	7.9	A	0.780518	11	-4.2	-6.7	7.9	D	0.995927
265936_at	11	11	263.3	A	0.27417	11	-1.5	-2.9	263.3	NC	0.99288
265937_at	11	11	44.9	A	0.466064	11	1.9	1.4	44.9	NC	0.094279
265938_at	11	11	191.5	P	0.008057	11	-0.5	-1.4	191.5	NC	0.767451
265939_at	11	11	211.4	P	0.00293	11	1.8	0.4	211.4	I	2e-05
265940_at	11	11	1129.4	P	0.001953	11	-0.2	-0.9	1129.4	NC	0.925732
265941_s_at	11	11	177.1	P	0.023926	11	0.3	0	177.1	NC	0.088938
265942_at	11	11	386.6	P	0.008057	11	-2.3	-2.9	386.6	D	0.999886
265943_at	11	11	1000.4	P	0.000732	11	4.4	3.1	1000.4	I	2e-05
265944_at	11	11	352.6	A	0.303711	11	1.6	0.7	352.6	NC	0.054022
265945_at	11	11	80.9	A	0.398926	11	-0.7	-0.9	80.9	NC	0.838962
265946_s_at	11	11	331.4	P	0.010742	11	-1.1	-1.5	331.4	D	0.99998
265947_at	11	11	1084.4	P	0.000244	11	-0.3	-1	1084.4	NC	0.961585
265948_at	11	11	31.8	A	0.696289	11	-0.3	-0.9	31.8	NC	0.416433
265914_at	11	11	32.4	A	0.466064	11	-0.7	-1.9	32.4	NC	0.274048
265915_at	11	11	3.7	A	0.943848	11	0.2	-1.1	3.7	NC	0.429141
265916_at	11	11	233.2	A	0.095215	11	1.4	-0.1	233.2	NC	0.018128
265917_at	11	11	526.1	P	0.000244	11	5.4	4.2	526.1	I	2.3e-05
265918_at	11	11	90.7	P	0.01416	11	0.8	-0.7	90.7	NC	0.307406
265919_at	11	11	5.6	A	0.888428	11	0.7	-0.1	5.6	NC	0.5
265920_s_at	11	11	9.6	A	0.567627	11	-1.4	-3.4	9.6	NC	0.5
265889_at	11	11	20.3	A	0.753906	11	-1.1	-1.8	20.3	NC	0.62112
265890_s_at	11	11	9.2	A	0.919434	11	0.8	0.4	9.2	NC	0.506476
265891_at	11	11	25.5	A	0.533936	11	-0.4	-2.1	25.5	NC	0.138386
265892_at	11	11	5.8	A	0.943848	11	1.2	0.9	5.8	NC	0.213188
265893_at	11	11	37.4	A	0.246094	11	-0.5	-1.1	37.4	NC	0.988955
265894_at	11	11	7.9	A	0.696289	11	-1.4	-3.2	7.9	NC	0.213188
265895_at	11	11	147.7	P	0.010742	11	-2.4	-3.2	147.7	D	0.99998
265896_at	11	11	188.3	A	0.171387	11	-1.1	-1.4	188.3	D	0.999954
265897_at	11	11	25.9	A	0.80542	11	-0.7	-1.4	25.9	NC	0.681091
265898_at	11	11	357.9	P	0.001953	11	1	0.2	357.9	I	0.000865
265899_s_at	11	11	224.5	P	0.01416	11	0	-0.3	224.5	NC	0.736659
265900_at	11	11	703	P	0.005859	11	0.1	-0.6	703	NC	0.5
265901_at	11	11	138.2	A	0.080566	11	0.3	-0.6	138.2	NC	0.5
265902_at	11	11	72	A	0.334473	11	-4.5	-5.9	72	D	0.99998
265903_at	11	11	13.8	A	0.72583	11	-1.7	-3.5	13.8	NC	0.583567
265904_at	11	11	28.8	A	0.567627	11	-0.3	-1.9	28.8	NC	0.5
265905_at	11	11	21.1	A	0.780518	11	-0.9	-1.3	21.1	NC	0.830902
265906_at	11	11	116.8	A	0.129639	11	0.6	-0.3	116.8	NC	0.284967
265907_at	11	11	37.8	A	0.366211	11	-2.1	-3.3	37.8	D	0.999759
265908_at	11	11	33	A	0.19458	11	-1.7	-2.7	33	D	0.999508
265909_at	11	11	119.6	A	0.219482	11	-1.1	-2.1	119.6	D	0.999811
265910_at	11	11	1049.2	P	0.001953	11	-1.3	-1.7	1049.2	NC	0.991489
265911_at	11	11	417	P	0.000244	11	-0.6	-1.2	417	NC	0.747149
265912_at	11	11	231.2	P	0.030273	11	-1.8	-2.6	231.2	D	0.99998
265913_at	11	11	32.5	A	0.567627	11	-1.2	-2.3	32.5	NC	0.5
265886_at	11	11	136.1	P	0.00293	11	-0.2	-0.9	136.1	NC	0.805199
265887_at	11	11	209.7	P	0.000244	11	-2.2	-3.2	209.7	D	0.999973
265888_at	11	11	380.4	A	0.080566	11	-0.3	-0.9	380.4	NC	0.881991
265858_at	11	11	781.7	P	0.001221	11	-0.7	-1.4	781.7	D	0.999886
265859_at	11	11	68	A	0.219482	11	0.5	0.1	68	NC	0.041201
265860_at	11	11	142	P	0.030273	11	1	0.1	142	NC	0.169098
265861_at	11	11	93.6	A	0.149658	11	0.7	0.1	93.6	NC	0.118009
265862_at	11	11	16.3	A	0.953857	11	0.8	0.2	16.3	NC	0.416433
265863_at	11	11	173.9	A	0.19458	11	1	0.6	173.9	NC	0.009292
265864_at	11	11	5.1	A	0.969727	11	-4.9	-6.9	5.1	D	0.999833
265865_at	11	11	214.7	P	0.008057	11	0	-0.8	214.7	NC	0.838962
265866_at	11	11	471	P	0.001953	11	0.6	0.1	471	I	0.003041
265867_at	11	11	674.8	P	0.000732	11	-0.6	-1.2	674.8	NC	0.987976
265868_at	11	11	896.9	P	0.000244	11	0	-0.6	896.9	NC	0.5
265869_at	11	11	153.6	P	0.00293	11	0.4	-0.7	153.6	NC	0.069813
265870_at	11	11	7.6	A	0.888428	11	0.1	-0.5	7.6	NC	0.715033
265871_at	11	11	429.5	P	0.00415	11	1.8	1	429.5	I	0.000147
265872_at	11	11	4579.9	P	0.000244	11	0.9	0.4	4579.9	I	6.8e-05
265873_at	11	11	79.7	P	0.030273	11	0.6	-0.7	79.7	NC	0.028766
265874_at	11	11	349.4	P	0.010742	11	-0.9	-1.7	349.4	D	0.999382
265875_at	11	11	242.6	P	0.001221	11	-1.2	-2	242.6	D	0.996959
265876_at	11	11	67.3	A	0.5	11	0	-1	67.3	NC	0.949447
265877_at	11	11	6.9	A	0.953857	11	-3	-4	6.9	NC	0.98579
265878_at	11	11	40.3	A	0.27417	11	0.4	-1.2	40.3	NC	0.213188
265879_at	11	11	237.8	P	0.018555	11	-0.9	-1.5	237.8	NC	0.62112
265880_at	11	11	87.2	A	0.111572	11	-1.7	-2.7	87.2	D	0.999562
265881_at	11	11	13.7	A	0.80542	11	0	-1.7	13.7	NC	0.715033
265882_at	11	11	356.5	P	0.023926	11	-1.8	-2.6	356.5	D	0.999954
265883_at	11	11	1588.3	P	0.000244	11	-1.2	-1.8	1588.3	D	0.99998
265884_at	11	11	616.8	P	0.00293	11	1.3	0.8	616.8	I	0.000966
265885_at	11	11	276.1	P	0.000244	11	-0.3	-0.8	276.1	NC	0.645558
265851_at	11	11	230.5	P	0.018555	11	1.5	-0.3	230.5	NC	0.044149
265852_at	11	11	276.8	P	0.018555	11	4.3	1.8	276.8	NC	0.00712
265853_at	11	11	736.6	P	0.001953	11	4.1	3	736.6	I	6.8e-05
265854_at	11	11	2.6	A	0.870361	11	-3.8	-6.3	2.6	NC	0.938478
265855_at	11	11	476.4	A	0.080566	11	0.7	-0.2	476.4	NC	0.284967
265856_at	11	11	124.9	A	0.334473	11	0	-0.5	124.9	NC	0.5
265857_s_at	11	11	2193.8	P	0.000244	11	0.3	-0.1	2193.8	NC	0.118009
265827_at	11	11	512.9	P	0.001953	11	0.5	-0.4	512.9	NC	0.065566
265828_at	11	11	104.7	A	0.246094	11	-0.1	-0.6	104.7	NC	0.767451
265829_at	11	11	9.2	A	0.696289	11	-3	-4.9	9.2	D	0.99751
265830_at	11	11	3.9	A	0.919434	11	1.3	-0.3	3.9	NC	0.153232
265831_at	11	11	112.4	A	0.095215	11	1.1	0.6	112.4	NC	0.033304
265832_at	11	11	9.4	A	0.753906	11	-1.2	-3.8	9.4	NC	0.830902
265833_at	11	11	19.4	A	0.601074	11	-2.9	-5.7	19.4	NC	0.692594
265834_at	11	11	9	A	0.780518	11	1	0.1	9	NC	0.026698
265835_at	11	11	77.2	A	0.149658	11	1	-0.2	77.2	NC	0.030967
265836_at	11	11	10.4	A	0.919434	11	0.4	-0.8	10.4	NC	0.777251
265837_at	11	11	166	A	0.219482	11	2.2	0.8	166	I	0.003041
265838_at	11	11	12.7	A	0.780518	11	-0.9	-2.1	12.7	NC	0.681091
265839_at	11	11	31.2	A	0.633789	11	-0.5	-3.2	31.2	NC	0.5
265840_at	11	11	114.4	P	0.046143	11	-0.8	-1.6	114.4	NC	0.725952
265841_at	11	11	414.4	P	0.000732	11	5.1	3.5	414.4	I	2.3e-05
265842_at	11	11	388.1	A	0.067627	11	3.5	1.7	388.1	I	0.000438
265843_at	11	11	405.1	P	0.001953	11	-1	-1.5	405.1	D	0.999922
265844_at	11	11	188.7	A	0.080566	11	-0.1	-1.5	188.7	NC	0.911062
265845_at	11	11	264.1	A	0.171387	11	-0.3	-1.1	264.1	NC	0.846768
265846_at	11	11	49.6	A	0.696289	11	2.7	0.6	49.6	NC	0.124552
265847_at	11	11	259.6	A	0.149658	11	-1.1	-1.7	259.6	D	0.99994
265848_at	11	11	138.3	A	0.095215	11	1.3	1	138.3	NC	0.013078
265849_at	11	11	210.1	P	0.008057	11	-2.4	-3.1	210.1	D	0.99998
265850_at	11	11	226.1	P	0.018555	11	-0.8	-1.3	226.1	D	0.999382
265823_at	11	11	15.9	A	0.665527	11	-8.7	-9.9	15.9	D	0.99998
265824_at	11	11	498.7	P	0.005859	11	0.3	-0.2	498.7	NC	0.099852
265825_at	11	11	663.7	P	0.000244	11	-1.1	-1.7	663.7	D	0.999611
265826_at	11	11	956.3	P	0.001221	11	-0.4	-0.7	956.3	NC	0.988955
265795_at	11	11	749.7	P	0.000244	11	-0.4	-1.1	749.7	NC	0.930187
265796_at	11	11	44.7	A	0.5	11	-2.6	-3.6	44.7	D	0.99997
265797_at	11	11	105.3	P	0.030273	11	2.5	0.7	105.3	I	0.000692
265798_at	11	11	282	A	0.091553	11	-0.8	-1.6	282	NC	0.971234
265799_at	11	11	2135.9	P	0.000244	11	-0.4	-0.6	2135.9	D	0.999308
265800_at	11	11	500.5	P	0.005859	11	-0.9	-1.4	500.5	D	0.999886
265801_at	11	11	87.7	P	0.046143	11	0.5	-0.3	87.7	NC	0.153232
265802_at	11	11	76.5	P	0.018555	11	-2.4	-2.7	76.5	D	0.99994
265803_at	11	11	32.2	A	0.432373	11	1.3	-0.7	32.2	NC	0.242585
265804_at	11	11	106.2	A	0.149658	11	-2	-3.9	106.2	MD	0.994067
265805_s_at	11	11	6602.2	P	0.000244	11	0.2	0.2	6602.2	NC	0.403812
265806_at	11	11	24.2	A	0.432373	11	-0.5	-1.8	24.2	NC	0.5
265807_at	11	11	470.3	P	0.000732	11	-0.6	-1.3	470.3	D	0.999382
265808_at	11	11	13.2	A	0.870361	11	0.6	-0.7	13.2	NC	0.5
265809_at	11	11	201.4	P	0.046143	11	0.5	-0.2	201.4	NC	0.318909
265810_at	11	11	1576.4	P	0.000244	11	1.5	0.8	1576.4	I	2.3e-05
265811_at	11	11	13.8	A	0.904785	11	-1.8	-2.4	13.8	NC	0.986922
265812_at	11	11	23	A	0.696289	11	-0.1	-1	23	NC	0.069813
265813_at	11	11	58	A	0.466064	11	1.3	0.4	58	NC	0.044149
265814_at	11	11	383.7	P	0.008057	11	-1.6	-2.3	383.7	D	0.99998
265815_at	11	11	105.2	A	0.111572	11	-2.4	-3.1	105.2	D	0.999973
265816_s_at	11	11	5184.7	P	0.000244	11	0.5	-0.1	5184.7	NC	0.050553
265817_at	11	11	264.7	P	0.018555	11	-5	-6	264.7	D	0.99998
265818_at	11	11	492.8	P	0.000244	11	-2.4	-2.8	492.8	D	0.999977
265819_at	11	11	257.7	P	0.008057	11	0.5	0	257.7	NC	0.050553
265820_at	11	11	14.7	A	0.780518	11	0.7	-0.6	14.7	NC	0.054022
265821_at	11	11	81.8	A	0.27417	11	0	-0.6	81.8	NC	0.5
265822_at	11	11	400.8	P	0.005859	11	-0.3	-1.1	400.8	D	0.999034
265763_at	11	11	121.3	A	0.398926	11	-2	-2.2	121.3	NC	0.645558
265764_at	11	11	144.4	A	0.111572	11	0.3	-0.2	144.4	NC	0.5
265765_at	11	11	121.4	A	0.129639	11	-0.4	-2	121.4	NC	0.938478
265766_at	11	11	80.9	A	0.171387	11	-0.3	-1.5	80.9	NC	0.5
265767_at	11	11	75.4	A	0.334473	11	1.4	0.5	75.4	NC	0.033304
265768_at	11	11	1194.9	P	0.000244	11	2.9	1.9	1194.9	I	2e-05
265769_at	11	11	84.6	A	0.432373	11	3.2	1	84.6	NC	0.493524
265770_at	11	11	757.2	P	0.000732	11	-0.5	-1.4	757.2	NC	0.945978
265771_at	11	11	247.9	A	0.080566	11	-2.3	-2.9	247.9	D	0.999611
265772_at	11	11	141.9	M	0.056152	11	0.2	-0.7	141.9	NC	0.5
265773_at	11	11	946.1	P	0.005859	11	0.8	0	946.1	NC	0.054022
265774_at	11	11	49.9	A	0.696289	11	-0.6	-0.8	49.9	NC	0.736659
265775_at	11	11	6	A	0.533936	11	-2.4	-4.4	6	NC	0.061522
265776_at	11	11	123.6	P	0.001221	11	-1.5	-2.2	123.6	D	0.99997
265777_at	11	11	197.8	P	0.001953	11	-1.4	-1.7	197.8	D	0.99998
265778_at	11	11	869	P	0.00293	11	-0.9	-1.7	869	D	0.998923
265779_at	11	11	273.5	P	0.001953	11	0.9	0.3	273.5	I	2e-05
265780_at	11	11	29.7	A	0.219482	11	2.1	0.4	29.7	NC	0.118009
265781_at	11	11	16.2	A	0.466064	11	0.3	-1.2	16.2	NC	0.222749
265782_at	11	11	9.9	A	0.780518	11	-0.5	-3.9	9.9	NC	0.403812
265783_at	11	11	9.4	A	0.888428	11	0.7	0.1	9.4	NC	0.5
265784_at	11	11	20.5	A	0.601074	11	1.3	0.4	20.5	NC	0.194801
265785_at	11	11	19.8	A	0.850342	11	0.4	0	19.8	NC	0.39129
265786_at	11	11	124.6	A	0.303711	11	1.7	1.2	124.6	NC	0.030967
265787_at	11	11	60.3	A	0.246094	11	0.5	-0.7	60.3	NC	0.416433
265788_at	11	11	46.1	A	0.334473	11	1.5	0.4	46.1	NC	0.307406
265789_at	11	11	103.9	A	0.219482	11	1.2	0.8	103.9	NC	0.022932
265790_at	11	11	412.8	P	0.023926	11	0.8	0.4	412.8	I	0.000966
265791_at	11	11	74	A	0.366211	11	4.5	1.7	74	NC	0.035785
265792_at	11	11	63	A	0.334473	11	0.3	-0.2	63	NC	0.5
265793_at	11	11	593.9	P	0.000244	11	-0.6	-1.2	593.9	NC	0.980376
265794_at	11	11	15.1	A	0.780518	11	2.5	0.4	15.1	NC	0.035785
265760_at	11	11	447.3	P	0.001221	11	-1.9	-2.2	447.3	D	0.999693
265761_at	11	11	198.1	P	0.023926	11	-1	-1.7	198.1	NC	0.5
265762_at	11	11	24.3	A	0.696289	11	0.8	0.4	24.3	NC	0.169098
265731_at	11	11	22.7	A	0.567627	11	-0.8	-2.5	22.7	NC	0.5
265732_at	11	11	116.7	M	0.056152	11	0.3	-0.7	116.7	NC	0.019624
265733_at	11	11	322.8	P	0.046143	11	0.6	0	322.8	NC	0.330589
265734_at	11	11	512.2	P	0.023926	11	0.4	-0.1	512.2	NC	0.5
265735_at	11	11	415.7	P	0.000244	11	-0.2	-1	415.7	NC	0.5
265736_at	11	11	1456	P	0.000732	11	-0.1	-0.8	1456	NC	0.692594
265737_at	11	11	9646.2	P	0.000244	11	4.7	4.1	9646.2	I	2e-05
265738_at	11	11	959	P	0.00293	11	-1.8	-2.4	959	D	0.99998
265739_at	11	11	1005.6	P	0.023926	11	-0.3	-0.7	1005.6	MD	0.994067
265740_at	11	11	1146	P	0.000732	11	4.1	3.7	1146	I	2e-05
265741_at	11	11	1550.4	P	0.000244	11	1.6	1.1	1550.4	I	6.8e-05
265742_at	11	11	385.1	P	0.005859	11	0	-0.6	385.1	NC	0.138386
265743_s_at	11	11	6	A	0.870361	11	0.9	-1	6	NC	0.441923
265744_at	11	11	22.4	A	0.633789	11	-0.1	-0.8	22.4	NC	0.506476
265745_at	11	11	24.3	A	0.5	11	1.2	0.4	24.3	NC	0.088938
265746_at	10	10	4.5	A	0.893555	10	1.8	-1.6	4.5	NC	0.5
265747_s_at	11	11	83.1	A	0.5	11	1	-0.1	83.1	NC	0.274048
265748_at	11	11	16.4	A	0.601074	11	2.4	0.3	16.4	NC	0.01421
265749_at	11	11	8.1	A	0.932373	11	0.8	-1.5	8.1	NC	0.416433
265750_x_at	11	11	196.2	A	0.149658	11	0.3	-0.5	196.2	NC	0.330589
265751_at	11	11	26.5	A	0.219482	11	1.1	-0.9	26.5	NC	0.242585
265752_at	11	11	5.8	A	0.5	11	0.7	-0.2	5.8	NC	0.169098
265753_at	11	11	3.3	A	0.601074	11	-3.5	-5	3.3	NC	0.905721
265754_x_at	11	11	117	P	0.037598	11	0.4	-0.4	117	NC	0.242585
265755_at	9	9	14.3	A	0.803711	9	-0.8	-2.9	14.3	NC	0.11553
265756_at	11	11	75	A	0.432373	11	0.9	0.1	75	NC	0.028766
265757_x_at	11	11	26	A	0.696289	11	-0.4	-0.7	26	NC	0.558077
265758_at	11	11	12.2	A	0.870361	11	-2.1	-4.2	12.2	NC	0.545234
265759_at	11	11	266.9	P	0.030273	11	-1.7	-2.6	266.9	D	0.998664
265699_at	11	11	774.7	P	0.000244	11	2.8	2.2	774.7	I	2.3e-05
265700_at	11	11	2083.3	P	0.000732	11	2.4	2.1	2083.3	I	2.7e-05
265701_at	11	11	19.8	A	0.753906	11	0.6	-0.3	19.8	NC	0.493524
265702_at	11	11	67	A	0.27417	11	-1	-1.5	67	NC	0.986922
265703_at	11	11	316	P	0.018555	11	-1.1	-2	316	D	0.995927
265704_at	11	11	242.3	P	0.001953	11	-0.1	-0.9	242.3	NC	0.786812
265705_at	11	11	93.7	A	0.665527	11	2.9	1.4	93.7	NC	0.161038
265706_at	11	11	330.8	P	0.000244	11	-0.7	-1.3	330.8	D	0.999899
265707_at	11	11	901.3	P	0.000244	11	-1.1	-1.7	901.3	D	0.99997
265708_at	11	11	65.5	A	0.303711	11	0.7	-0.3	65.5	NC	0.51942
265709_at	11	11	11.1	A	0.932373	11	1.4	0.7	11.1	NC	0.5
265710_at	11	11	17.4	A	0.753906	11	0.8	-1.1	17.4	NC	0.274048
265711_at	11	11	40.5	A	0.601074	11	2.6	1.9	40.5	NC	0.105663
265712_s_at	11	11	814.6	P	0.000732	11	-0.9	-1.5	814.6	D	0.999382
265713_at	11	11	130	A	0.129639	11	-0.2	-1	130	NC	0.757415
265714_at	11	11	7	A	0.904785	11	1	0.2	7	NC	0.633407
265715_s_at	11	11	70.7	A	0.219482	11	-1.1	-2	70.7	D	0.999899
265716_at	11	11	293.9	P	0.023926	11	-0.3	-0.9	293.9	NC	0.583567
265717_at	11	11	517.8	A	0.111572	11	-1.1	-1.8	517.8	D	0.999954
[truncated: 20,811 more rows]
