# Supplementary material for: Isolation of a strong Arabidopsis guard cell promoter and its potential as a research tool
Source: Plant Methods. 2008 Feb 19;4:6. doi: 10.1186/1746-4811-4-6 (PMC2323621; doi:10.1186/1746-4811-4-6)
Supplement: Additional file 8 — Experiment II-Mesophyll cells treated with 100 μM ABA (JS88.xls). [file 1746-4811-4-6-S8.xls]

## Sheet: JS88.TXT
Probe Set Name	Stat Pairs	Stat Pairs Used	Avg Diff	Detection	Detection p-value	Stat Common Pairs	Signal Log Ratio	Signal Log Ratio Low	Avg Diff	Change	Change p-value	Positive	Negative	Pairs	Pairs Used	Pairs InAvg	Pos Fraction	Log Avg	Pos/Neg	Avg Diff	Abs Call	Inc	Dec	Inc Ratio	Dec Ratio	Pos Change	Neg Change	Inc/Dec	DPos-DNeg Ratio	Log Avg Ratio Change	Diff Call	Avg Diff Change	B=A	Fold Change	Sort Score
AFFX-BioB-5_at	20	20	391.7	P	0.00141	20	0.1	-0.2	391.7	NC	0.5
AFFX-BioB-M_at	20	20	353.1	P	0.000169	20	0	-0.5	353.1	NC	0.358334
AFFX-BioB-3_at	20	20	274.4	P	0.000509	20	0.5	-0.1	274.4	NC	0.5
AFFX-BioC-5_at	20	20	875.5	P	0.000169	20	0.4	-0.1	875.5	NC	0.5
AFFX-BioC-3_at	20	20	405.2	P	9.5e-05	20	0.3	-0.2	405.2	NC	0.5
AFFX-BioDn-5_at	20	20	543.5	P	4.4e-05	20	0.5	0.1	543.5	NC	0.183909
AFFX-BioDn-3_at	20	20	3154.3	P	5.2e-05	20	0.1	-0.2	3154.3	NC	0.5
AFFX-CreX-5_at	20	20	8954.3	P	4.4e-05	20	0.6	0.4	8954.3	I	0.00029
AFFX-CreX-3_at	20	20	10412.4	P	4.4e-05	20	0.4	0.2	10412.4	MI	0.005125
AFFX-DapX-5_at	20	20	30.5	A	0.440646	20	1.4	0	30.5	NC	0.036913
AFFX-DapX-M_at	20	20	35.8	A	0.275146	20	0.8	-0.3	35.8	NC	0.213878
AFFX-DapX-3_at	20	20	37.1	A	0.686277	20	3.5	1.8	37.1	NC	0.115795
AFFX-LysX-5_at	20	20	22.7	A	0.724854	20	3.6	2.3	22.7	NC	0.121123
AFFX-LysX-M_at	20	20	15.6	A	0.699394	20	0.5	-0.8	15.6	NC	0.221792
AFFX-LysX-3_at	20	20	6.6	A	0.559354	20	-1.7	-2.9	6.6	NC	0.521439
AFFX-PheX-5_at	20	20	9.5	A	0.860518	20	1	0.7	9.5	NC	0.221792
AFFX-PheX-M_at	20	20	7.2	A	0.686277	20	1.1	0.4	7.2	NC	0.050519
AFFX-PheX-3_at	20	20	13.1	A	0.760937	20	0.7	0.1	13.1	NC	0.046463
AFFX-ThrX-5_at	20	20	6.4	A	0.916408	20	0.9	0.6	6.4	NC	0.526791
AFFX-ThrX-M_at	20	20	58.5	A	0.368438	20	2.9	1.3	58.5	NC	0.028153
AFFX-ThrX-3_at	20	20	104.3	A	0.116113	20	1.4	0.8	104.3	I	0.001192
AFFX-TrpnX-5_at	20	20	16.2	A	0.455413	20	-0.5	-1	16.2	NC	0.5
AFFX-TrpnX-M_at	20	20	5.7	A	0.852061	20	0.9	0	5.7	NC	0.156704
AFFX-TrpnX-3_at	20	20	33.7	A	0.205732	20	1.1	0.5	33.7	NC	0.071447
AFFX-r2-Ec-bioB-5_at	11	11	481.2	P	0.000732	11	0.2	-0.6	481.2	NC	0.916174
AFFX-r2-Ec-bioB-M_at	11	11	791.2	P	0.000244	11	0.8	0.4	791.2	I	0.002753
AFFX-r2-Ec-bioB-3_at	11	11	377.4	P	0.000244	11	-0.2	-0.9	377.4	NC	0.5
AFFX-r2-Ec-bioC-5_at	11	11	819.5	P	0.000244	11	-0.2	-0.7	819.5	NC	0.62112
AFFX-r2-Ec-bioC-3_at	11	11	1243	P	0.000244	11	-0.1	-0.7	1243	NC	0.506476
AFFX-r2-Ec-bioD-5_at	11	11	1654.2	P	0.000244	11	-0.8	-1.5	1654.2	NC	0.99288
AFFX-r2-Ec-bioD-3_at	11	11	3888.9	P	0.000244	11	0.3	-0.2	3888.9	NC	0.39129
AFFX-r2-P1-cre-5_at	11	11	16056.1	P	0.000244	11	0.1	-0.2	16056.1	NC	0.5
AFFX-r2-P1-cre-3_at	11	11	20640	P	0.000244	11	0.3	-0.1	20640	NC	0.232549
AFFX-r2-Bs-dap-5_at	11	11	7.1	A	0.80542	11	-0.4	-2.5	7.1	NC	0.5
AFFX-r2-Bs-dap-M_at	11	11	6.3	A	0.696289	11	-0.2	-2.5	6.3	NC	0.185981
AFFX-r2-Bs-dap-3_at	11	11	35.2	A	0.696289	11	2.2	0	35.2	NC	0.5
AFFX-r2-Bs-lys-5_at	11	11	5.9	A	0.80542	11	0.5	-0.8	5.9	NC	0.263341
AFFX-r2-Bs-lys-M_at	11	11	69.9	A	0.432373	11	1.4	-1.3	69.9	NC	0.222749
AFFX-r2-Bs-lys-3_at	11	11	26.9	A	0.246094	11	0.1	-0.5	26.9	NC	0.5
AFFX-r2-Bs-phe-5_at	11	11	37.6	A	0.533936	11	1	0.3	37.6	NC	0.074268
AFFX-r2-Bs-phe-M_at	11	11	11.3	A	0.904785	11	-1.6	-2.9	11.3	NC	0.715033
AFFX-r2-Bs-phe-3_at	11	11	13.5	A	0.72583	11	0.2	-0.4	13.5	NC	0.296089
AFFX-r2-Bs-thr-3_s_at	11	11	49.1	A	0.633789	11	3.5	2.2	49.1	NC	0.105663
AFFX-r2-Bs-thr-M_s_at	11	11	64.7	A	0.665527	11	0.5	-0.4	64.7	NC	0.5
AFFX-r2-Bs-thr-5_s_at	11	11	90.4	A	0.129639	11	0.3	-0.4	90.4	NC	0.242585
AFFX-r2-At-U12639_at	11	11	98.6	A	0.466064	11	1	0.4	98.6	NC	0.153232
AFFX-r2-At-Actin-5_s_at	11	11	2393.3	P	0.000244	11	0	-0.5	2393.3	NC	0.5
AFFX-r2-At-Actin-M_s_at	11	11	3906	P	0.000244	11	-0.5	-0.9	3906	D	0.99751
AFFX-r2-At-Actin-3_s_at	11	11	3967.3	P	0.000244	11	-0.7	-1.1	3967.3	D	0.999911
AFFX-r2-At-GAPDH-5_s_at	11	11	5362.9	P	0.000244	11	-1.1	-1.2	5362.9	D	0.99998
AFFX-r2-At-GAPDH-3_s_at	11	11	5254.4	P	0.000244	11	-1.4	-1.8	5254.4	D	0.99998
AFFX-r2-At-Ubq-5_x_at	11	11	19294.9	P	0.000244	11	-0.1	-0.5	19294.9	NC	0.570859
AFFX-r2-At-Ubq-3_x_at	11	11	27027.1	P	0.000244	11	-0.1	-0.5	27027.1	NC	0.506476
AFFX-Athal-25SrRNA_s_at	16	16	613.5	P	0.000219	16	5.4	3.9	613.5	I	0
AFFX-Athal-5SrRNA_at	16	16	52.2	A	0.127645	16	-3.1	-5.3	52.2	NC	0.971759
AFFX-Athal-Actin_3_f_at	16	16	2235.6	P	0.000219	16	-1.1	-1.4	2235.6	D	0.999999
AFFX-Athal-Actin_5_r_at	16	16	982.9	P	0.000562	16	0.3	-0.5	982.9	NC	0.221643
AFFX-Athal-Actin_M_at	16	16	1649.9	P	0.000219	16	-0.7	-0.9	1649.9	D	0.999991
AFFX-Athal-GAPDH_3_s_at	16	16	3102.1	P	0.000219	16	-1.5	-2	3102.1	D	1
AFFX-Athal-GAPDH_5_s_at	16	16	2191.1	P	0.000322	16	-1.4	-1.8	2191.1	D	0.999998
AFFX-Athal-GAPDH_M_s_at	16	16	3551.7	P	0.000219	16	-2	-2.5	3551.7	D	1
AFFX-Athal-Ubq_3_f_at	16	16	22268.6	P	0.000266	16	-0.4	-0.8	22268.6	NC	0.953803
AFFX-Athal-Ubq_5_f_at	16	16	11476	P	0.000219	16	-0.4	-0.7	11476	NC	0.981883
AFFX-Athal-Ubq_M_f_at	16	16	6227	P	0.000266	16	-0.8	-1.2	6227	D	0.997175
267625_at	11	11	112.7	P	0.023926	11	-0.7	-1.9	112.7	NC	0.532344
267626_at	11	11	180.1	A	0.219482	11	0.8	0.4	180.1	I	0.004073
267627_at	11	11	393.5	P	0.00293	11	0.4	0	393.5	NC	0.050553
267628_at	11	11	153.7	A	0.129639	11	-4.4	-5.3	153.7	D	0.99998
267629_at	11	11	89.5	A	0.665527	11	-0.8	-1.3	89.5	D	0.999786
267630_at	11	11	501.8	P	0.005859	11	-0.7	-1.3	501.8	D	0.999693
267631_at	11	11	250.8	P	0.00415	11	1.6	0.6	250.8	I	0.003041
267632_at	11	11	272.6	P	0.001953	11	0	-0.8	272.6	NC	0.5
267633_at	11	11	38.5	A	0.80542	11	2.5	0.4	38.5	NC	0.177412
267634_at	11	11	18	A	0.366211	11	2.3	0.5	18	NC	0.296089
267635_at	11	11	533	P	0.001221	11	-1.7	-2.1	533	D	0.999977
267636_at	11	11	11.9	A	0.919434	11	0.7	-0.5	11.9	NC	0.767451
267637_at	11	11	71.3	A	0.366211	11	-2.4	-4.4	71.3	D	0.999977
267638_at	11	11	2045.3	P	0.000244	11	-1.3	-1.8	2045.3	D	0.99998
267639_at	11	11	10.5	A	0.601074	11	-0.1	-0.6	10.5	NC	0.5
267640_at	11	11	250.9	P	0.008057	11	-3.3	-3.9	250.9	D	0.99998
267641_at	11	11	72.7	A	0.366211	11	-2.7	-4.6	72.7	D	0.999911
267642_at	11	11	424.2	P	0.001221	11	-0.3	-1.8	424.2	NC	0.958799
267643_at	11	11	34.5	A	0.334473	11	-0.3	-1	34.5	NC	0.5
267644_s_at	11	11	33.3	A	0.219482	11	-3.2	-4.6	33.3	D	0.99998
267645_at	11	11	98.3	P	0.018555	11	-1.9	-4.2	98.3	D	0.998349
267646_at	11	11	67.5	A	0.432373	11	-2.7	-3.9	67.5	D	0.999693
267593_at	11	11	5.4	A	0.665527	11	-1.5	-3.8	5.4	NC	0.703911
267594_at	11	11	76.3	A	0.149658	11	0.2	-0.8	76.3	NC	0.416433
267595_at	11	11	81.1	A	0.466064	11	-0.6	-1.4	81.1	NC	0.942324
267596_s_at	11	11	17.5	A	0.398926	11	-5.2	-7.9	17.5	D	0.99998
267597_at	11	11	148.6	A	0.149658	11	1.2	0.2	148.6	NC	0.366593
267598_at	11	11	37.1	A	0.80542	11	-1.1	-1.8	37.1	NC	0.747149
267599_at	11	11	187.4	A	0.19458	11	-1.8	-2.4	187.4	D	0.99997
267600_at	11	11	1591.2	P	0.000244	11	-2	-2.5	1591.2	D	0.99998
267601_at	11	11	510.9	P	0.000244	11	-0.1	-0.8	510.9	NC	0.545234
267602_at	11	11	352.8	P	0.023926	11	-0.2	-1.1	352.8	NC	0.757415
267603_at	11	11	95.8	A	0.665527	11	-2	-3.2	95.8	D	0.999886
267604_at	11	11	222.9	P	0.000732	11	1.3	0.7	222.9	I	4e-05
267605_at	11	11	296.9	P	0.005859	11	-0.7	-1.4	296.9	NC	0.990708
267606_at	11	11	183.8	P	0.046143	11	0.9	-0.1	183.8	NC	0.047264
267607_s_at	11	11	3353.6	P	0.000244	11	1.7	1	3353.6	I	3e-05
267608_at	11	11	924.7	P	0.000244	11	-1.8	-2.1	924.7	D	0.99998
267609_at	11	11	361.2	P	0.018555	11	-1.6	-2.4	361.2	D	0.99994
267610_at	11	11	3.6	A	0.932373	11	0.6	0.4	3.6	NC	0.570859
267611_at	11	11	2048.2	P	0.000244	11	0.6	0	2048.2	NC	0.057676
267612_at	11	11	1109.4	P	0.000244	11	-1.8	-2.4	1109.4	D	0.999954
267613_at	11	11	3.9	A	0.932373	11	-2.1	-3.2	3.9	NC	0.868657
267614_at	11	11	12.1	A	0.981445	11	0.6	0.2	12.1	NC	0.669411
267615_at	11	11	5.4	A	0.870361	11	0.8	0.3	5.4	NC	0.342437
267616_at	11	11	124.9	A	0.19458	11	-0.6	-1.7	124.9	D	0.997247
267617_at	11	11	5822.3	P	0.000244	11	1.7	1.2	5822.3	I	2e-05
267618_at	11	11	11.7	A	0.953857	11	0.4	-0.4	11.7	NC	0.868657
267619_at	11	11	26.3	A	0.5	11	-3.7	-5.1	26.3	D	0.999853
267620_at	11	11	128.7	A	0.27417	11	0.1	-0.1	128.7	NC	0.041201
267621_at	11	11	77.3	A	0.080566	11	0.7	-0.1	77.3	NC	0.441923
267622_at	11	11	13.9	A	0.601074	11	-5.9	-9	13.9	D	0.99998
267623_at	11	11	2952.2	P	0.000244	11	3.6	2.9	2952.2	I	2e-05
267624_at	11	11	12235.7	P	0.000244	11	4.7	4.1	12235.7	I	2e-05
267590_at	11	11	24.2	A	0.780518	11	-6.5	-8.8	24.2	D	0.999973
267591_at	11	11	75.5	P	0.01416	11	-0.8	-2.1	75.5	D	0.995519
267592_at	11	11	912.6	P	0.000244	11	4.4	2.5	912.6	I	2e-05
267562_at	11	11	19.9	A	0.932373	11	-4.4	-6.2	19.9	D	0.99998
267563_at	11	11	6	A	0.850342	11	0.6	-1.6	6	NC	0.5
267564_at	11	11	382.4	P	0.001221	11	-0.8	-1.2	382.4	NC	0.989865
267565_at	11	11	61.1	A	0.432373	11	3.1	0.8	61.1	NC	0.016731
267566_at	11	11	61.4	A	0.5	11	2.5	0.4	61.4	NC	0.242585
267567_at	11	11	256.6	P	0.00415	11	3.7	1.8	256.6	I	0.000214
267568_at	11	11	31.9	A	0.780518	11	-2	-3.9	31.9	NC	0.945978
267569_at	11	11	145.4	A	0.149658	11	-0.7	-1.8	145.4	NC	0.736659
267570_at	11	11	158.5	P	0.018555	11	-0.3	-1.4	158.5	NC	0.934434
267571_at	11	11	14.9	A	0.633789	11	-1	-2.9	14.9	NC	0.570859
267572_at	11	11	125.7	A	0.095215	11	1	0.3	125.7	NC	0.5
267573_at	11	11	110.3	P	0.01416	11	0	-0.9	110.3	NC	0.5
267574_at	11	11	259.3	A	0.19458	11	0.8	0.6	259.3	NC	0.061522
267575_at	11	11	25	A	0.246094	11	-1	-3.1	25	NC	0.5
267576_at	11	11	309.3	P	0.001221	11	3	2.1	309.3	I	2e-05
267577_at	11	11	407.9	P	0.001221	11	-0.5	-1	407.9	D	0.998664
267578_at	11	11	212.9	P	0.010742	11	-1.2	-2.7	212.9	NC	0.958799
267579_at	11	11	84.2	A	0.466064	11	0.8	-0.4	84.2	NC	0.416433
267580_at	11	11	151.1	P	0.01416	11	0.8	-0.1	151.1	NC	0.111714
267581_at	11	11	366.5	P	0.00293	11	-0.7	-1.6	366.5	NC	0.975245
267582_at	11	11	91.7	A	0.27417	11	0.8	0.1	91.7	NC	0.169098
267583_at	11	11	320.8	P	0.005859	11	0.1	-0.4	320.8	NC	0.5
267584_at	11	11	64.4	A	0.398926	11	-1.1	-2.2	64.4	NC	0.203871
267585_s_at	11	11	46.8	A	0.633789	11	-1.6	-3.4	46.8	NC	0.5
267586_at	11	11	74.9	A	0.366211	11	-0.6	-1.3	74.9	NC	0.633407
267587_at	11	11	194.8	P	0.000732	11	0.2	-0.5	194.8	NC	0.242585
267588_at	11	11	113	A	0.334473	11	1.8	0.7	113	NC	0.118009
267589_at	11	11	0.8	A	0.99585	11	1.5	0.2	0.8	NC	0.777251
267530_at	11	11	164.4	P	0.046143	11	0.9	0	164.4	NC	0.099852
267531_at	11	11	36.3	A	0.19458	11	0.3	-1.4	36.3	NC	0.366593
267532_at	11	11	505.5	P	0.023926	11	0.6	-0.1	505.5	NC	0.5
267533_at	11	11	308.2	P	0.000732	11	-1.7	-2.4	308.2	D	0.99998
267534_at	11	11	317.5	P	0.00415	11	-1.3	-1.5	317.5	D	0.999977
267535_at	11	11	143.2	A	0.398926	11	-0.6	-1.6	143.2	NC	0.934434
267536_at	11	11	76	A	0.432373	11	-1.6	-2.7	76	D	0.999382
267537_at	11	11	560	P	0.001221	11	-0.2	-0.8	560	NC	0.830902
267538_at	11	11	281.3	A	0.095215	11	0.9	0.6	281.3	NC	0.007788
267539_at	11	11	400.7	P	0.008057	11	-0.6	-1.1	400.7	D	0.998514
267540_at	11	11	544.2	P	0.00415	11	-1.1	-1.6	544.2	D	0.99998
267541_at	11	11	40	A	0.366211	11	0.1	-1.2	40	NC	0.583567
267542_at	11	11	3.2	A	0.888428	11	-1.2	-3.1	3.2	NC	0.545234
267543_at	11	11	386.1	A	0.067627	11	-1.8	-2.3	386.1	D	0.99998
267544_at	11	11	109.3	A	0.27417	11	-2.6	-4.2	109.3	D	0.99998
267545_at	11	11	11.5	A	0.665527	11	-7.1	-10.2	11.5	D	0.999977
267546_at	11	11	106.5	P	0.030273	11	0.9	0.2	106.5	I	0.000966
267547_at	11	11	439.2	P	0.000244	11	0.6	0	439.2	NC	0.006503
267548_at	11	11	371.2	P	0.001221	11	3.4	2.3	371.2	I	3.5e-05
267549_at	11	11	147.5	A	0.432373	11	-1.7	-2.5	147.5	D	0.99994
267550_at	11	11	3764.2	P	0.000244	11	0.5	-0.1	3764.2	NC	0.024755
267551_at	11	11	99.7	A	0.219482	11	0.8	0.2	99.7	NC	0.024755
267552_at	11	11	10.4	A	0.904785	11	0.7	-0.4	10.4	NC	0.416433
267553_s_at	11	11	243.2	P	0.030273	11	-1.4	-1.9	243.2	D	0.99998
267554_at	11	11	31.2	A	0.466064	11	1.3	-0.5	31.2	NC	0.021224
267555_at	11	11	49.3	A	0.334473	11	-4	-5.2	49.3	D	0.999811
267556_at	11	11	128.4	A	0.366211	11	-2.6	-3.4	128.4	D	0.99998
267557_at	11	11	62.1	A	0.5	11	-3.1	-4.6	62.1	D	0.999611
267558_at	11	11	1134.6	P	0.00293	11	-0.6	-1	1134.6	D	0.999853
267559_at	11	11	604	P	0.000732	11	3.5	3	604	I	2e-05
267560_at	11	11	216.7	A	0.171387	11	-0.1	-0.5	216.7	NC	0.5
267561_at	11	11	155.4	M	0.056152	11	-1.5	-2.3	155.4	D	0.99996
267527_at	11	11	112.7	A	0.366211	11	0.4	-0.7	112.7	NC	0.403812
267528_at	11	11	7.9	A	0.932373	11	0.7	-0.5	7.9	NC	0.596188
267529_at	11	11	121.5	A	0.432373	11	0.3	-0.6	121.5	NC	0.506476
267498_at	11	11	407.4	P	0.00415	11	-3.9	-5.4	407.4	D	0.99998
267499_at	11	11	195.2	P	0.023926	11	0.5	-0.7	195.2	NC	0.177412
267500_s_at	11	11	195	A	0.129639	11	1.4	0.6	195	I	0.004073
267501_at	11	11	199.8	A	0.171387	11	-0.7	-1.6	199.8	D	0.999693
267502_at	11	11	96.1	A	0.27417	11	1.4	0.4	96.1	NC	0.024755
267503_at	11	11	118.7	A	0.334473	11	-3.8	-4.4	118.7	D	0.99998
267504_at	11	11	188.4	A	0.27417	11	-1	-1.6	188.4	D	0.999853
267505_at	11	11	145.9	A	0.246094	11	1	0.3	145.9	NC	0.035785
267506_at	11	11	487.2	P	0.030273	11	-0.8	-1.9	487.2	D	0.995519
267507_at	11	11	1131.1	P	0.001221	11	-0.3	-0.6	1131.1	D	0.996301
267508_at	11	11	7.8	A	0.850342	11	-7	-8	7.8	D	0.99998
267509_at	11	11	596.5	P	0.000244	11	-0.5	-1	596.5	D	0.996959
267510_at	11	11	988.4	P	0.01416	11	-0.9	-1.3	988.4	D	0.999954
267511_at	11	11	835.8	P	0.000244	11	1.6	1.4	835.8	I	2e-05
267512_at	11	11	234.8	M	0.056152	11	-0.9	-2.3	234.8	NC	0.973302
267513_at	11	11	461.3	P	0.001221	11	-1.7	-2.3	461.3	D	0.99998
267514_at	11	11	52	A	0.665527	11	0	-1.3	52	NC	0.981872
267515_at	11	11	716.9	P	0.000244	11	1.7	1	716.9	I	0.000241
267516_at	11	11	1334.5	P	0.001953	11	0.6	0.1	1334.5	NC	0.138386
267517_at	11	11	2762	P	0.000244	11	-1.8	-2	2762	D	0.99998
267518_at	11	11	74.8	A	0.111572	11	-6.9	-8.1	74.8	D	0.99998
267519_at	11	11	223.1	P	0.000244	11	0.6	0.2	223.1	I	4.6e-05
267520_at	11	11	340.9	P	0.000244	11	-1	-1.8	340.9	NC	0.991489
267521_at	11	11	79.7	A	0.129639	11	-0.7	-1.7	79.7	D	0.99751
267522_at	11	11	23.7	A	0.665527	11	2.6	1.3	23.7	NC	0.013078
267523_at	11	11	1531	P	0.000244	11	-0.4	-0.7	1531	NC	0.952736
267524_at	11	11	1551.4	P	0.000244	11	0	-0.4	1551.4	NC	0.318909
267525_at	11	11	38.5	P	0.030273	11	0.4	-0.4	38.5	NC	0.111714
267526_at	11	11	10776.5	P	0.000244	11	-0.1	-0.4	10776.5	NC	0.657563
267492_at	11	11	1509.1	P	0.001221	11	0.1	-0.4	1509.1	NC	0.5
267493_at	11	11	928.8	P	0.000244	11	4.4	3.7	928.8	I	2e-05
267494_at	11	11	698.2	P	0.000732	11	-2.4	-2.9	698.2	D	0.999973
267495_at	11	11	44.2	A	0.19458	11	-0.1	-1	44.2	NC	0.028766
267496_at	11	11	1784.6	P	0.000244	11	3.7	3.1	1784.6	I	2e-05
267497_at	11	11	11.4	A	0.888428	11	-0.8	-1.1	11.4	NC	0.596188
267467_at	11	11	348.6	P	0.000732	11	-0.7	-1.5	348.6	D	0.998664
267468_at	11	11	402.5	P	0.000244	11	-0.6	-1.3	402.5	D	0.999034
267469_at	11	11	463.9	P	0.023926	11	2	1.2	463.9	I	0.001651
267470_at	11	11	24105.8	P	0.000244	11	2.8	2.5	24105.8	I	2e-05
267471_at	11	11	533.4	P	0.01416	11	-1.8	-2.3	533.4	D	0.999977
267472_at	11	11	99.9	A	0.19458	11	1.4	0.3	99.9	NC	0.263341
267473_at	11	11	192.5	A	0.5	11	0.6	-0.5	192.5	NC	0.274048
267474_at	11	11	162.5	A	0.129639	11	-0.7	-1.5	162.5	NC	0.60871
267475_at	11	11	521.8	P	0.00293	11	0.3	-0.4	521.8	NC	0.5
267476_at	11	11	53.6	A	0.334473	11	1	0.4	53.6	NC	0.194801
267477_at	11	11	7201.5	P	0.000244	11	3.2	2.7	7201.5	I	2e-05
267478_at	11	11	54.7	A	0.27417	11	0.9	-0.4	54.7	NC	0.318909
267479_at	11	11	5.1	A	0.943848	11	-0.1	-1.7	5.1	NC	0.814019
267480_at	11	11	89.9	A	0.129639	11	0.1	-0.6	89.9	NC	0.194801
267481_at	11	11	53.8	A	0.219482	11	-1.1	-2.2	53.8	D	0.99998
267482_s_at	11	11	94.7	P	0.001221	11	-1.2	-2.7	94.7	D	0.998799
267483_at	11	11	102	A	0.219482	11	-0.9	-1.6	102	NC	0.875448
267484_at	11	11	9168.7	P	0.000244	11	0.8	0.4	9168.7	I	0.000189
267485_at	11	11	55.9	A	0.111572	11	0.7	0.1	55.9	NC	0.012024
267486_at	11	11	1858.7	P	0.000244	11	1.2	0.4	1858.7	I	0.000618
267487_at	11	11	71	A	0.633789	11	1.3	0.2	71	NC	0.5
267488_at	11	11	57.7	A	0.432373	11	-1.4	-2.5	57.7	NC	0.955851
267489_s_at	11	11	193.2	P	0.030273	11	-0.2	-0.9	193.2	NC	0.767451
267490_at	11	11	1271.1	P	0.001221	11	-0.3	-1.1	1271.1	NC	0.757415
267491_at	11	11	32.3	A	0.633789	11	0.8	0.3	32.3	NC	0.111714
267464_at	11	11	92.2	A	0.219482	11	0.3	-0.5	92.2	NC	0.124552
267465_at	11	11	145.8	P	0.001221	11	-2.2	-3.2	145.8	D	0.998799
267466_at	11	11	132.7	A	0.149658	11	1.1	0.1	132.7	NC	0.041201
267436_at	11	11	314.8	A	0.111572	11	3.2	1.6	314.8	I	0.00225
267437_at	11	11	3.2	A	0.888428	11	0.2	-0.4	3.2	NC	0.669411
267438_at	11	11	67.3	A	0.19458	11	0.2	-0.6	67.3	NC	0.065566
267439_at	11	11	57.1	A	0.432373	11	0	-0.7	57.1	NC	0.5
267440_at	11	11	38.6	A	0.334473	11	-0.2	-0.9	38.6	NC	0.118009
267441_at	11	11	32.1	A	0.665527	11	1.3	0.5	32.1	NC	0.454766
267442_at	11	11	526.1	P	0.00293	11	-0.9	-1.9	526.1	D	0.999382
267443_at	11	11	70.7	A	0.466064	11	0.8	0	70.7	NC	0.111714
267444_at	11	11	425.8	P	0.01416	11	-0.2	-0.8	425.8	NC	0.964215
267445_at	11	11	33.6	A	0.432373	11	-1	-2.7	33.6	NC	0.925732
267446_s_at	11	11	213.4	P	0.023926	11	-0.5	-1.3	213.4	NC	0.973302
267447_at	11	11	6.6	A	0.932373	11	-1.3	-3.5	6.6	NC	0.48058
267448_at	11	11	1570.7	P	0.000244	11	2.9	1.9	1570.7	I	2e-05
267449_at	11	11	20	A	0.567627	11	2.2	1	20	NC	0.061522
267450_at	11	11	71.2	A	0.567627	11	0.1	-0.8	71.2	NC	0.5
267451_at	11	11	317.6	P	0.008057	11	4.4	2.1	317.6	I	0.00013
267452_at	11	11	82.3	A	0.567627	11	-0.5	-1.2	82.3	NC	0.945978
267453_at	11	11	58.7	A	0.303711	11	-0.2	-1.5	58.7	NC	0.222749
267454_at	11	11	377.1	P	0.010742	11	-1.1	-2.1	377.1	D	0.999954
267455_at	11	11	191.9	P	0.000732	11	0.5	-0.5	191.9	NC	0.354442
267456_at	11	11	140.9	A	0.067627	11	-4.7	-7.8	140.9	D	0.999308
267457_at	11	11	90.7	A	0.219482	11	1.1	-0.4	90.7	NC	0.074268
267458_at	11	11	156	A	0.219482	11	1.7	0.1	156	NC	0.111714
267459_at	11	11	9	A	0.633789	11	1.7	0.2	9	NC	0.105663
267460_at	11	11	19.6	A	0.432373	11	-1.7	-2.9	19.6	D	0.999954
267461_at	11	11	4096.6	P	0.000244	11	-0.7	-1.1	4096.6	D	0.996301
267462_at	11	11	37.6	A	0.432373	11	-2.7	-4.3	37.6	D	0.998168
267463_at	11	11	161.3	A	0.149658	11	-0.8	-1.6	161.3	D	0.997968
267435_at	11	11	1376.5	P	0.000244	11	0.5	-0.1	1376.5	NC	0.035785
267404_at	11	11	102.5	A	0.129639	11	-0.5	-1.7	102.5	NC	0.888286
267405_at	11	11	645.9	P	0.001953	11	-1.3	-2.3	645.9	D	0.999886
267406_at	11	11	95.4	A	0.095215	11	-1.3	-2.3	95.4	D	0.999508
267407_at	11	11	117.9	A	0.601074	11	0.1	-0.8	117.9	NC	0.5
267408_at	11	11	12	A	0.870361	11	0.3	-1	12	NC	0.403812
267409_at	11	11	32.4	A	0.601074	11	0	-1.1	32.4	NC	0.441923
267410_at	11	11	40.9	A	0.466064	11	-1.7	-3.5	40.9	NC	0.981872
267411_at	11	11	258.7	P	0.037598	11	3.2	2.3	258.7	I	0.000618
267412_at	11	11	172.9	A	0.149658	11	1.1	0.3	172.9	I	0.001486
267413_at	11	11	180.3	A	0.303711	11	0	-0.8	180.3	NC	0.532344
267414_at	11	11	10.1	A	0.753906	11	0.8	-2.1	10.1	NC	0.532344
267415_at	11	11	227.5	P	0.01416	11	-0.3	-1.8	227.5	NC	0.796129
267416_at	11	11	99.8	A	0.095215	11	0.1	-0.7	99.8	NC	0.60871
267417_at	11	11	70	A	0.601074	11	-1.3	-2.6	70	NC	0.5
267418_at	11	11	130.8	P	0.037598	11	0.1	-0.1	130.8	NC	0.011045
267419_at	11	11	309.8	P	0.005859	11	-2	-2.6	309.8	D	0.99997
267420_at	11	11	36	A	0.5	11	0.6	0.2	36	NC	0.5
267421_at	11	11	227.6	P	0.001953	11	-1.1	-1.8	227.6	D	0.99998
267422_at	11	11	236	M	0.056152	11	-2.9	-3.1	236	D	0.99998
267423_at	11	11	448.3	P	0.000244	11	0.6	-0.5	448.3	NC	0.169098
267424_at	11	11	27.7	A	0.246094	11	1	-0.7	27.7	NC	0.083826
267425_at	11	11	5436.7	P	0.000244	11	2.7	2.3	5436.7	I	2e-05
267426_at	11	11	10	A	0.633789	11	-1.3	-2.8	10	NC	0.51942
267427_at	11	11	4.1	A	0.753906	11	0.9	0.3	4.1	NC	0.307406
267428_at	11	11	138	P	0.037598	11	-0.3	-1	138	NC	0.975245
267429_at	11	11	106.6	A	0.5	11	-2.4	-3.5	106.6	D	0.99998
267430_at	11	11	1315.1	P	0.000732	11	-1.4	-2	1315.1	D	0.99998
267431_at	11	11	7	A	0.919434	11	0.4	-0.3	7	NC	0.596188
267432_at	11	11	229	P	0.000732	11	-3.9	-4.5	229	D	0.99998
267433_at	11	11	286.4	P	0.018555	11	-0.7	-1.3	286.4	NC	0.961585
267434_at	11	11	107.9	A	0.533936	11	-0.8	-1.7	107.9	NC	0.945978
267400_at	11	11	1224.9	P	0.000244	11	1.8	1.1	1224.9	I	2e-05
267401_at	11	11	552.8	P	0.00415	11	0.8	0.1	552.8	NC	0.124552
267402_at	11	11	246.9	P	0.030273	11	0.6	0.1	246.9	NC	0.153232
267403_at	11	11	15.6	A	0.665527	11	0.7	-0.5	15.6	NC	0.5
267372_at	11	11	121.8	A	0.27417	11	5.2	3.9	121.8	I	0.002753
267373_at	11	11	90.4	A	0.171387	11	-2.7	-4.1	90.4	D	0.998349
267374_at	11	11	1352.6	P	0.000244	11	-0.6	-1.3	1352.6	NC	0.983269
267375_at	11	11	359.7	P	0.005859	11	0.4	-1.3	359.7	NC	0.016731
267376_at	11	11	16.6	A	0.919434	11	-2.1	-3	16.6	NC	0.98579
267377_at	11	11	18.5	A	0.828613	11	-9.4	-10.7	18.5	D	0.99998
267378_at	11	11	378	P	0.046143	11	-1.2	-2.3	378	D	0.999508
267379_at	11	11	1518.2	P	0.000244	11	0.6	0.1	1518.2	NC	0.013078
267380_at	11	11	100.9	A	0.095215	11	-0.4	-1	100.9	NC	0.881991
267381_at	11	11	392	P	0.001953	11	1	0.7	392	I	0.00225
267382_at	11	11	228.4	A	0.171387	11	1.6	0.6	228.4	NC	0.015426
267383_at	11	11	646.6	P	0.030273	11	0	-0.5	646.6	NC	0.888286
267384_at	11	11	126.1	A	0.246094	11	4.3	2	126.1	NC	0.061522
267385_at	11	11	31.8	A	0.171387	11	3.7	2.9	31.8	NC	0.013078
267386_at	11	11	20.8	A	0.665527	11	-2	-3.7	20.8	NC	0.5
267387_at	11	11	93.7	A	0.366211	11	-1.3	-2.7	93.7	NC	0.5
267388_at	11	11	127	A	0.334473	11	0.7	-0.7	127	NC	0.307406
267389_at	11	11	80.2	A	0.334473	11	0.8	0.2	80.2	NC	0.138386
267390_at	11	11	138.1	A	0.246094	11	1	-0.8	138.1	NC	0.074268
267391_at	11	11	5.8	A	0.870361	11	0.6	-0.3	5.8	NC	0.51942
267392_at	11	11	9968.9	P	0.000244	11	2.7	2.5	9968.9	I	2e-05
267393_at	11	11	1654.2	P	0.000244	11	3.9	3.4	1654.2	I	2e-05
267394_s_at	11	11	48.1	A	0.366211	11	1.1	0.2	48.1	NC	0.069813
267395_at	11	11	16.9	A	0.665527	11	-0.1	-1.4	16.9	NC	0.416433
267396_at	11	11	222.5	P	0.008057	11	-1.5	-2.3	222.5	D	0.999833
267397_at	11	11	66.1	A	0.246094	11	-2.8	-5.3	66.1	D	0.996301
267398_at	11	11	12	A	0.567627	11	-0.6	-1.6	12	NC	0.069813
267399_at	11	11	5.1	A	0.943848	11	1.2	0.9	5.1	NC	0.069813
267365_at	11	11	647.8	P	0.010742	11	0	-0.4	647.8	NC	0.900148
267366_at	11	11	4095.1	P	0.000244	11	1.3	1	4095.1	I	2e-05
267367_at	11	11	927.3	P	0.000244	11	-0.7	-1.4	927.3	D	0.999562
267368_at	11	11	2642.5	P	0.000732	11	-0.8	-1.2	2642.5	D	0.99987
267369_at	11	11	11.7	A	0.398926	11	-0.9	-1.9	11.7	NC	0.993497
267370_at	11	11	600.1	P	0.001221	11	-1.1	-1.7	600.1	D	0.999977
267371_at	11	11	98.3	P	0.046143	11	0.4	-1.2	98.3	NC	0.777251
267341_at	11	11	513.6	P	0.00293	11	1	0.2	513.6	I	0.001832
267342_at	11	11	710.8	P	0.000732	11	-0.1	-0.9	710.8	NC	0.645558
267343_at	11	11	4.8	A	0.780518	11	-1	-2.3	4.8	NC	0.814019
267344_at	11	11	289.4	P	0.01416	11	2.3	1.5	289.4	I	0.000618
267345_at	11	11	16.8	A	0.932373	11	0.5	-0.4	16.8	NC	0.532344
267346_at	11	11	342.4	P	0.000732	11	0.3	-0.2	342.4	NC	0.429141
267347_at	11	11	408.7	P	0.01416	11	1.4	0.8	408.7	I	0.000618
267348_at	11	11	490.4	P	0.046143	11	-0.9	-1.6	490.4	D	0.998168
267349_at	11	11	107.8	A	0.567627	11	3.2	2.4	107.8	NC	0.050553
267350_at	11	11	73.6	A	0.303711	11	0.8	0.5	73.6	NC	0.111714
267351_at	11	11	160.6	P	0.023926	11	-0.3	-1	160.6	NC	0.506476
267352_at	11	11	17	A	0.633789	11	0.8	-0.6	17	NC	0.203871
267353_at	11	11	127.9	A	0.567627	11	-1.7	-3.1	127.9	D	0.995519
267354_at	11	11	116.7	A	0.067627	11	2.3	1.4	116.7	I	0.004481
267355_at	11	11	280.4	A	0.095215	11	1	0.3	280.4	NC	0.054022
267356_at	11	11	198.9	P	0.037598	11	-0.8	-0.9	198.9	D	0.99751
267357_at	11	11	18993.1	P	0.000244	11	7.4	5.5	18993.1	I	2e-05
267358_at	11	11	530.8	P	0.001953	11	0.6	-0.4	530.8	NC	0.026698
267359_at	11	11	71	P	0.008057	11	-1.8	-2.9	71	D	0.996301
267360_at	11	11	2502.1	P	0.000732	11	-0.1	-0.7	2502.1	NC	0.854318
267361_at	11	11	142.5	P	0.008057	11	-1	-1.5	142.5	D	0.999833
267362_at	11	11	247.1	P	0.01416	11	-1.7	-2.1	247.1	D	0.99998
267363_at	11	11	859.3	P	0.000732	11	-0.5	-1	859.3	NC	0.969033
267364_at	11	11	797.9	P	0.001953	11	3.1	2.2	797.9	I	2.7e-05
267337_at	11	11	903.4	P	0.000244	11	1	0.4	903.4	I	2.3e-05
267338_at	11	11	964.2	P	0.000732	11	-0.6	-1.5	964.2	NC	0.911062
267339_at	11	11	16	A	0.567627	11	-1.5	-2.8	16	NC	0.545234
267340_at	11	11	1945.9	P	0.000244	11	-1.1	-1.6	1945.9	D	0.999977
267310_at	11	11	107.2	A	0.129639	11	-1	-2.4	107.2	NC	0.868657
267311_at	11	11	19.6	A	0.850342	11	0.2	-0.7	19.6	NC	0.736659
267312_at	11	11	614.4	P	0.010742	11	0	-0.3	614.4	NC	0.60871
267313_at	11	11	22.8	A	0.753906	11	1.2	0.1	22.8	NC	0.37888
267314_at	11	11	305.4	P	0.046143	11	-0.4	-1	305.4	NC	0.905721
267315_at	11	11	131.4	P	0.008057	11	-2.9	-3.6	131.4	D	0.999977
267316_at	11	11	79.4	A	0.334473	11	-1.7	-2.7	79.4	NC	0.949447
267317_at	11	11	9.3	A	0.80542	11	-0.8	-1.7	9.3	NC	0.5
267318_at	11	11	2221.4	P	0.000244	11	0.7	0.1	2221.4	NC	0.033304
267319_at	11	11	420.5	P	0.000244	11	-1.6	-2.4	420.5	D	0.99987
267320_at	11	11	4.1	A	0.969727	11	0.7	-3.5	4.1	NC	0.736659
267321_at	11	11	32	A	0.665527	11	0.6	-0.3	32	NC	0.429141
267322_at	11	11	239.3	A	0.246094	11	0.6	0	239.3	NC	0.296089
267323_at	11	11	596.5	P	0.008057	11	-0.1	-0.8	596.5	NC	0.747149
267324_at	11	11	34.7	A	0.72583	11	1	-0.6	34.7	NC	0.645558
267325_at	11	11	8.7	A	0.72583	11	-0.1	-3	8.7	NC	0.416433
267326_at	11	11	106.6	P	0.023926	11	0.5	-0.6	106.6	NC	0.065566
267327_at	11	11	39.2	A	0.72583	11	1.7	0.8	39.2	NC	0.177412
267328_at	11	11	35	A	0.665527	11	-1.1	-2.6	35	NC	0.242585
267329_at	11	11	5.1	A	0.943848	11	-2.9	-4.9	5.1	D	0.99775
267330_at	11	11	647.2	P	0.000244	11	0.6	-0.5	647.2	NC	0.232549
267331_at	11	11	128.4	A	0.149658	11	-0.7	-1.3	128.4	MD	0.994591
267332_at	11	11	21.8	A	0.665527	11	1.6	-0.7	21.8	NC	0.37888
267333_at	11	11	418.4	A	0.111572	11	-0.8	-1.7	418.4	D	0.996645
267334_at	11	11	5.5	A	0.981445	11	-1.3	-2	5.5	NC	0.830902
267335_s_at	11	11	117.5	P	0.000732	11	0.7	0	117.5	NC	0.033304
267336_at	11	11	1354.5	P	0.000732	11	0	-0.5	1354.5	NC	0.5
267309_at	11	11	191.2	P	0.018555	11	0	-0.6	191.2	NC	0.506476
267278_at	11	11	1339.5	P	0.000732	11	-0.8	-1.4	1339.5	D	0.999833
267279_at	11	11	205.1	P	0.005859	11	-2.3	-3.8	205.1	D	0.99994
267280_at	11	11	3674.4	P	0.000244	11	1.3	0.9	3674.4	I	2e-05
267281_at	11	11	149.3	A	0.19458	11	-0.5	-1.3	149.3	NC	0.558077
267282_at	11	11	92.3	A	0.129639	11	0	-1.2	92.3	NC	0.786812
267283_at	10	10	43.5	A	0.70459	10	3.3	0.2	43.5	NC	0.131361
267284_at	11	11	12.4	A	0.976074	11	-0.3	-0.8	12.4	D	0.997247
267285_at	11	11	259.9	A	0.246094	11	0.3	-0.8	259.9	NC	0.366593
267286_at	11	11	181.6	A	0.601074	11	3.1	1.3	181.6	NC	0.094279
267287_at	11	11	139.6	A	0.067627	11	-0.1	-0.8	139.6	NC	0.5
267288_at	11	11	672.5	P	0.010742	11	-0.1	-0.3	672.5	NC	0.570859
267289_at	11	11	990.2	P	0.000244	11	7.9	6.3	990.2	I	2e-05
267290_at	11	11	151.1	P	0.030273	11	-1.4	-1.8	151.1	D	0.999911
267291_at	11	11	246.6	M	0.056152	11	0.1	-0.6	246.6	NC	0.583567
267292_at	11	11	64.1	A	0.696289	11	2.2	1.5	64.1	NC	0.118009
267293_at	11	11	17312.4	P	0.000244	11	3.5	3.2	17312.4	I	2e-05
267294_at	11	11	35.4	A	0.753906	11	-3.7	-5.5	35.4	D	0.99987
267295_at	11	11	12.8	A	0.80542	11	-1.7	-2.3	12.8	NC	0.429141
267296_at	11	11	265	A	0.246094	11	1	0.4	265	NC	0.5
267297_at	11	11	1295.2	P	0.023926	11	0.7	0.2	1295.2	NC	0.010135
267298_at	11	11	329.8	P	0.001953	11	-2.9	-3.3	329.8	D	0.99998
267299_at	11	11	95.3	A	0.5	11	-3.7	-5.3	95.3	D	0.99998
267300_at	11	11	3230.4	P	0.000244	11	3.8	3	3230.4	I	2e-05
267301_at	11	11	1676.5	P	0.000244	11	-0.4	-0.9	1676.5	NC	0.973302
267302_at	11	11	358.3	P	0.001953	11	-0.6	-1.4	358.3	D	0.995519
267303_at	11	11	37.5	A	0.303711	11	1.2	-0.2	37.5	NC	0.015426
267304_at	11	11	34.3	A	0.601074	11	0.7	0.5	34.3	NC	0.088938
267305_at	11	11	113.7	A	0.095215	11	-1.5	-2.2	113.7	D	0.996301
267306_at	11	11	1300.6	P	0.000244	11	0	-0.4	1300.6	NC	0.5
267307_at	11	11	109.9	A	0.246094	11	2.3	0.3	109.9	NC	0.018128
267308_at	11	11	206	A	0.149658	11	-1	-2.1	206	D	0.999034
267274_at	11	11	764.1	P	0.000244	11	1.5	0.6	764.1	I	6.8e-05
267275_at	11	11	20.5	A	0.633789	11	0.9	0.3	20.5	NC	0.057676
267276_at	11	11	4.9	A	0.780518	11	0.8	0.3	4.9	NC	0.138386
267277_at	11	11	1322.4	P	0.000244	11	1.4	1	1322.4	I	2e-05
267246_at	11	11	5356.9	P	0.000244	11	1.9	1.8	5356.9	I	2e-05
267247_at	11	11	710.1	P	0.00415	11	-1.8	-2.5	710.1	D	0.99998
267248_at	11	11	118.7	P	0.000244	11	-0.8	-1.6	118.7	NC	0.875448
267249_at	11	11	75.7	A	0.366211	11	0.4	-1	75.7	NC	0.736659
267250_at	11	11	5.3	A	0.753906	11	1.8	0.6	5.3	NC	0.118009
267251_at	11	11	3338.7	P	0.000244	11	0.3	0.1	3338.7	NC	0.024755
267252_at	11	11	99.8	A	0.080566	11	0.2	-0.3	99.8	NC	0.5
267253_at	11	11	30.6	A	0.533936	11	3.5	1.5	30.6	NC	0.169098
267254_at	11	11	15.2	A	0.665527	11	-1.3	-3.1	15.2	NC	0.786812
267255_at	11	11	140.6	A	0.219482	11	0.8	0	140.6	I	0.003699
267256_s_at	11	11	210.2	A	0.067627	11	-0.2	-0.6	210.2	NC	0.949447
267257_at	11	11	373.7	P	0.001221	11	-0.6	-1.4	373.7	NC	0.805199
267258_at	11	11	393.8	P	0.000732	11	-0.7	-1.5	393.8	NC	0.986922
267259_at	11	11	5883.9	P	0.000244	11	-0.4	-0.5	5883.9	D	0.998664
267260_at	11	11	192.3	A	0.219482	11	1.9	1	192.3	I	0.000774
267261_at	11	11	15036.4	P	0.000244	11	0.3	0	15036.4	NC	0.050553
267262_at	11	11	3503.9	P	0.000244	11	4	3.2	3503.9	I	2e-05
267263_at	11	11	112.8	A	0.129639	11	0.4	-0.6	112.8	NC	0.757415
267264_at	11	11	84.9	A	0.19458	11	0.3	-0.5	84.9	NC	0.5
267265_at	11	11	289.8	P	0.001221	11	-0.5	-1.2	289.8	D	0.996645
267266_at	11	11	1117.3	P	0.000244	11	2	1.4	1117.3	I	2e-05
267267_at	11	11	31.4	A	0.334473	11	0.2	-1.6	31.4	NC	0.194801
267268_at	11	11	943.2	P	0.000244	11	-0.6	-1.4	943.2	NC	0.952736
267269_at	11	11	210.9	P	0.00415	11	-1.7	-2.7	210.9	D	0.999954
267270_at	11	11	135.2	A	0.111572	11	1.2	0.4	135.2	NC	0.012024
267271_at	11	11	17.7	A	0.80542	11	-4	-6	17.7	D	0.999693
267272_at	11	11	14.4	A	0.466064	11	1	0.2	14.4	NC	0.330589
267273_at	11	11	98.6	A	0.111572	11	0.2	-0.9	98.6	NC	0.5
267239_at	11	11	1176.4	P	0.000244	11	-1.1	-1.6	1176.4	D	0.99998
267240_at	11	11	16.9	A	0.601074	11	-1.1	-2.5	16.9	NC	0.194801
267241_at	11	11	60.8	A	0.80542	11	-1.2	-2.1	60.8	NC	0.925732
267242_at	11	11	3.3	A	0.601074	11	0.7	-0.9	3.3	NC	0.757415
267243_at	11	11	24.5	A	0.5	11	3.9	0.6	24.5	NC	0.065566
267244_at	11	11	115.9	A	0.129639	11	0.2	-0.9	115.9	NC	0.274048
267245_at	11	11	4	A	0.753906	11	-2.4	-4.9	4	NC	0.861614
267215_at	11	11	9	A	0.976074	11	0.4	-0.9	9	NC	0.242585
267216_at	11	11	30.7	A	0.601074	11	2	1.1	30.7	NC	0.37888
267217_at	11	11	56.7	A	0.129639	11	2.5	0.1	56.7	NC	0.5
267218_at	11	11	21.7	A	0.969727	11	0.8	-0.2	21.7	NC	0.715033
267219_at	11	11	216.5	A	0.398926	11	-0.2	-0.8	216.5	NC	0.633407
267220_at	11	11	410.3	P	0.000244	11	0.5	-0.2	410.3	NC	0.018128
267221_at	11	11	11.7	A	0.601074	11	-2.8	-4.3	11.7	NC	0.971234
267222_at	11	11	80.8	A	0.398926	11	2.5	1.1	80.8	NC	0.145682
267223_at	11	11	463.2	A	0.067627	11	-0.6	-1.2	463.2	NC	0.984574
267224_at	11	11	53.2	A	0.432373	11	-0.5	-1.7	53.2	NC	0.805199
267225_at	11	11	11	A	0.665527	11	0.8	-0.4	11	NC	0.007788
267226_at	11	11	221.9	A	0.303711	11	5.7	4.7	221.9	I	0.002753
267227_at	11	11	166.1	P	0.001953	11	1.3	0	166.1	MI	0.005933
267228_at	11	11	9.8	A	0.888428	11	-1	-2.1	9.8	NC	0.5
267229_s_at	11	11	89.4	A	0.303711	11	-1	-1.9	89.4	NC	0.966696
267230_at	11	11	2143.7	P	0.000244	11	2.6	2.1	2143.7	I	2e-05
267231_at	11	11	19.9	A	0.72583	11	-1.9	-3.4	19.9	NC	0.989865
267232_at	11	11	76.6	A	0.246094	11	-0.4	-1.2	76.6	NC	0.5
267233_s_at	11	11	377.7	P	0.000732	11	-2.5	-3	377.7	D	0.99998
267234_x_at	11	11	116.1	A	0.303711	11	0.8	0.1	116.1	NC	0.061522
267235_at	11	11	415.5	P	0.01416	11	0.4	-0.1	415.5	NC	0.39129
267236_at	11	11	3296.5	P	0.000732	11	-0.3	-0.6	3296.5	NC	0.969033
267237_s_at	11	11	129	M	0.056152	11	-0.3	-0.9	129	NC	0.5
267238_at	11	11	588.2	P	0.008057	11	2.1	1.5	588.2	I	0.000167
267211_at	11	11	187.1	P	0.008057	11	-1.5	-2.5	187.1	D	0.999886
267212_at	11	11	2290.2	P	0.000244	11	-1.8	-2.2	2290.2	D	0.99998
267213_at	11	11	809.9	P	0.005859	11	-0.1	-0.5	809.9	NC	0.945978
267214_at	11	11	661.3	P	0.000732	11	-0.4	-1	661.3	NC	0.986922
267183_at	11	11	313.1	P	0.018555	11	0.6	0.4	313.1	I	0.000618
267184_at	11	11	77.6	A	0.303711	11	-2.5	-3.6	77.6	D	0.999977
267185_at	11	11	793.9	P	0.000244	11	-0.4	-0.8	793.9	NC	0.978776
267186_at	11	11	295.3	P	0.00415	11	-1.2	-2	295.3	D	0.998514
267187_s_at	11	11	564.5	P	0.000244	11	-1.7	-2.2	564.5	D	0.99998
267188_at	11	11	602.9	P	0.008057	11	-0.5	-0.9	602.9	D	0.999226
267189_at	11	11	329.6	P	0.046143	11	-0.9	-1.8	329.6	MD	0.995075
267190_at	11	11	110.1	A	0.246094	11	1.1	0.6	110.1	NC	0.026698
267191_at	11	11	20.5	A	0.633789	11	1.6	1.2	20.5	NC	0.194801
267192_at	11	11	13.6	A	0.665527	11	-0.9	-2.2	13.6	NC	0.5
267193_at	11	11	28	A	0.533936	11	-0.1	-1.4	28	NC	0.681091
267194_s_at	11	11	126.1	A	0.129639	11	-2.7	-3.6	126.1	D	0.99998
267195_at	11	11	147.9	A	0.246094	11	0.3	-0.1	147.9	NC	0.054022
267196_at	11	11	7105.4	P	0.000244	11	0.5	0.3	7105.4	I	0.000966
267197_at	11	11	54	A	0.398926	11	-1.3	-2.3	54	NC	0.888286
267198_at	11	11	18.2	A	0.5	11	-1.9	-3.7	18.2	NC	0.98579
267199_at	11	11	539.1	P	0.000244	11	1.3	0.3	539.1	I	0.000114
267200_at	11	11	217.7	A	0.19458	11	0.8	0.1	217.7	NC	0.307406
267201_at	11	11	95	A	0.129639	11	-1.3	-2.2	95	D	0.999034
267202_s_at	11	11	63.7	A	0.533936	11	1.6	0.9	63.7	NC	0.069813
267203_at	11	11	1.1	A	0.969727	11	-0.6	-4.6	1.1	NC	0.894337
267204_at	11	11	211.6	A	0.129639	11	0.8	0.1	211.6	NC	0.318909
267205_at	11	11	49.1	A	0.334473	11	-0.7	-2.2	49.1	NC	0.830902
267206_at	11	11	254.7	P	0.023926	11	4.7	2.7	254.7	I	0.000307
267207_at	11	11	13.3	A	0.780518	11	-4	-7.1	13.3	D	0.999853
267208_at	11	11	374.4	P	0.037598	11	-1	-1.5	374.4	D	0.99987
267209_at	11	11	2521.4	P	0.000244	11	4.6	3.6	2521.4	I	2e-05
267210_at	11	11	6	A	0.366211	11	-4.1	-6.1	6	NC	0.978776
267151_at	11	11	452.8	P	0.046143	11	-2.5	-3	452.8	D	0.99998
267152_at	11	11	3074.6	P	0.000244	11	0.7	-0.3	3074.6	NC	0.021224
267153_at	11	11	6233	P	0.000244	11	2	1.8	6233	I	2e-05
267154_at	11	11	4800.7	P	0.001221	11	0	-0.3	4800.7	NC	0.5
267155_at	11	11	8.5	A	0.219482	11	-0.2	-4.7	8.5	NC	0.48058
267156_at	11	11	27.2	A	0.5	11	-1	-2.7	27.2	NC	0.633407
267157_at	11	11	268.8	A	0.149658	11	0	-0.5	268.8	NC	0.493524
267158_at	11	11	16.3	A	0.72583	11	1.1	-1.6	16.3	NC	0.284967
267159_at	11	11	204.4	A	0.19458	11	0.4	0	204.4	NC	0.074268
267160_at	11	11	39.1	A	0.567627	11	-1	-2.7	39.1	NC	0.854318
267161_at	11	11	646.1	P	0.000244	11	0.3	-0.2	646.1	NC	0.194801
267162_s_at	11	11	28.8	A	0.567627	11	-1.6	-3.7	28.8	NC	0.692594
267163_at	11	11	629.4	P	0.000244	11	0.7	0.5	629.4	I	0.002753
267164_at	11	11	10.2	A	0.904785	11	0.3	-0.3	10.2	NC	0.814019
267165_at	11	11	525.5	P	0.00415	11	-0.1	-0.5	525.5	NC	0.838962
267166_at	11	11	12.6	A	0.753906	11	-2.1	-3.9	12.6	NC	0.881991
267167_at	11	11	74.5	A	0.27417	11	3.4	1.8	74.5	MI	0.004925
267168_at	11	11	1405.2	P	0.008057	11	3.2	2.4	1405.2	I	0.000346
267169_at	11	11	3784.1	P	0.000244	11	-1.3	-1.7	3784.1	D	0.99998
267170_at	11	11	113.6	P	0.023926	11	-1.9	-3.2	113.6	D	0.998349
267171_at	11	11	148.1	P	0.001221	11	1.1	0.5	148.1	NC	0.007788
267172_at	11	11	593.7	P	0.00293	11	-0.9	-1.3	593.7	D	0.996301
267173_at	11	11	226.3	P	0.008057	11	0.3	-0.1	226.3	NC	0.047264
267174_at	11	11	79.1	A	0.27417	11	-0.9	-1.9	79.1	NC	0.978776
267175_s_at	11	11	297.8	P	0.010742	11	-1.9	-2.3	297.8	D	0.99998
267176_at	11	11	49	A	0.432373	11	0.1	-0.7	49	NC	0.5
267177_at	11	11	207.1	P	0.046143	11	1.2	0.5	207.1	I	0.001336
267178_at	11	11	3129	P	0.000244	11	6.2	4.7	3129	I	2e-05
267179_at	11	11	596.6	P	0.00293	11	0.7	0.2	596.6	NC	0.035785
267180_at	11	11	792.4	P	0.000732	11	-1	-1.7	792.4	D	0.99998
267181_at	11	11	8960.1	P	0.000244	11	5.8	4.7	8960.1	I	2e-05
267182_at	11	11	44.9	A	0.466064	11	-4.2	-6.1	44.9	D	0.99998
267148_at	11	11	19.4	A	0.828613	11	-4.4	-5.7	19.4	MD	0.994591
267149_s_at	11	11	1.6	A	0.80542	11	1.8	1.3	1.6	NC	0.39129
267150_at	11	11	6.6	A	0.919434	11	-1.6	-3.1	6.6	NC	0.5
267120_at	11	11	9.4	A	0.780518	11	-0.8	-2	9.4	NC	0.354442
267121_at	11	11	6.9	A	0.780518	11	0.5	-0.2	6.9	NC	0.094279
267122_at	11	11	8.6	A	0.601074	11	-0.4	-1.1	8.6	NC	0.416433
267123_at	11	11	170.6	A	0.398926	11	0.9	0.5	170.6	NC	0.242585
267124_at	11	11	60.1	A	0.533936	11	1.6	0.4	60.1	NC	0.069813
267125_at	11	11	17.8	A	0.753906	11	1	0.3	17.8	NC	0.094279
267126_s_at	11	11	115.3	P	0.01416	11	-1.1	-1.8	115.3	D	0.99996
267127_at	11	11	167.4	A	0.067627	11	-0.1	-0.9	167.4	NC	0.861614
267128_at	11	11	41.9	A	0.601074	11	-1.6	-3.8	41.9	NC	0.5
267129_at	11	11	90	A	0.246094	11	-0.9	-2.1	90	NC	0.5
267130_at	11	11	224.6	A	0.067627	11	-2.4	-3.2	224.6	D	0.99998
267131_at	11	11	2.9	A	0.888428	11	0.9	0.4	2.9	NC	0.429141
267132_at	11	11	589.7	P	0.000732	11	-1.5	-1.9	589.7	D	0.999973
267133_at	11	11	66.9	A	0.665527	11	2.5	0.6	66.9	NC	0.252851
267134_at	11	11	1829.3	P	0.001221	11	1.3	1	1829.3	I	2e-05
267135_at	11	11	285.3	P	0.001221	11	1.5	0.9	285.3	I	0.000101
267136_at	11	11	338.6	P	0.000244	11	-1.7	-2.4	338.6	D	0.99998
267137_at	11	11	74.4	A	0.080566	11	0.6	-0.4	74.4	NC	0.016731
267138_s_at	11	11	1779.7	P	0.000244	11	1.1	0.3	1779.7	I	0.000114
267139_s_at	11	11	3.1	A	0.98584	11	0.4	-2.8	3.1	NC	0.952736
267140_at	11	11	1613.4	P	0.000732	11	5.9	4.1	1613.4	I	2e-05
267141_at	11	11	6.3	A	0.870361	11	-2.1	-4.3	6.3	NC	0.888286
267142_at	11	11	5800.7	P	0.000244	11	4.5	4	5800.7	I	2e-05
267143_at	11	11	142.8	P	0.030273	11	0.7	-0.2	142.8	NC	0.035785
267144_at	11	11	98.4	A	0.246094	11	0.7	0.1	98.4	NC	0.185981
267145_at	11	11	494.7	P	0.000244	11	0.2	-0.2	494.7	NC	0.318909
267146_at	11	11	13.1	A	0.780518	11	0.3	-0.2	13.1	NC	0.416433
267147_at	11	11	13796.9	P	0.000244	11	6.8	5.8	13796.9	I	2e-05
267088_at	11	11	1359.7	P	0.000244	11	0.1	-0.2	1359.7	NC	0.5
267089_at	11	11	9.4	A	0.5	11	-9.7	-12.2	9.4	D	0.99998
267090_at	11	11	788.7	P	0.001221	11	1.2	0.5	788.7	I	0.004073
267091_at	11	11	360.9	A	0.080566	11	0.1	-0.3	360.9	NC	0.5
267092_at	11	11	168.6	A	0.129639	11	0.8	0.3	168.6	NC	0.026698
267093_at	11	11	2821	P	0.000244	11	-1.8	-2.3	2821	D	0.99998
267094_at	11	11	71.9	A	0.149658	11	1	-0.2	71.9	NC	0.232549
267095_at	11	11	359.6	P	0.018555	11	-2.6	-3.2	359.6	D	0.99998
267096_at	11	11	114.1	A	0.366211	11	-1.6	-2.7	114.1	MD	0.994067
267097_at	11	11	85.1	A	0.398926	11	1.1	0.1	85.1	NC	0.429141
267098_at	11	11	4.1	A	0.98584	11	0.9	-0.3	4.1	NC	0.558077
267099_at	11	11	117.9	P	0.000244	11	-2.2	-3.1	117.9	D	0.999654
267100_at	11	11	82.2	A	0.5	11	0.9	0.5	82.2	NC	0.681091
267101_at	11	11	77.1	A	0.27417	11	0.5	-0.3	77.1	NC	0.416433
267102_at	11	11	440.8	P	0.000244	11	0.5	0	440.8	NC	0.065566
267103_at	11	11	372.2	A	0.095215	11	-0.5	-1	372.2	NC	0.984574
267104_at	11	11	23099.4	P	0.000244	11	1.8	1.5	23099.4	I	2e-05
267105_at	11	11	94.1	A	0.567627	11	0.2	-0.4	94.1	NC	0.194801
267106_s_at	11	11	1682.9	P	0.001953	11	-1.4	-2.3	1682.9	D	0.99998
267107_at	11	11	13	A	0.850342	11	2.3	-0.2	13	NC	0.307406
267108_at	11	11	94.2	A	0.432373	11	0.5	-0.2	94.2	NC	0.725952
267109_at	11	11	2.5	A	0.850342	11	1.4	-2.5	2.5	NC	0.296089
267110_at	11	11	30.7	A	0.696289	11	-1.8	-2.4	30.7	D	0.999977
267111_s_at	11	11	192.4	P	0.030273	11	0.3	-0.2	192.4	NC	0.038415
267112_at	11	11	4130.6	P	0.000244	11	3.4	2.8	4130.6	I	2e-05
267113_at	11	11	761.6	P	0.000732	11	1.6	0.9	761.6	I	0.00013
267114_at	11	11	449.3	P	0.001221	11	-0.8	-1.7	449.3	D	0.999382
267115_s_at	11	11	208.7	P	0.005859	11	2.9	2	208.7	I	5.2e-05
267116_at	11	11	207.7	P	0.037598	11	0.8	0.2	207.7	NC	0.074268
267117_at	11	11	14.3	A	0.398926	11	0.3	-1.8	14.3	NC	0.342437
267118_at	11	11	58	A	0.466064	11	-0.3	-0.7	58	NC	0.366593
267119_at	11	11	22.1	A	0.665527	11	0.5	0.1	22.1	NC	0.5
267085_at	11	11	124.7	M	0.056152	11	0.8	0.4	124.7	NC	0.012024
267086_at	11	11	8.6	A	0.943848	11	-0.5	-2.7	8.6	NC	0.975245
267087_at	11	11	57.3	A	0.334473	11	-0.2	-2.1	57.3	NC	0.493524
267056_at	11	11	8.4	A	0.466064	11	0.8	-1.9	8.4	NC	0.169098
267057_at	11	11	157.7	P	0.008057	11	-1.7	-2.5	157.7	D	0.999973
267058_at	11	11	77.2	A	0.067627	11	1.5	0.9	77.2	I	0.000774
267059_at	11	11	650	P	0.000244	11	-0.7	-1.4	650	D	0.995927
267060_at	11	11	61.7	M	0.056152	11	-3	-4.6	61.7	D	0.99998
267061_at	11	11	475.9	P	0.000732	11	-1.9	-2.6	475.9	D	0.99998
267062_at	11	11	315.1	P	0.010742	11	0.4	-0.4	315.1	NC	0.5
267063_at	11	11	164.1	A	0.111572	11	0	-0.8	164.1	NC	0.596188
267064_at	11	11	2048.5	P	0.000244	11	0.6	0.2	2048.5	I	0.003041
267065_at	11	11	42.4	A	0.334473	11	-1.5	-3.2	42.4	NC	0.868657
267066_at	11	11	340.4	A	0.111572	11	-0.1	-1	340.4	NC	0.955851
267067_at	11	11	103.9	A	0.5	11	-1.4	-2.8	103.9	NC	0.942324
267068_at	11	11	171.3	P	0.037598	11	-0.5	-1.5	171.3	NC	0.938478
267069_at	11	11	250.3	P	0.005859	11	2.7	1.8	250.3	I	4e-05
267070_at	11	11	213.1	A	0.111572	11	-2.5	-3.4	213.1	D	0.999977
267071_at	11	11	513.9	P	0.018555	11	0.7	0	513.9	NC	0.099852
267072_at	11	11	682.7	P	0.00293	11	0.7	-0.1	682.7	MI	0.004925
267073_at	11	11	1077.6	P	0.000244	11	-0.1	-0.6	1077.6	NC	0.5
267074_s_at	11	11	9	A	0.828613	11	0.8	-0.4	9	NC	0.416433
267075_at	11	11	14.3	A	0.665527	11	-3.8	-6.1	14.3	D	0.995927
267076_at	11	11	469.1	P	0.023926	11	0.8	0	469.1	NC	0.088938
267077_at	11	11	9.2	A	0.72583	11	-4.6	-6.9	9.2	D	0.999811
267078_at	11	11	141.3	P	0.005859	11	1.2	0.6	141.3	I	6.8e-05
267079_at	11	11	232.4	A	0.246094	11	0.3	-1.2	232.4	NC	0.493524
267080_at	11	11	2149.7	P	0.000244	11	0.8	0.3	2149.7	I	0.000865
267081_at	11	11	127.5	A	0.129639	11	-1.2	-1.8	127.5	D	0.998514
267082_at	11	11	223.8	A	0.219482	11	-0.7	-1.5	223.8	D	0.996959
267083_at	11	11	13976.6	P	0.000244	11	4	3.4	13976.6	I	2e-05
267084_at	11	11	170.5	P	0.00415	11	-1.8	-2.8	170.5	D	0.99998
267050_at	11	11	161.4	A	0.398926	11	-0.1	-1.5	161.4	NC	0.403812
267051_at	11	11	8.2	A	0.919434	11	0.9	0.4	8.2	NC	0.318909
267052_at	11	11	382.4	P	0.001221	11	-0.6	-1.3	382.4	D	0.99751
267053_s_at	11	11	102.6	A	0.111572	11	0.1	-0.5	102.6	NC	0.138386
267054_at	11	11	22.7	A	0.366211	11	-4.2	-6	22.7	D	0.99998
267055_at	11	11	3376.7	P	0.000244	11	2.2	1.3	3376.7	I	2e-05
267025_at	11	11	19	A	0.665527	11	-1.2	-2.4	19	NC	0.467656
267026_at	11	11	1370.5	P	0.000244	11	6.2	3.9	1370.5	I	2.3e-05
267027_at	11	11	331.8	M	0.056152	11	-2.5	-3.6	331.8	D	0.999977
267028_at	11	11	6465.2	P	0.000244	11	4.1	3.9	6465.2	I	2e-05
267029_at	11	11	209.6	M	0.056152	11	0.5	-0.7	209.6	NC	0.5
267030_at	11	11	69	A	0.466064	11	-3.1	-4.5	69	D	0.999693
267031_at	11	11	70.6	A	0.171387	11	-0.9	-1.7	70.6	D	0.99997
267032_at	11	11	327.3	P	0.00415	11	4.8	2.9	327.3	I	2.3e-05
267033_at	11	11	350.7	P	0.000244	11	-1.2	-2	350.7	D	0.999448
267034_at	11	11	436.6	P	0.001953	11	-3.3	-4.3	436.6	D	0.99998
267035_at	11	11	5952.4	P	0.000244	11	1.1	0.5	5952.4	I	0.000214
267036_at	11	11	253	P	0.001953	11	-0.3	-0.6	253	NC	0.930187
267037_at	11	11	7.2	A	0.919434	11	-5.3	-7.3	7.2	D	0.999977
267038_at	11	11	208.3	P	0.008057	11	-1.5	-2.4	208.3	D	0.99997
267039_at	11	11	101.9	A	0.149658	11	0.2	-0.3	101.9	NC	0.131343
267040_at	11	11	205.6	A	0.129639	11	-0.4	-1.3	205.6	NC	0.894337
267041_at	11	11	149.8	P	0.046143	11	0.3	-0.2	149.8	NC	0.767451
267042_at	11	11	90.6	A	0.246094	11	1.3	0.8	90.6	NC	0.011045
267043_at	11	11	47.4	A	0.303711	11	-0.2	-1.1	47.4	NC	0.467656
267044_at	11	11	6.8	A	0.991943	11	-4.5	-6.3	6.8	D	0.999965
267045_at	11	11	13.6	A	0.828613	11	0.7	-0.1	13.6	NC	0.5
267046_at	11	11	113.2	A	0.567627	11	3.7	3.5	113.2	NC	0.124552
267047_at	11	11	27.6	A	0.888428	11	-2.2	-4	27.6	NC	0.263341
267048_at	11	11	176.9	P	0.046143	11	-0.2	-0.8	176.9	NC	0.978776
267049_at	11	11	11	A	0.533936	11	1.1	0.4	11	NC	0.074268
267022_at	11	11	56.7	A	0.19458	11	3.1	1.1	56.7	NC	0.022932
267023_at	11	11	14182	P	0.000244	11	2.6	2.2	14182	I	2e-05
267024_s_at	11	11	91.9	A	0.111572	11	0.6	-1	91.9	NC	0.5
266994_at	11	11	32.5	A	0.398926	11	0.3	-0.8	32.5	NC	0.318909
266995_at	11	11	5815.6	P	0.000244	11	5.1	3.2	5815.6	I	2e-05
266996_at	11	11	137.7	A	0.111572	11	1	0.4	137.7	NC	0.019624
266997_at	11	11	335.9	P	0.018555	11	-0.5	-1.1	335.9	NC	0.894337
266998_at	11	11	66.7	A	0.219482	11	1.8	-0.8	66.7	NC	0.057676
266999_at	11	11	174	A	0.171387	11	-1.3	-2.9	174	NC	0.99288
267000_at	11	11	973.2	P	0.000732	11	-0.6	-0.8	973.2	D	0.999654
267001_at	11	11	393	P	0.000732	11	-1	-1.6	393	D	0.999727
267002_s_at	11	11	26951.3	P	0.000244	11	0.9	0.5	26951.3	I	6.8e-05
267003_at	11	11	143.9	P	0.010742	11	-0.4	-1.8	143.9	NC	0.5
267004_at	11	11	186.7	P	0.023926	11	-1.2	-1.7	186.7	D	0.999977
267005_at	11	11	535.7	P	0.01416	11	-0.9	-1.8	535.7	D	0.998664
267006_at	11	11	214.7	A	0.27417	11	0.3	-0.3	214.7	NC	0.019624
267007_at	11	11	1647.5	P	0.001221	11	-0.8	-1.2	1647.5	D	0.999786
267008_at	11	11	11133.4	P	0.000244	11	4.4	4	11133.4	I	2e-05
267009_at	11	11	92.2	P	0.023926	11	-0.4	-1.2	92.2	MD	0.995075
267010_at	11	11	37.1	A	0.466064	11	-0.2	-1.2	37.1	NC	0.467656
267011_at	11	11	49.8	A	0.665527	11	0.5	-0.5	49.8	NC	0.51942
267012_at	11	11	116.6	A	0.366211	11	2.4	0.8	116.6	NC	0.026698
267013_at	11	11	103.7	A	0.366211	11	1	-0.5	103.7	NC	0.213188
267014_at	11	11	508	P	0.000732	11	0.7	-0.1	508	I	0.000966
267015_at	11	11	473.1	P	0.010742	11	-1.6	-1.9	473.1	D	0.99998
267016_at	11	11	83.4	A	0.149658	11	1.1	0.4	83.4	NC	0.015426
267017_at	11	11	18	A	0.334473	11	-4.2	-6.3	18	D	0.99998
267018_at	11	11	211.8	A	0.111572	11	-1.2	-1.6	211.8	NC	0.990708
267019_at	11	11	243.2	P	0.001953	11	0.1	-0.3	243.2	NC	0.5
267020_at	11	11	69.8	P	0.023926	11	0.1	-1.2	69.8	NC	0.5
267021_at	11	11	40.4	A	0.432373	11	-0.9	-2.1	40.4	NC	0.5
266987_at	11	11	17.8	A	0.904785	11	-2.5	-4.2	17.8	D	0.999226
266988_at	11	11	31	A	0.246094	11	0.2	-1.1	31	NC	0.194801
266989_at	11	11	69.5	A	0.219482	11	-1.3	-2.3	69.5	NC	0.977068
266990_at	11	11	182.2	A	0.149658	11	-0.6	-1.3	182.2	NC	0.99288
266991_at	11	11	252.8	P	0.046143	11	-1.3	-2.2	252.8	D	0.999932
266992_at	11	11	2730.1	P	0.000244	11	4.9	3.6	2730.1	I	2e-05
266993_at	11	11	784.1	P	0.000244	11	2.8	1.9	784.1	I	2e-05
266962_at	11	11	1356.4	P	0.000244	11	5.4	5	1356.4	I	2e-05
266963_at	11	11	775.5	P	0.00293	11	-1.7	-2.2	775.5	D	0.99998
266964_at	11	11	774.5	P	0.000244	11	1.3	1.2	774.5	I	2e-05
266965_at	11	11	63.1	A	0.432373	11	0.4	-0.7	63.1	NC	0.252851
266966_at	11	11	4.9	A	0.888428	11	-1.5	-4.9	4.9	NC	0.5
266967_at	11	11	195.6	M	0.056152	11	1.7	0.6	195.6	I	0.000865
266968_at	11	11	2599.3	P	0.000244	11	1.4	0.9	2599.3	I	2e-05
266969_at	11	11	263.7	P	0.018555	11	1.4	0.6	263.7	NC	0.318909
266970_at	11	11	113.8	A	0.432373	11	2.7	1.3	113.8	NC	0.057676
266971_at	11	11	201.8	A	0.171387	11	-1	-1.7	201.8	D	0.999448
266972_at	11	11	27.1	A	0.19458	11	-0.3	-2.1	27.1	NC	0.145682
266973_at	11	11	132.4	P	0.030273	11	1	0.1	132.4	NC	0.035785
266974_at	11	11	3.5	A	0.932373	11	0.8	-2	3.5	NC	0.366593
266975_at	11	11	231.5	P	0.023926	11	1.6	0.7	231.5	MI	0.005933
266976_at	11	11	30.4	A	0.533936	11	-0.7	-2.1	30.4	NC	0.416433
266977_at	11	11	3001.4	P	0.000244	11	5.6	4.7	3001.4	I	2e-05
266978_at	11	11	45.6	A	0.334473	11	0.4	-0.4	45.6	NC	0.069813
266979_at	11	11	610.3	P	0.001221	11	2.3	0.7	610.3	I	0.001336
266980_at	11	11	1318.4	P	0.000244	11	1.2	0.8	1318.4	I	2.7e-05
266981_at	11	11	572.1	P	0.000244	11	-2.1	-2.6	572.1	D	0.99998
266982_at	11	11	349.8	P	0.005859	11	0.1	-1	349.8	NC	0.5
266983_at	11	11	2036.5	P	0.000732	11	1.7	1.1	2036.5	I	2e-05
266984_at	11	11	3734.2	P	0.000244	11	2.4	1.8	3734.2	I	2e-05
266985_at	11	11	334.3	P	0.01416	11	-0.7	-1.7	334.3	D	0.997968
266986_at	11	11	891.4	P	0.023926	11	-1.3	-2.7	891.4	D	0.999899
266959_at	11	11	19.5	A	0.5	11	-1.1	-3	19.5	NC	0.5
266960_at	11	11	32.7	A	0.753906	11	-1.4	-2.7	32.7	NC	0.5
266961_at	11	11	84.2	A	0.334473	11	0.2	0	84.2	NC	0.5
266931_at	11	11	5.1	A	0.969727	11	0.1	-0.7	5.1	NC	0.5
266932_s_at	11	11	35.7	A	0.696289	11	-2.3	-3.9	35.7	D	0.998514
266933_at	11	11	126.5	A	0.149658	11	1.7	0.8	126.5	NC	0.01421
266934_at	11	11	136.3	A	0.171387	11	-0.1	-0.9	136.3	D	0.995519
266935_at	11	11	1810.2	P	0.005859	11	2.4	1.8	1810.2	MI	0.005933
266936_at	11	11	8	A	0.753906	11	-1.8	-3.4	8	NC	0.645558
266937_at	11	11	3.5	A	0.989258	11	0.5	-2.6	3.5	NC	0.888286
266938_at	11	11	1338	P	0.000244	11	0	-0.7	1338	NC	0.596188
266939_at	11	11	2123.8	P	0.000244	11	-3.4	-4.2	2123.8	D	0.99998
266940_at	11	11	22.7	A	0.601074	11	-1.4	-2.8	22.7	NC	0.633407
266941_at	11	11	98.5	M	0.056152	11	0.2	-1.8	98.5	NC	0.194801
266942_at	11	11	307.3	P	0.005859	11	-0.3	-0.8	307.3	NC	0.952736
266943_at	11	11	147.5	P	0.00293	11	0.9	0.1	147.5	NC	0.024755
266944_at	11	11	108.3	M	0.056152	11	-0.5	-1.5	108.3	NC	0.454766
266945_at	11	11	8.7	A	0.932373	11	1.1	-0.3	8.7	NC	0.747149
266946_at	11	11	182.4	A	0.366211	11	-3.6	-4.5	182.4	D	0.99998
266947_at	11	11	6.5	A	0.780518	11	0.3	-1.4	6.5	NC	0.757415
266948_at	11	11	126.6	A	0.19458	11	0	-1.7	126.6	NC	0.942324
266949_s_at	11	11	2510	P	0.000244	11	2.6	1.8	2510	I	3.5e-05
266950_at	11	11	132.3	P	0.005859	11	-2.2	-2.5	132.3	D	0.999226
266951_at	11	11	8.3	A	0.943848	11	-3.2	-3.7	8.3	D	0.997247
266952_at	11	11	155.4	A	0.219482	11	0.6	-0.3	155.4	NC	0.169098
266953_at	11	11	23.6	A	0.533936	11	-2.2	-3.5	23.6	NC	0.5
266954_at	11	11	59.1	A	0.398926	11	2.6	1.1	59.1	NC	0.274048
266955_at	11	11	522.6	P	0.000244	11	-0.4	-0.7	522.6	D	0.995927
266956_at	11	11	273.5	A	0.095215	11	-1.6	-2.4	273.5	D	0.99996
266957_at	11	11	17.3	A	0.72583	11	-4.3	-6.2	17.3	D	0.999977
266958_at	11	11	570.9	P	0.000244	11	-1.1	-1.7	570.9	D	0.99996
266899_at	11	11	61.8	A	0.533936	11	-1.2	-2.6	61.8	NC	0.881991
266900_at	11	11	39.3	A	0.828613	11	2.9	1.3	39.3	NC	0.161038
266901_at	11	11	656.3	P	0.000244	11	2	1.1	656.3	I	3.5e-05
266902_at	11	11	12.5	A	0.334473	11	-1.3	-3.7	12.5	NC	0.307406
266903_at	11	11	24.9	A	0.633789	11	-3.2	-5	24.9	D	0.99775
266904_at	11	11	3447	P	0.000244	11	1	0.6	3447	I	2.3e-05
266905_at	11	11	230.7	M	0.056152	11	-3.6	-4.1	230.7	D	0.99998
266906_at	11	11	444.1	P	0.000732	11	-1.5	-2.3	444.1	D	0.999973
266907_at	11	11	155	A	0.129639	11	0.1	-0.6	155	NC	0.48058
266908_at	11	11	46.5	A	0.567627	11	-0.4	-1	46.5	NC	0.131343
266909_at	11	11	134.5	A	0.095215	11	3.9	2.4	134.5	I	4.6e-05
266910_at	11	11	234	A	0.095215	11	-0.3	-1.1	234	NC	0.975245
266911_at	11	11	385.1	P	0.000244	11	0.5	-0.2	385.1	NC	0.153232
266912_at	11	11	55.6	A	0.398926	11	-0.7	-1.5	55.6	NC	0.545234
266913_at	11	11	37.2	A	0.601074	11	-2.1	-3.4	37.2	D	0.998799
266914_at	11	11	24.2	A	0.665527	11	-2.1	-3.4	24.2	D	0.998799
266915_at	11	11	124	M	0.056152	11	-0.7	-1.7	124	NC	0.964215
266916_at	11	11	114.8	A	0.171387	11	-0.8	-1.5	114.8	MD	0.995075
266917_at	11	11	8.9	A	0.753906	11	-1.7	-3.6	8.9	NC	0.5
266918_at	11	11	31.3	A	0.27417	11	-0.5	-1.5	31.3	NC	0.493524
266919_at	11	11	68.9	A	0.246094	11	0.5	-0.6	68.9	NC	0.021224
266920_at	11	11	1015.7	P	0.000244	11	5.3	3.1	1015.7	I	2e-05
266921_at	11	11	79	A	0.633789	11	-2.4	-3.7	79	D	0.998349
266922_s_at	11	11	886.6	P	0.023926	11	0.6	-0.2	886.6	NC	0.441923
266923_at	11	11	3558.2	P	0.000244	11	1.4	1.2	3558.2	I	2e-05
266924_at	11	11	196.9	A	0.067627	11	-1.3	-2.1	196.9	D	0.999382
266925_at	11	11	10163.1	P	0.000244	11	3.3	2.8	10163.1	I	2e-05
266926_at	11	11	144.6	P	0.037598	11	-1.8	-2.9	144.6	D	0.995519
266927_at	11	11	1127.4	P	0.000244	11	-1.9	-2.4	1127.4	D	0.99997
266928_at	11	11	568.6	P	0.000244	11	-0.6	-0.9	568.6	D	0.999611
266929_at	11	11	130.4	P	0.030273	11	-2.4	-3.3	130.4	D	0.99998
266930_at	11	11	23.8	A	0.870361	11	-0.9	-1.9	23.8	NC	0.881991
266896_at	11	11	402.7	P	0.005859	11	-1.4	-1.7	402.7	D	0.99998
266897_at	11	11	4915.7	P	0.000732	11	-1.7	-2.3	4915.7	D	0.99998
266898_at	11	11	787.8	P	0.000244	11	-1.6	-2.1	787.8	D	0.99998
266867_at	11	11	163.5	A	0.067627	11	-1.6	-2	163.5	D	0.99998
266868_at	11	11	74	A	0.095215	11	-0.1	-1.5	74	NC	0.5
266869_at	11	11	290	A	0.19458	11	-0.3	-1.1	290	NC	0.973302
266870_at	11	11	147.8	A	0.129639	11	1.9	0.8	147.8	I	0.001201
266871_at	11	11	548.8	P	0.018555	11	0.6	-0.2	548.8	NC	0.007788
266872_at	11	11	1032.2	P	0.000244	11	2.2	1.7	1032.2	I	2e-05
266873_at	11	11	101.6	A	0.27417	11	-0.7	-1.4	101.6	NC	0.989865
266874_at	11	11	276.9	P	0.008057	11	-0.7	-1	276.9	D	0.996645
266875_at	11	11	122.7	A	0.303711	11	0.9	0.3	122.7	NC	0.416433
266876_at	11	11	2243.6	P	0.005859	11	1.2	0.7	2243.6	I	0.000692
266877_at	11	11	61.4	A	0.334473	11	-0.8	-1.9	61.4	NC	0.805199
266878_at	11	11	155.6	A	0.432373	11	1.9	0.2	155.6	NC	0.307406
266879_at	11	11	80.8	A	0.5	11	-0.3	-1.2	80.8	NC	0.454766
266880_at	11	11	780.6	P	0.000732	11	-0.1	-0.7	780.6	NC	0.558077
266881_at	11	11	263.2	P	0.037598	11	-1.9	-2.6	263.2	D	0.99998
266882_at	11	11	244.2	P	0.00415	11	-2.7	-2.9	244.2	D	0.99998
266883_at	11	11	58.4	A	0.366211	11	2.3	1.1	58.4	NC	0.057676
266884_at	11	11	306.7	P	0.037598	11	1.8	1.4	306.7	I	0.000214
266885_at	11	11	577	P	0.000732	11	-0.9	-1.4	577	D	0.99998
266886_at	11	11	6.6	A	0.828613	11	-2.3	-4.5	6.6	NC	0.703911
266887_at	11	11	1443.6	P	0.000732	11	-0.5	-0.8	1443.6	D	0.99996
266888_s_at	11	11	999.4	P	0.000244	11	-1.6	-2	999.4	D	0.99998
266889_at	11	11	52.5	A	0.533936	11	-1.5	-3.1	52.5	NC	0.814019
266890_at	11	11	1405.4	P	0.000732	11	-1.1	-1.6	1405.4	D	0.99998
266891_at	11	11	160.1	A	0.067627	11	0.9	-0.5	160.1	NC	0.454766
266892_at	11	11	541.4	P	0.00415	11	-3.4	-4.2	541.4	D	0.99998
266893_at	11	11	177.7	A	0.171387	11	-1.2	-2.3	177.7	MD	0.995075
266894_at	11	11	13.5	A	0.696289	11	-2	-3.9	13.5	NC	0.5
266895_at	11	11	21	A	0.72583	11	-7.3	-9.4	21	D	0.999973
266836_at	11	11	56.6	A	0.665527	11	-1.6	-2.3	56.6	D	0.995927
266837_x_at	11	11	1.9	A	0.870361	11	-3.2	-5.3	1.9	NC	0.875448
266838_at	11	11	128.9	A	0.398926	11	-0.8	-1.6	128.9	NC	0.545234
266839_at	11	11	376.7	P	0.018555	11	-0.2	-0.6	376.7	NC	0.786812
266840_at	11	11	4.6	A	0.828613	11	1	-0.3	4.6	NC	0.703911
266841_at	11	11	1971.2	P	0.000244	11	4.7	4.1	1971.2	I	2e-05
266842_at	11	11	871.1	P	0.001221	11	0.1	-0.4	871.1	NC	0.5
266843_at	11	11	179.6	P	0.00293	11	0.8	0.2	179.6	NC	0.007788
266844_at	11	11	9.3	A	0.943848	11	1.5	1	9.3	NC	0.715033
266845_at	11	11	125.1	A	0.334473	11	-0.9	-1.7	125.1	NC	0.60871
266846_at	11	11	514.6	P	0.010742	11	-0.4	-0.9	514.6	NC	0.989865
266847_at	11	11	448.8	P	0.000732	11	-1.9	-2.5	448.8	D	0.99998
266848_at	11	11	460.9	P	0.000244	11	-0.8	-1.1	460.9	D	0.99998
266849_at	11	11	40	A	0.533936	11	0.4	-1.5	40	NC	0.177412
266850_at	11	11	80.5	P	0.037598	11	1	-0.6	80.5	NC	0.111714
266851_at	11	11	13.7	A	0.601074	11	1.3	0.2	13.7	NC	0.099852
266852_at	11	11	310.1	P	0.018555	11	0.1	-0.5	310.1	NC	0.5
266853_at	11	11	6.6	A	0.919434	11	-2.7	-3.7	6.6	NC	0.846768
266854_at	11	11	184.5	P	0.005859	11	0.7	-0.6	184.5	NC	0.009292
266855_at	11	11	546.5	P	0.00415	11	0.3	0	546.5	NC	0.48058
266856_at	11	11	162	A	0.080566	11	-5.4	-6.1	162	D	0.99998
266857_at	11	11	646.7	P	0.000244	11	-0.9	-1.7	646.7	D	0.999693
266858_at	11	11	250.6	P	0.00293	11	-0.9	-1.8	250.6	D	0.999833
266859_at	11	11	5.9	A	0.98584	11	0.6	-2	5.9	NC	0.39129
266860_at	11	11	199.8	A	0.219482	11	0.8	0.4	199.8	NC	0.035785
266861_at	11	11	1494.8	P	0.000244	11	0.3	0	1494.8	NC	0.047264
266862_at	11	11	33.3	A	0.567627	11	-0.7	-2.1	33.3	NC	0.493524
266863_at	11	11	390.7	P	0.008057	11	-1.2	-1.8	390.7	D	0.99998
266864_at	11	11	1691.2	P	0.018555	11	-0.1	-1.2	1691.2	NC	0.868657
266865_at	11	11	152.6	A	0.149658	11	-5.5	-6.4	152.6	D	0.99998
266866_at	11	11	24	A	0.696289	11	-7.2	-9.1	24	D	0.99998
266832_at	11	11	8954.6	P	0.000244	11	5	3.9	8954.6	I	2e-05
266833_at	11	11	16.6	A	0.398926	11	2	-1	16.6	NC	0.5
266834_s_at	11	11	6292.6	P	0.000244	11	4.4	3.9	6292.6	I	2e-05
266835_at	11	11	1244.5	P	0.000732	11	1.2	0.8	1244.5	I	0.000618
266804_at	11	11	649.8	P	0.000244	11	-1.6	-2.1	649.8	D	0.99998
266805_at	11	11	113.1	A	0.095215	11	0.1	-1.4	113.1	NC	0.169098
266806_at	11	11	727.6	P	0.000244	11	-0.6	-1.1	727.6	D	0.99751
266807_at	11	11	252.4	P	0.010742	11	0.5	-0.2	252.4	NC	0.454766
266808_at	11	11	263.3	A	0.111572	11	-3.9	-4.4	263.3	D	0.99998
266809_at	11	11	458	P	0.000732	11	-0.1	-0.7	458	NC	0.5
266810_at	11	11	29.8	A	0.72583	11	1.8	-0.1	29.8	NC	0.213188
266811_at	11	11	197.6	A	0.149658	11	0.9	0.2	197.6	NC	0.5
266812_at	11	11	36.2	A	0.466064	11	-0.9	-2	36.2	NC	0.5
266813_at	11	11	2319.8	P	0.000244	11	1	0.8	2319.8	I	2.3e-05
266814_at	11	11	45.6	A	0.303711	11	0.2	-0.4	45.6	NC	0.069813
266815_at	11	11	630.2	P	0.001953	11	0	-0.5	630.2	NC	0.5
266816_at	11	11	1295.7	P	0.001221	11	0.3	0	1295.7	NC	0.5
266817_at	11	11	53.4	A	0.567627	11	-0.5	-1.7	53.4	NC	0.942324
266818_at	11	11	167.6	P	0.000244	11	-2	-2.5	167.6	D	0.998799
266819_at	11	11	2073.1	P	0.000244	11	0	-0.5	2073.1	NC	0.5
266820_at	11	11	176	A	0.129639	11	-0.9	-1.9	176	D	0.99987
266821_at	11	11	236.2	P	0.037598	11	2.9	0.9	236.2	I	0.000189
266822_at	11	11	551.2	P	0.00293	11	-2.3	-2.8	551.2	D	0.99998
266823_at	11	11	95.7	A	0.334473	11	1.1	0.6	95.7	NC	0.021224
266824_at	11	11	334.9	P	0.01416	11	-0.1	-1.2	334.9	NC	0.60871
266825_at	11	11	175	A	0.067627	11	1.4	0.2	175	NC	0.006503
266826_at	11	11	396.5	P	0.000244	11	0.4	-0.1	396.5	I	0.001201
266827_at	11	11	4.7	A	0.850342	11	0.1	-3.1	4.7	NC	0.911062
266828_at	11	11	4.4	A	0.969727	11	-1.1	-2.8	4.4	NC	0.767451
266829_at	11	11	1.4	A	0.981445	11	1	0.1	1.4	NC	0.846768
266830_at	11	11	122.7	A	0.303711	11	-0.3	-1.6	122.7	NC	0.429141
266831_at	11	11	231.9	A	0.27417	11	-0.2	-0.7	231.9	NC	0.854318
266797_at	11	11	84.4	A	0.111572	11	0.7	-0.3	84.4	NC	0.061522
266798_at	11	11	752.1	P	0.001221	11	3.2	2.5	752.1	I	2e-05
266799_at	11	11	496.9	P	0.000244	11	1.5	0.6	496.9	I	5.2e-05
266800_at	11	11	8360.7	P	0.000244	11	10.9	9.3	8360.7	I	2e-05
266801_at	11	11	184.5	A	0.27417	11	-0.2	-0.8	184.5	D	0.999382
266802_at	11	11	262.6	P	0.001953	11	-3.5	-4.1	262.6	D	0.999973
266803_at	11	11	1455.4	P	0.010742	11	-1.9	-2.3	1455.4	D	0.99998
266773_at	11	11	26	A	0.432373	11	2.2	0.7	26	NC	0.111714
266774_at	11	11	74.3	A	0.398926	11	-0.8	-1.5	74.3	D	0.995927
266775_at	11	11	672.8	P	0.000244	11	2.8	2	672.8	I	2e-05
266776_at	11	11	42.7	A	0.366211	11	-2.3	-4	42.7	NC	0.987976
266777_at	11	11	1267.2	P	0.000244	11	-0.3	-0.8	1267.2	NC	0.925732
266778_at	11	11	138	A	0.246094	11	1.5	0.4	138	NC	0.5
266779_at	11	11	11.2	A	0.780518	11	1.4	0	11.2	NC	0.39129
266780_at	11	11	117.9	P	0.005859	11	1.8	0.9	117.9	I	5.2e-05
266781_at	11	11	125.8	A	0.398926	11	-0.7	-1.5	125.8	D	0.995927
266782_at	11	11	384.3	A	0.067627	11	5.1	3.3	384.3	I	0.000114
266783_at	11	11	9.8	A	0.989258	11	0.2	-0.7	9.8	NC	0.805199
266784_at	11	11	89.1	P	0.046143	11	1.6	0.5	89.1	I	0.000966
266785_at	11	11	11.8	A	0.567627	11	-1.3	-3.3	11.8	NC	0.111714
266786_at	11	11	73.6	A	0.129639	11	0.5	0	73.6	NC	0.232549
266787_at	11	11	13.9	A	0.533936	11	1	0	13.9	NC	0.035785
266788_at	11	11	23.8	A	0.888428	11	0.2	-0.4	23.8	NC	0.5
266789_at	11	11	2279.5	P	0.000732	11	-0.5	-0.9	2279.5	D	0.999693
266790_at	11	11	235.5	P	0.037598	11	-1	-2.2	235.5	D	0.999759
266791_at	11	11	734.8	P	0.000244	11	0.6	0.2	734.8	I	0.002032
266792_at	11	11	1499.5	P	0.000244	11	1.5	0.5	1499.5	I	3.5e-05
266793_at	11	11	16.7	A	0.828613	11	-2.7	-4.2	16.7	MD	0.994067
266794_at	11	11	81.9	A	0.27417	11	2.8	1	81.9	I	0.003699
266795_at	11	11	87.8	A	0.19458	11	-2.2	-3.2	87.8	D	0.999973
266796_at	11	11	188	P	0.046143	11	0.1	-0.9	188	NC	0.161038
266769_s_at	11	11	5.7	A	0.665527	11	-2	-4	5.7	D	0.999786
266770_at	11	11	238	P	0.000244	11	0.6	-0.2	238	I	0.000774
266771_s_at	11	11	469.2	P	0.023926	11	0.8	0.4	469.2	I	0.001201
266772_s_at	11	11	209.8	A	0.080566	11	1.9	0.5	209.8	I	0.002753
266741_s_at	11	11	84.1	A	0.366211	11	-0.7	-1.5	84.1	NC	0.747149
266742_at	11	11	434.6	P	0.023926	11	0.5	-0.4	434.6	MI	0.005409
266743_at	11	11	18585.8	P	0.000244	11	9.7	7.5	18585.8	I	2e-05
266744_at	11	11	1288	P	0.000732	11	0.8	0.5	1288	NC	0.009292
266745_at	11	11	49.9	P	0.037598	11	0.5	-0.4	49.9	NC	0.118009
266746_s_at	11	11	2537.4	P	0.000244	11	3.3	3.1	2537.4	I	2e-05
266747_at	11	11	1498	P	0.000244	11	1.3	0.6	1498	I	2e-05
266748_at	11	11	645.9	P	0.018555	11	1.2	0.6	645.9	I	0.003699
266749_at	11	11	3726.3	P	0.000732	11	3.7	2.9	3726.3	I	0.00013
266750_s_at	11	11	4.5	A	0.969727	11	0.3	-0.7	4.5	NC	0.757415
266751_at	11	11	70.8	A	0.601074	11	0.4	-0.9	70.8	NC	0.177412
266752_at	11	11	180.5	M	0.056152	11	-1.4	-2.1	180.5	D	0.99998
266753_at	11	11	12.7	A	0.80542	11	-1.5	-3.5	12.7	NC	0.274048
266754_at	11	11	16.4	A	0.665527	11	0.9	0.2	16.4	NC	0.203871
266755_at	11	11	31.8	A	0.567627	11	1.1	0.7	31.8	NC	0.050553
266756_at	11	11	79.3	A	0.080566	11	-0.4	-1.6	79.3	NC	0.5
266757_at	11	11	10.4	A	0.601074	11	-3.9	-6.2	10.4	D	0.999932
266758_at	11	11	294.9	P	0.001221	11	0.2	-0.3	294.9	NC	0.5
266759_at	11	11	90.3	A	0.067627	11	0.6	-0.3	90.3	NC	0.105663
266760_at	11	11	65.2	A	0.466064	11	3.1	0.8	65.2	NC	0.118009
266761_at	11	11	140.1	P	0.010742	11	2.4	1.3	140.1	I	0.000307
266762_at	11	11	4.9	A	0.962402	11	0.6	-0.5	4.9	NC	0.5
266763_at	11	11	1855.1	P	0.000244	11	-0.8	-1.1	1855.1	D	0.99998
266764_at	11	11	23.6	A	0.780518	11	0.8	0.6	23.6	NC	0.044149
266765_at	11	11	5.5	A	0.888428	11	0	-1.4	5.5	NC	0.916174
266766_at	11	11	112.3	A	0.149658	11	0.6	-0.4	112.3	NC	0.177412
266767_at	11	11	845.6	P	0.008057	11	-0.3	-0.9	845.6	NC	0.838962
266768_s_at	11	11	2413.4	P	0.000732	11	-0.8	-1.5	2413.4	NC	0.987976
266734_at	11	11	642.6	P	0.00293	11	0.3	-0.1	642.6	NC	0.5
266735_at	11	11	28.4	A	0.27417	11	-3.2	-5.5	28.4	D	0.999965
266736_at	11	11	51.9	A	0.366211	11	1.5	0.4	51.9	NC	0.416433
266737_at	11	11	418.8	P	0.000244	11	2.5	1.6	418.8	I	2e-05
266738_at	11	11	45.2	A	0.466064	11	-0.6	-1.5	45.2	NC	0.861614
266739_at	11	11	12.7	A	0.904785	11	-1.8	-2.8	12.7	NC	0.657563
266740_at	11	11	106.9	P	0.037598	11	0.8	0	106.9	NC	0.008511
266710_at	11	11	56	A	0.432373	11	-0.3	-1.1	56	NC	0.441923
266711_at	11	11	6.9	A	0.72583	11	-1.8	-3.8	6.9	NC	0.5
266712_at	11	11	25.1	A	0.696289	11	-1.6	-3	25.1	NC	0.875448
266713_at	11	11	82.6	A	0.466064	11	4.4	2.5	82.6	NC	0.047264
266714_at	11	11	6.9	A	0.696289	11	0.7	0.1	6.9	NC	0.099852
266715_at	11	11	308.2	P	0.000732	11	1.5	0.7	308.2	I	0.00013
266716_at	11	11	7608.9	P	0.000244	11	1.1	0.7	7608.9	I	5.2e-05
266717_at	11	11	251.1	A	0.067627	11	1	0.3	251.1	NC	0.035785
266718_at	11	11	3595.9	P	0.000244	11	-0.1	-0.5	3595.9	NC	0.5
266719_at	11	11	43.6	A	0.466064	11	-7.3	-7.9	43.6	D	0.99998
266720_s_at	11	11	47.5	A	0.5	11	-4.3	-6	47.5	D	0.99998
266721_at	11	11	126.3	A	0.171387	11	-0.5	-1.4	126.3	NC	0.966696
266722_at	11	11	67.6	A	0.366211	11	-0.3	-1.2	67.6	NC	0.403812
266723_at	11	11	6.1	A	0.976074	11	0.6	0.2	6.1	NC	0.5
266724_at	11	11	90.5	M	0.056152	11	1.5	0.6	90.5	NC	0.035785
266725_at	11	11	34.1	A	0.334473	11	-0.8	-1.6	34.1	NC	0.493524
266726_at	11	11	27.4	A	0.665527	11	1.3	-0.6	27.4	NC	0.203871
266727_at	11	11	76	A	0.366211	11	-2.6	-3.4	76	D	0.99998
266728_at	11	11	344.1	A	0.27417	11	-0.6	-1.4	344.1	NC	0.973302
266729_at	11	11	67.2	A	0.5	11	3.1	1.9	67.2	NC	0.054022
266730_at	11	11	6	A	0.753906	11	-2.2	-4.5	6	NC	0.875448
266731_at	11	11	38.3	A	0.5	11	-1.2	-2.2	38.3	NC	0.5
266732_at	11	11	398.1	A	0.067627	11	1.5	0.8	398.1	NC	0.016731
266733_at	11	11	78.4	A	0.111572	11	-3.5	-5.1	78.4	D	0.99987
266706_at	11	11	7.8	A	0.870361	11	1.1	-0.9	7.8	NC	0.078937
266707_at	11	11	18.6	A	0.753906	11	-3	-3.4	18.6	NC	0.822588
266708_at	11	11	75.4	A	0.5	11	0.8	-0.2	75.4	NC	0.252851
266709_at	11	11	1896.8	P	0.000732	11	0.4	0.3	1896.8	NC	0.054022
266679_at	11	11	1156.7	P	0.000244	11	1.8	1.3	1156.7	I	2e-05
266680_s_at	11	11	33.9	A	0.696289	11	-0.4	-0.9	33.9	NC	0.715033
266681_at	11	11	4.9	A	0.962402	11	0.5	-1.8	4.9	NC	0.558077
266682_at	11	11	171.8	A	0.246094	11	0.9	0.3	171.8	NC	0.006503
266683_at	11	11	97.7	P	0.00293	11	-1.4	-3.3	97.7	NC	0.916174
266684_at	11	11	46.9	A	0.398926	11	-1.9	-2.8	46.9	D	0.999948
266685_at	11	11	453.3	P	0.037598	11	0.5	-0.5	453.3	NC	0.203871
266686_at	11	11	26.1	A	0.80542	11	1	0.1	26.1	NC	0.252851
266687_at	11	11	31.2	A	0.780518	11	-0.9	-1.9	31.2	NC	0.888286
266688_at	11	11	11	A	0.466064	11	1	0.3	11	I	0.00225
266689_at	11	11	50.8	A	0.149658	11	-2	-3.4	50.8	NC	0.990708
266690_at	11	11	26	A	0.466064	11	1.4	0.7	26	NC	0.403812
266691_at	11	11	48	A	0.398926	11	0.4	-0.5	48	NC	0.138386
266692_at	11	11	3.6	A	0.567627	11	-0.7	-2.3	3.6	NC	0.069813
266693_at	11	11	513.2	P	0.00415	11	-0.8	-1.3	513.2	NC	0.966696
266694_at	11	11	2678.1	P	0.000244	11	0	-0.3	2678.1	NC	0.5
266695_at	11	11	1549.6	P	0.001221	11	-2.2	-2.8	1549.6	D	0.999932
266696_at	11	11	164.2	P	0.008057	11	-2.3	-2.9	164.2	D	0.99998
266697_at	11	11	16.9	A	0.80542	11	1.1	-1	16.9	NC	0.429141
266698_at	11	11	947.3	P	0.000244	11	0	-0.6	947.3	NC	0.5
266699_at	11	11	875.9	P	0.000732	11	-0.6	-1.2	875.9	NC	0.978776
266700_at	11	11	579.7	P	0.00415	11	-0.7	-1.1	579.7	D	0.999382
266701_at	11	11	1777.3	P	0.000244	11	-0.1	-0.5	1777.3	NC	0.5
266702_at	11	11	414.7	P	0.00415	11	0.1	-0.7	414.7	NC	0.274048
266703_at	11	11	279.1	P	0.005859	11	-0.8	-1	279.1	NC	0.938478
266704_at	11	11	463.6	P	0.00293	11	-1.1	-1.5	463.6	D	0.99998
266705_at	11	11	329.7	P	0.000244	11	-1.3	-2	329.7	D	0.999693
266678_at	11	11	1197.6	P	0.000244	11	0.4	-0.1	1197.6	NC	0.153232
266647_at	11	11	372.4	P	0.000732	11	1.6	0.8	372.4	I	2e-05
266648_at	11	11	167.4	P	0.023926	11	-2.5	-3.5	167.4	D	0.99998
266649_at	11	11	134.8	A	0.303711	11	3.4	0.9	134.8	NC	0.284967
266650_at	11	11	245.4	P	0.008057	11	-0.9	-1.5	245.4	D	0.99998
266651_at	11	11	234.3	P	0.001953	11	-0.5	-1.1	234.3	D	0.995927
266652_at	11	11	353	P	0.00415	11	-1.9	-2.8	353	D	0.99998
266653_at	11	11	600.8	P	0.00415	11	-0.6	-1	600.8	MD	0.994067
266654_at	11	11	30.9	A	0.753906	11	1.6	0	30.9	NC	0.213188
266655_at	11	11	90.7	A	0.219482	11	0	-0.9	90.7	NC	0.441923
266656_at	11	11	395.6	M	0.056152	11	-1.8	-2.6	395.6	D	0.99998
266657_at	11	11	578.2	A	0.067627	11	-1.3	-2.1	578.2	D	0.99998
266658_at	11	11	4564.5	P	0.000244	11	5.1	4.2	4564.5	I	2e-05
266659_at	11	11	497.5	P	0.000732	11	0.2	-0.6	497.5	NC	0.5
266660_at	11	11	123.8	A	0.398926	11	-1.6	-2.2	123.8	D	0.999853
266661_at	11	11	6	A	0.943848	11	0.8	0	6	NC	0.838962
266662_at	11	11	200.6	A	0.219482	11	-1.4	-1.8	200.6	D	0.999977
266663_at	11	11	122.2	A	0.149658	11	1.8	0.6	122.2	MI	0.004925
266664_at	11	11	160.7	A	0.27417	11	2.8	1.2	160.7	NC	0.019624
266665_at	11	11	7	A	0.466064	11	-2	-3.4	7	NC	0.900148
266666_at	11	11	160.2	P	0.008057	11	0.7	-0.2	160.2	NC	0.01421
266667_at	11	11	22.4	A	0.398926	11	3	1.7	22.4	NC	0.054022
266668_at	11	11	67.3	A	0.5	11	0.2	-0.3	67.3	NC	0.5
266669_at	11	11	47.9	A	0.780518	11	3.4	2.1	47.9	NC	0.153232
266670_at	11	11	70.2	A	0.567627	11	3	1	70.2	NC	0.094279
266671_at	11	11	56.4	A	0.533936	11	-1.4	-2.1	56.4	D	0.999853
266672_at	11	11	903.3	P	0.037598	11	-1.3	-1.6	903.3	D	0.99998
266673_at	11	11	1896.1	P	0.000244	11	-0.5	-0.8	1896.1	NC	0.984574
266674_at	11	11	4.1	A	0.981445	11	0.6	-2	4.1	NC	0.342437
266675_s_at	11	11	8.5	A	0.850342	11	0.9	-0.7	8.5	NC	0.5
266676_s_at	11	11	51.5	A	0.533936	11	0.6	-0.1	51.5	NC	0.454766
266677_at	11	11	78.7	A	0.171387	11	0.7	-0.5	78.7	NC	0.088938
266643_s_at	11	11	83.3	P	0.005859	11	-0.1	-1.2	83.3	NC	0.5
266644_at	11	11	86	A	0.246094	11	0.9	-0.1	86	NC	0.038415
266645_at	11	11	2.9	A	0.919434	11	-2.9	-4.5	2.9	NC	0.681091
266646_at	11	11	2018.2	P	0.000244	11	0.4	0.1	2018.2	NC	0.222749
266615_s_at	11	11	298.7	P	0.00293	11	1.3	1	298.7	I	0.000167
266616_at	11	11	147.7	P	0.046143	11	1.4	0.4	147.7	I	0.003699
266617_at	11	11	1928.6	P	0.000244	11	0.4	0	1928.6	NC	0.111714
266618_at	11	11	6.1	A	0.665527	11	-2.4	-3.8	6.1	D	0.995927
266619_at	11	11	133.9	P	0.001953	11	0.3	-0.3	133.9	NC	0.194801
266620_at	11	11	575.2	P	0.010742	11	0.7	0.3	575.2	I	0.004481
266621_at	11	11	716.5	P	0.018555	11	0.2	-0.4	716.5	NC	0.39129
266622_at	11	11	21.8	A	0.870361	11	0.3	0.1	21.8	NC	0.5
266623_at	11	11	362	P	0.023926	11	1	0	362	I	0.000438
266624_s_at	11	11	1075.6	P	0.000244	11	0.6	-0.1	1075.6	NC	0.010135
266625_at	11	11	11	A	0.72583	11	-2.8	-3	11	NC	0.786812
266626_at	11	11	459.8	P	0.001221	11	-0.5	-1	459.8	NC	0.990708
266627_at	11	11	108.7	A	0.067627	11	-1.8	-3.3	108.7	D	0.998923
266628_at	11	11	271.8	A	0.219482	11	-1.1	-1.9	271.8	D	0.99775
266629_at	11	11	28.7	A	0.466064	11	-1.3	-2.2	28.7	NC	0.416433
266630_at	11	11	156.9	A	0.334473	11	3.8	2.2	156.9	NC	0.274048
266631_at	11	11	4.4	A	0.80542	11	1.2	-1	4.4	NC	0.274048
266632_at	11	11	58.9	A	0.303711	11	2.4	1.1	58.9	NC	0.041201
266633_at	11	11	172	A	0.095215	11	-0.3	-1.2	172	NC	0.232549
266634_at	11	11	155.4	P	0.030273	11	-0.7	-1.1	155.4	D	0.999135
266635_at	11	11	147.8	P	0.046143	11	-2.4	-3.2	147.8	D	0.99998
266636_at	11	11	1676	P	0.000244	11	-1	-1.3	1676	D	0.99998
266637_at	11	11	205.5	P	0.010742	11	1	0.5	205.5	I	0.000492
266638_at	11	11	1556	P	0.000244	11	0	-0.6	1556	NC	0.5
266639_at	11	11	1107.5	P	0.000732	11	-0.8	-0.9	1107.5	D	0.99998
266640_at	11	11	40.6	A	0.533936	11	4.5	3.7	40.6	NC	0.131343
266641_at	11	11	400.3	P	0.000244	11	-1.5	-2.3	400.3	D	0.99998
266642_at	11	11	863.6	P	0.000244	11	0.1	-0.1	863.6	NC	0.169098
266608_at	11	11	256.6	P	0.037598	11	-0.3	-0.7	256.6	NC	0.949447
266609_at	11	11	2066.4	P	0.000244	11	1.1	0.7	2066.4	I	2e-05
266610_at	11	11	5.6	A	0.398926	11	-1.8	-4.1	5.6	NC	0.861614
266611_at	11	11	3.7	A	0.753906	11	1.8	1.2	3.7	NC	0.169098
266612_at	11	11	41.3	A	0.466064	11	-1.9	-3.4	41.3	NC	0.983269
266613_at	11	11	21.3	A	0.72583	11	0.7	-0.5	21.3	NC	0.669411
266614_at	11	11	7548.2	P	0.000244	11	1.4	1	7548.2	I	6.8e-05
266584_s_at	11	11	2	A	0.633789	11	1.6	0.9	2	NC	0.069813
266585_at	11	11	7.7	A	0.888428	11	0.7	0	7.7	NC	0.194801
266586_s_at	11	11	35.8	A	0.633789	11	3.2	1.2	35.8	NC	0.307406
266587_at	11	11	160.9	P	0.046143	11	-2.7	-3.5	160.9	D	0.99998
266588_at	11	11	93	P	0.037598	11	-3.1	-4.6	93	D	0.999977
266589_at	11	11	19.2	A	0.601074	11	-5.2	-6.4	19.2	D	0.99998
266590_at	11	11	424.8	P	0.000244	11	0.8	0	424.8	I	0.000147
266591_at	11	11	128.3	P	0.046143	11	-4.6	-5.2	128.3	D	0.99998
266592_at	11	11	38.9	A	0.219482	11	-0.7	-2.7	38.9	NC	0.330589
266593_at	11	11	91.6	A	0.111572	11	-1.4	-2.9	91.6	NC	0.977068
266594_at	11	11	66.5	A	0.5	11	3.2	1.1	66.5	NC	0.153232
266595_at	11	11	187.9	A	0.19458	11	-1.6	-3.2	187.9	D	0.999034
266596_at	11	11	178.8	P	0.000732	11	1.4	0.2	178.8	I	2e-05
266597_at	11	11	222.4	A	0.067627	11	1.9	0.9	222.4	I	0.000552
266598_at	11	11	39.8	A	0.601074	11	1.8	0.5	39.8	NC	0.39129
266599_at	11	11	1136.6	P	0.000244	11	0.3	-0.6	1136.6	NC	0.041201
266600_at	11	11	19	A	0.665527	11	-10.7	-12.2	19	D	0.99998
266601_at	11	11	142.2	P	0.010742	11	0.2	-1.7	142.2	NC	0.467656
266602_at	11	11	206.1	A	0.129639	11	1.1	0.8	206.1	NC	0.354442
266603_at	11	11	11.9	A	0.904785	11	-0.6	-0.9	11.9	NC	0.881991
266604_at	11	11	893.3	P	0.001221	11	0.5	0.3	893.3	NC	0.124552
266605_at	11	11	249.3	P	0.000244	11	-0.2	-0.5	249.3	NC	0.777251
266606_at	11	11	21.9	A	0.780518	11	-1.9	-3.3	21.9	NC	0.822588
266607_at	11	11	20.6	A	0.665527	11	1.2	0.5	20.6	NC	0.019624
266580_at	11	11	1604.9	P	0.000244	11	0.8	0.4	1604.9	I	0.000552
266581_at	11	11	235.7	A	0.111572	11	0.9	0	235.7	NC	0.050553
266582_at	11	11	408.7	P	0.001953	11	-1.2	-2	408.7	D	0.998168
266583_at	11	11	5438.3	P	0.000244	11	0.5	0	5438.3	NC	0.118009
266552_at	11	11	14442.1	P	0.000244	11	2.6	2.2	14442.1	I	2e-05
266553_at	11	11	7336.1	P	0.000244	11	3.2	2.9	7336.1	I	2e-05
266554_s_at	11	11	672.4	P	0.000244	11	-0.8	-1.4	672.4	MD	0.994591
266555_at	11	11	362.3	P	0.00415	11	-1.1	-1.5	362.3	D	0.998923
266556_at	11	11	1339.4	P	0.000244	11	-0.7	-1.1	1339.4	D	0.999034
266557_at	11	11	2801.7	P	0.000244	11	0.3	-0.3	2801.7	NC	0.5
266558_at	11	11	19.9	A	0.398926	11	-1.1	-2.6	19.9	NC	0.194801
266559_at	11	11	3.1	A	0.962402	11	-0.3	-1.9	3.1	NC	0.736659
266560_at	11	11	6.3	A	0.962402	11	-2.4	-3.6	6.3	D	0.999853
266561_at	11	11	67.6	A	0.171387	11	0.5	0.2	67.6	NC	0.111714
266562_at	11	11	104.9	A	0.334473	11	3	1.8	104.9	MI	0.005409
266563_at	11	11	55.3	A	0.303711	11	-0.1	-1.1	55.3	NC	0.48058
266564_at	11	11	15.7	A	0.633789	11	-1.5	-3.1	15.7	NC	0.51942
266565_at	11	11	73.9	A	0.665527	11	2.1	0.7	73.9	NC	0.274048
266566_at	11	11	2284.4	P	0.000244	11	-0.1	-0.4	2284.4	NC	0.5
266567_at	11	11	234.5	A	0.080566	11	-0.4	-1.2	234.5	NC	0.971234
266568_at	11	11	116.5	A	0.19458	11	0.6	-0.1	116.5	NC	0.118009
266569_at	11	11	80.4	A	0.665527	11	0.3	-0.4	80.4	NC	0.161038
266570_at	11	11	481.6	P	0.001953	11	-0.2	-0.7	481.6	NC	0.736659
266571_at	11	11	27.2	A	0.219482	11	-0.2	-1.1	27.2	NC	0.5
266572_at	11	11	1401.4	P	0.000244	11	1.3	0.8	1401.4	I	2.7e-05
266573_at	11	11	9.8	A	0.696289	11	0.8	0	9.8	NC	0.232549
266574_at	11	11	147.1	P	0.01416	11	-1.4	-2	147.1	D	0.999811
266575_at	11	11	147.8	A	0.129639	11	-2.9	-3.7	147.8	D	0.99998
266576_at	11	11	413.8	P	0.000244	11	-1.1	-1.6	413.8	D	0.99998
266577_at	11	11	110.2	P	0.030273	11	1	-0.1	110.2	NC	0.047264
266578_at	11	11	402.9	P	0.001221	11	1.4	0.7	402.9	I	2.3e-05
266579_at	11	11	584	P	0.00415	11	-1.4	-2	584	D	0.99997
266520_at	11	11	402	P	0.000732	11	-0.2	-0.5	402	NC	0.916174
266521_at	11	11	630.5	P	0.000732	11	-0.6	-1	630.5	D	0.999654
266522_at	11	11	218.6	P	0.01416	11	-0.3	-1	218.6	NC	0.838962
266523_at	11	11	404.6	P	0.00415	11	-0.1	-0.9	404.6	NC	0.5
266524_at	11	11	120.8	A	0.19458	11	1.4	1	120.8	NC	0.054022
266525_at	11	11	200.3	P	0.046143	11	0.2	-0.2	200.3	NC	0.177412
266526_at	11	11	84.3	A	0.398926	11	0.1	0	84.3	NC	0.570859
266527_at	11	11	87.2	A	0.095215	11	3.3	1.8	87.2	NC	0.013078
266528_at	11	11	69.9	A	0.432373	11	3.1	0.2	69.9	NC	0.274048
266529_at	11	11	63.1	A	0.171387	11	-1.4	-1.8	63.1	D	0.999899
266530_at	11	11	11.2	A	0.5	11	1.2	-0.1	11.2	NC	0.083826
266531_at	11	11	17.1	A	0.466064	11	-1.6	-3.6	17.1	NC	0.203871
266532_at	11	11	3.3	A	0.962402	11	1.5	0	3.3	NC	0.354442
266533_s_at	11	11	8991.9	P	0.000244	11	0.9	0.8	8991.9	I	2e-05
266534_at	11	11	434.5	P	0.001221	11	-2.5	-2.8	434.5	D	0.99994
266535_s_at	11	11	1006	P	0.000244	11	-1	-1.7	1006	D	0.999727
266536_at	11	11	10428.6	P	0.000244	11	4	3.7	10428.6	I	2e-05
266537_at	11	11	540.9	P	0.000732	11	-0.5	-0.9	540.9	D	0.996959
266538_at	11	11	268.2	A	0.067627	11	0.2	-0.4	268.2	NC	0.5
266539_at	11	11	60	A	0.5	11	-0.7	-1.2	60	NC	0.911062
266540_at	11	11	58.9	A	0.533936	11	-1.2	-2.9	58.9	NC	0.5
266541_at	11	11	136	A	0.334473	11	-1.3	-2.2	136	D	0.999226
266542_at	11	11	164.3	P	0.023926	11	-1.9	-2.7	164.3	D	0.999853
266543_at	11	11	18.1	A	0.665527	11	-2.5	-4	18.1	NC	0.342437
266544_at	11	11	9.7	A	0.601074	11	-2.3	-4.2	9.7	NC	0.921063
266545_at	11	11	646.6	P	0.001221	11	-0.1	-0.3	646.6	NC	0.633407
266546_at	11	11	28.6	A	0.432373	11	1.1	0.7	28.6	NC	0.024755
266547_at	11	11	141	A	0.246094	11	-1	-2.1	141	D	0.997247
266548_at	11	11	69.4	A	0.366211	11	1.8	-0.3	69.4	NC	0.153232
266549_at	11	11	85	A	0.111572	11	0	-0.7	85	NC	0.138386
266550_s_at	11	11	297.1	P	0.001953	11	4.8	2.9	297.1	I	0.000214
266551_at	11	11	445.5	M	0.056152	11	-2.3	-2.8	445.5	D	0.99998
266517_at	11	11	34	A	0.753906	11	-2.3	-4.2	34	D	0.998799
266518_at	11	11	401.1	P	0.008057	11	2.1	1.1	401.1	I	0.000492
266519_at	11	11	192.1	P	0.010742	11	-1.2	-2.3	192.1	MD	0.994067
266489_at	11	11	188.3	P	0.046143	11	-1	-1.7	188.3	D	0.999308
266490_at	11	11	136.1	A	0.27417	11	-0.1	-0.9	136.1	NC	0.454766
266491_at	11	11	44.1	A	0.633789	11	0.1	-0.9	44.1	NC	0.354442
266492_at	11	11	99	A	0.303711	11	2.7	0.5	99	NC	0.203871
266493_at	11	11	103.5	A	0.111572	11	0.4	-0.9	103.5	NC	0.061522
266494_at	11	11	9.9	A	0.953857	11	-0.6	-1.9	9.9	NC	0.657563
266495_at	11	11	311.8	P	0.001953	11	-3.1	-3.9	311.8	D	0.999965
266496_at	11	11	223.7	A	0.149658	11	0.5	0.1	223.7	NC	0.038415
266497_at	11	11	53.5	A	0.533936	11	-0.2	-1.2	53.5	NC	0.263341
266498_at	11	11	116.6	A	0.080566	11	0.4	-0.3	116.6	NC	0.5
266499_at	11	11	39	A	0.366211	11	-2.1	-3.9	39	NC	0.596188
266500_at	11	11	125	A	0.303711	11	3.3	2	125	I	0.003041
266501_at	11	11	40.1	A	0.398926	11	-2.7	-4.3	40.1	D	0.998514
266502_at	11	11	104.9	A	0.111572	11	-0.6	-1.6	104.9	NC	0.973302
266503_at	11	11	100.6	A	0.111572	11	-0.8	-2	100.6	NC	0.747149
266504_at	11	11	188.1	M	0.056152	11	0.6	0	188.1	NC	0.284967
266505_at	11	11	140.4	A	0.149658	11	-1.1	-2.1	140.4	D	0.999911
266506_at	11	11	155	A	0.171387	11	-1.1	-2.5	155	NC	0.987976
266507_at	11	11	15.4	A	0.919434	11	0.1	-1.1	15.4	NC	0.60871
266508_at	11	11	10.7	A	0.932373	11	-1.1	-2.6	10.7	NC	0.5
266509_at	11	11	421.5	A	0.067627	11	-1	-1.5	421.5	D	0.99998
266510_at	11	11	195.6	P	0.010742	11	1.5	0.4	195.6	I	2e-05
266511_at	11	11	179.9	P	0.037598	11	0.5	-0.1	179.9	NC	0.252851
266512_at	11	11	362.8	P	0.00415	11	-1	-2.1	362.8	D	0.995519
266513_at	11	11	403.7	P	0.000732	11	-1	-1.3	403.7	D	0.999034
266514_at	11	11	1611.7	P	0.008057	11	-1	-1.7	1611.7	D	0.999932
266515_at	11	11	350	M	0.056152	11	-1.7	-2.1	350	D	0.99998
266516_at	11	11	217.6	A	0.303711	11	0.2	-0.5	217.6	NC	0.5
266482_at	11	11	259.7	P	0.000244	11	-1.2	-2.1	259.7	D	0.999448
266483_at	11	11	231.2	P	0.023926	11	1.1	-0.2	231.2	NC	0.047264
266484_at	11	11	18.1	A	0.753906	11	-7.2	-7.7	18.1	D	0.99998
266485_at	11	11	103.8	A	0.366211	11	0.9	0	103.8	NC	0.069813
266486_at	11	11	174.3	A	0.149658	11	0.9	-0.1	174.3	NC	0.041201
266487_at	11	11	2.4	A	0.953857	11	0.3	-1.1	2.4	NC	0.838962
266488_at	11	11	30.9	A	0.567627	11	-3	-6.3	30.9	NC	0.989865
266458_at	11	11	10026.7	P	0.000244	11	-0.1	-0.3	10026.7	NC	0.545234
266459_at	11	11	824	P	0.001221	11	0	-0.8	824	NC	0.532344
266460_at	11	11	83.9	A	0.432373	11	0.4	0	83.9	NC	0.366593
266461_at	11	11	33873.6	P	0.000244	11	2.3	1.6	33873.6	I	2e-05
266462_at	11	11	2306.3	P	0.000244	11	1.7	1.4	2306.3	I	0.001832
266463_at	11	11	95.1	A	0.696289	11	-1.3	-2.8	95.1	NC	0.894337
266464_at	11	11	237.5	P	0.000244	11	0.2	-0.7	237.5	NC	0.5
266465_at	11	11	118.8	P	0.046143	11	0.7	-0.3	118.8	NC	0.050553
266466_at	11	11	16.4	A	0.665527	11	-3.5	-4.9	16.4	D	0.99998
266467_at	11	11	281.9	A	0.080566	11	-0.7	-1.2	281.9	D	0.999759
266468_at	11	11	680.4	P	0.008057	11	-0.9	-1.5	680.4	D	0.999308
266469_at	11	11	11.2	A	0.753906	11	0.9	-1.6	11.2	NC	0.467656
266470_at	11	11	4.7	A	0.780518	11	-0.7	-2.2	4.7	NC	0.354442
266471_at	11	11	46	A	0.601074	11	-4.1	-5.9	46	D	0.999654
266472_at	11	11	17.1	A	0.633789	11	-3.5	-5.4	17.1	NC	0.981872
266473_at	11	11	160.7	A	0.466064	11	0.6	0.1	160.7	NC	0.318909
266474_at	11	11	142.5	P	0.037598	11	0.4	-0.1	142.5	NC	0.318909
266475_at	11	11	51	A	0.398926	11	1.7	0.6	51	NC	0.131343
266476_at	11	11	3033.6	P	0.000244	11	-0.1	-0.5	3033.6	NC	0.5
266477_at	11	11	32	A	0.334473	11	0.4	-0.9	32	NC	0.222749
266478_at	11	11	108.8	P	0.037598	11	-0.9	-1.6	108.8	D	0.999034
266479_at	11	11	69.8	P	0.037598	11	0.2	-0.4	69.8	NC	0.047264
266480_at	11	11	399.4	P	0.01416	11	0.4	0.1	399.4	NC	0.5
266481_at	11	11	174	P	0.005859	11	-0.7	-1.5	174	NC	0.942324
266454_at	11	11	30.1	A	0.5	11	0.4	-1.2	30.1	NC	0.111714
266455_at	11	11	1982.8	P	0.000244	11	4.3	2.8	1982.8	I	2e-05
266456_at	11	11	71	A	0.366211	11	-1	-1.2	71	D	0.997247
266457_at	11	11	1155.5	P	0.000244	11	-1.1	-1.5	1155.5	D	0.99996
266426_x_at	11	11	59.7	A	0.334473	11	2.8	1.2	59.7	NC	0.015426
266427_at	11	11	61.4	A	0.432373	11	2.6	0.7	61.4	NC	0.099852
266428_at	11	11	716.8	P	0.000244	11	3.2	2.3	716.8	I	2e-05
266429_at	11	11	49.2	P	0.008057	11	0.6	-0.5	49.2	NC	0.5
266430_at	11	11	88.3	A	0.246094	11	2.6	1.1	88.3	NC	0.026698
266431_at	11	11	86.3	A	0.129639	11	1	-0.2	86.3	NC	0.021224
266432_s_at	11	11	2	A	0.888428	11	-1.5	-4.1	2	NC	0.805199
266433_at	11	11	58.4	A	0.334473	11	0.5	-0.4	58.4	NC	0.078937
266434_s_at	11	11	51.5	A	0.080566	11	0.4	-1.3	51.5	NC	0.5
266435_s_at	11	11	4.3	A	0.888428	11	-2.2	-5.4	4.3	NC	0.881991
266436_at	11	11	442.1	P	0.001953	11	5.2	3.3	442.1	I	2.7e-05
266437_at	11	11	1137.8	P	0.000732	11	0.6	-0.4	1137.8	NC	0.061522
266438_at	11	11	63.6	A	0.27417	11	-0.2	-1.1	63.6	NC	0.493524
266439_s_at	11	11	68.3	A	0.19458	11	0.3	-0.3	68.3	NC	0.330589
266440_at	11	11	287.9	P	0.00293	11	0.1	-0.7	287.9	NC	0.5
266441_at	11	11	52.6	A	0.533936	11	-1	-2	52.6	NC	0.715033
266442_at	11	11	80.1	A	0.533936	11	-0.9	-1.7	80.1	NC	0.925732
266443_at	11	11	23.5	A	0.533936	11	-1.9	-4	23.5	NC	0.657563
266444_at	11	11	170.6	P	0.01416	11	2.1	0.7	170.6	NC	0.061522
266445_at	11	11	739.7	P	0.001221	11	0.1	-0.6	739.7	NC	0.703911
266446_at	11	11	122.3	A	0.246094	11	1.1	0.5	122.3	NC	0.138386
266447_at	11	11	3135.1	P	0.000244	11	-0.4	-0.7	3135.1	D	0.999382
266448_s_at	11	11	277.7	P	0.000732	11	-1.3	-2	277.7	D	0.99996
266449_at	11	11	653.5	P	0.001221	11	-0.9	-1.3	653.5	D	0.999911
266450_s_at	11	11	255.2	P	0.000732	11	-0.8	-1.7	255.2	D	0.99751
266451_at	11	11	1073.1	P	0.010742	11	-0.2	-0.9	1073.1	NC	0.966696
266452_at	11	11	717.5	P	0.000244	11	0.3	-0.2	717.5	NC	0.274048
266453_at	11	11	113.4	A	0.27417	11	1	0.3	113.4	NC	0.026698
266394_at	11	11	277	A	0.149658	11	-0.5	-1.3	277	NC	0.98579
266395_at	11	11	190.7	P	0.018555	11	-0.5	-0.9	190.7	NC	0.703911
266396_at	11	11	1634	P	0.000244	11	3.9	2.9	1634	I	2e-05
266397_at	11	11	102.8	M	0.056152	11	2	0.8	102.8	NC	0.145682
266398_at	11	11	226.9	P	0.005859	11	-1.1	-2	226.9	D	0.999135
266399_at	11	11	765.7	P	0.00415	11	-0.4	-0.8	765.7	MD	0.994591
266400_at	11	11	181.8	A	0.111572	11	-0.6	-1.6	181.8	D	0.999135
266401_s_at	11	11	9.6	A	0.969727	11	-2.6	-4.3	9.6	NC	0.736659
266402_at	11	11	127.3	A	0.171387	11	-3.1	-4.9	127.3	D	0.99997
266403_at	11	11	31.8	A	0.398926	11	-0.8	-1.6	31.8	NC	0.747149
266404_at	11	11	41.6	A	0.303711	11	0.4	-0.7	41.6	NC	0.545234
266405_at	11	11	113.5	A	0.129639	11	-0.9	-2.7	113.5	NC	0.964215
266406_at	11	11	93	A	0.067627	11	-0.5	-1.7	93	NC	0.980376
266407_at	11	11	1605.6	P	0.000244	11	2.2	1.6	1605.6	I	2e-05
266408_at	11	11	76.6	A	0.19458	11	-0.5	-1.3	76.6	NC	0.5
266409_at	11	11	6.8	A	0.953857	11	1.1	0.4	6.8	NC	0.274048
266410_at	11	11	168	A	0.095215	11	-0.8	-2.2	168	NC	0.955851
266411_at	11	11	359.4	P	0.00415	11	-1.4	-2.4	359.4	D	0.999308
266412_at	11	11	10.2	A	0.850342	11	-0.7	-2.7	10.2	NC	0.805199
266413_at	11	11	773.4	P	0.000244	11	-2.5	-2.8	773.4	D	0.99998
266414_at	11	11	542.9	P	0.000244	11	0.1	-0.6	542.9	NC	0.5
266415_at	11	11	1201.3	P	0.001221	11	6.3	4.2	1201.3	I	6.8e-05
266416_at	11	11	1505.1	P	0.000244	11	0.4	0.1	1505.1	NC	0.169098
266417_at	11	11	408.6	P	0.018555	11	0	-0.6	408.6	NC	0.545234
266418_at	11	11	249	A	0.19458	11	1.2	0.2	249	NC	0.222749
266419_at	11	11	10.7	A	0.533936	11	-2	-5.1	10.7	NC	0.5
266420_at	11	11	592	P	0.00293	11	-0.3	-1.2	592	NC	0.570859
266421_at	11	11	3051.5	P	0.000244	11	2.4	1.7	3051.5	I	0.000966
266422_at	11	11	200.1	P	0.046143	11	-1.3	-2.6	200.1	NC	0.99288
266423_at	11	11	18.9	A	0.567627	11	-1.3	-2.9	18.9	NC	0.777251
266424_at	11	11	132.6	A	0.303711	11	0.7	0.2	132.6	NC	0.307406
266425_at	11	11	21.9	A	0.601074	11	0.7	0.2	21.9	NC	0.39129
266391_at	11	11	96.3	A	0.080566	11	1.2	0.5	96.3	NC	0.044149
266392_at	11	11	574.4	A	0.080566	11	6.8	5.5	574.4	I	0.000389
266393_at	11	11	31.4	A	0.601074	11	4.7	2.2	31.4	NC	0.094279
266363_at	11	11	194.7	A	0.095215	11	-1.2	-1.9	194.7	D	0.999977
266364_at	11	11	421	P	0.000244	11	6	4.2	421	I	2.3e-05
266365_at	11	11	30.9	A	0.753906	11	-2.4	-4	30.9	D	0.999308
266366_at	11	11	6405.2	P	0.001221	11	-0.5	-1	6405.2	D	0.999886
266367_s_at	11	11	7.2	A	0.888428	11	-2.1	-4	7.2	NC	0.5
266368_at	11	11	830.6	P	0.000244	11	1.9	1.5	830.6	I	2e-05
266369_at	11	11	152.3	A	0.5	11	2.8	1.5	152.3	NC	0.124552
266370_at	11	11	180.4	P	0.000244	11	-1.3	-2.2	180.4	D	0.999611
266371_at	11	11	4670.8	P	0.000244	11	3.9	3.3	4670.8	I	2e-05
266372_at	11	11	14.9	A	0.72583	11	-2.6	-3.9	14.9	D	0.999654
266373_x_at	11	11	145.2	A	0.246094	11	-0.1	-0.9	145.2	NC	0.318909
266374_at	11	11	184.9	A	0.219482	11	0.7	-0.1	184.9	MI	0.005933
266375_at	11	11	70	A	0.5	11	3.7	1.8	70	NC	0.124552
266376_at	11	11	101.2	A	0.129639	11	1	0.8	101.2	NC	0.006503
266377_at	11	11	5.9	A	0.904785	11	2	-0.1	5.9	I	0.004073
266378_at	11	11	20	A	0.567627	11	-1	-2.8	20	NC	0.018128
266379_at	11	11	20.4	A	0.533936	11	0.9	-0.5	20.4	NC	0.493524
266380_at	11	11	247.4	P	0.00415	11	-0.5	-1.2	247.4	D	0.998168
266381_at	11	11	14.3	A	0.943848	11	1.7	-0.1	14.3	NC	0.583567
266382_at	11	11	71	A	0.466064	11	0.9	-0.1	71	NC	0.213188
266383_at	11	11	45.5	A	0.633789	11	1.4	-1.3	45.5	NC	0.5
266384_at	11	11	47.4	A	0.432373	11	-0.6	-1.7	47.4	NC	0.881991
266385_at	11	11	172.2	P	0.030273	11	0.9	0.6	172.2	NC	0.074268
266386_at	11	11	91.6	A	0.5	11	2.7	1.3	91.6	NC	0.078937
266387_at	11	11	17.7	A	0.665527	11	1.9	0.7	17.7	NC	0.111714
266388_at	11	11	46.8	A	0.334473	11	-0.5	-1.6	46.8	NC	0.900148
266389_s_at	11	11	510	P	0.001953	11	-1.6	-1.9	510	D	0.999308
266390_at	11	11	80.3	M	0.056152	11	0.4	-0.7	80.3	NC	0.203871
266356_at	11	11	31.4	A	0.303711	11	-0.3	-1.5	31.4	NC	0.169098
266357_at	11	11	89.2	A	0.095215	11	4.9	2	89.2	NC	0.012024
266358_at	11	11	164.9	A	0.149658	11	0.7	-0.1	164.9	NC	0.296089
266359_at	11	11	520.9	P	0.000244	11	-1.3	-1.8	520.9	D	0.99998
266360_at	11	11	1172	P	0.000244	11	2.6	0.9	1172	I	4.6e-05
266361_at	11	11	143.9	A	0.067627	11	-0.9	-1.8	143.9	D	0.996645
266362_at	11	11	1041.8	P	0.000732	11	-1.3	-1.9	1041.8	D	0.999886
266332_at	11	11	141.2	A	0.246094	11	0.7	0.2	141.2	NC	0.5
266333_at	11	11	83.9	P	0.037598	11	-1.4	-2.3	83.9	D	0.999853
266334_at	11	11	545.7	P	0.000244	11	1.8	1.3	545.7	I	2e-05
266335_at	11	11	143	A	0.111572	11	-2.4	-3.4	143	D	0.99998
266336_at	11	11	99.6	A	0.398926	11	0.9	0.6	99.6	NC	0.094279
266337_at	11	11	185.8	M	0.056152	11	0.5	-0.6	185.8	NC	0.48058
266338_at	11	11	77	A	0.334473	11	-1	-1.6	77	D	0.999135
266339_s_at	11	11	9.1	A	0.432373	11	-0.4	-3	9.1	NC	0.203871
266340_at	11	11	115.4	A	0.334473	11	-0.8	-1.5	115.4	D	0.995519
266341_at	11	11	108.1	P	0.023926	11	0.2	-0.4	108.1	NC	0.5
266342_at	11	11	874	P	0.000732	11	1	0.4	874	I	2.7e-05
266343_at	11	11	62.8	A	0.19458	11	0.5	-0.2	62.8	NC	0.118009
266344_at	11	11	292.4	P	0.00293	11	0.5	-0.6	292.4	NC	0.493524
266345_at	11	11	306.1	P	0.005859	11	0.8	0	306.1	NC	0.185981
266346_at	11	11	8.3	A	0.888428	11	1.2	0.4	8.3	NC	0.493524
266347_at	11	11	243.7	A	0.246094	11	-0.5	-1.1	243.7	NC	0.993497
266348_at	11	11	3998.4	P	0.000732	11	0.3	0	3998.4	NC	0.088938
266349_at	11	11	33.4	A	0.72583	11	-3.7	-5.6	33.4	D	0.99751
266350_at	11	11	562	P	0.010742	11	-1.3	-2	562	D	0.99998
266351_at	11	11	5076	P	0.000244	11	1.1	0.7	5076	I	8.8e-05
266352_at	11	11	248.6	P	0.00415	11	0.9	0.4	248.6	NC	0.019624
266353_at	11	11	1	A	0.994141	11	-0.3	-2.1	1	NC	0.5
266354_at	11	11	10.8	A	0.780518	11	0.4	-0.6	10.8	NC	0.069813
266355_at	11	11	161.4	A	0.246094	11	-0.3	-1	161.4	NC	0.681091
266328_at	11	11	1519	P	0.000244	11	-0.4	-1	1519	NC	0.966696
266329_at	11	11	363.8	P	0.001953	11	0.6	-0.3	363.8	NC	0.099852
266330_at	11	11	117.1	A	0.129639	11	1.2	0.7	117.1	NC	0.030967
266331_at	11	11	599.9	P	0.000244	11	0.8	0.4	599.9	I	4e-05
266300_at	11	11	210.1	A	0.080566	11	1	0.2	210.1	NC	0.047264
266301_at	11	11	71.9	A	0.567627	11	1.7	0.4	71.9	NC	0.033304
266302_at	11	11	451.2	P	0.030273	11	-0.7	-1	451.2	NC	0.981872
266303_at	11	11	125.8	A	0.129639	11	0.8	0.1	125.8	NC	0.065566
266304_at	11	11	336.5	A	0.067627	11	-1.3	-1.8	336.5	D	0.996301
266305_at	11	11	79.9	A	0.149658	11	3.8	2.2	79.9	I	0.001832
266306_at	11	11	337	P	0.000244	11	-0.1	-0.5	337	NC	0.5
266307_at	11	11	3	A	0.888428	11	2.2	0.9	3	NC	0.145682
266308_at	11	11	35.9	A	0.334473	11	-0.7	-2.2	35.9	NC	0.5
266309_at	11	11	27.5	A	0.665527	11	-1.2	-3.6	27.5	NC	0.354442
266310_at	11	11	791.5	P	0.000244	11	1.1	0.6	791.5	I	0.001201
266311_at	11	11	173.8	A	0.303711	11	-1.5	-2.2	173.8	D	0.99994
266312_at	11	11	2475.8	P	0.000244	11	-0.2	-0.6	2475.8	NC	0.930187
266313_at	11	11	461.5	P	0.018555	11	-0.1	-0.7	461.5	NC	0.945978
266314_at	11	11	21.9	A	0.601074	11	-3.8	-5.5	21.9	D	0.99998
266315_at	11	11	108	A	0.095215	11	-1.9	-2.5	108	D	0.99996
266316_at	11	11	1150.2	P	0.000244	11	2.8	2.3	1150.2	I	2e-05
266317_at	11	11	908	P	0.000244	11	-1.3	-1.9	908	D	0.99998
266318_at	11	11	191.6	A	0.219482	11	-1.5	-2.4	191.6	D	0.998168
266319_s_at	11	11	121.6	P	0.046143	11	-5.8	-6.8	121.6	D	0.99998
266320_at	11	11	119.6	P	0.00293	11	1.5	0	119.6	I	0.00225
266321_at	11	11	133.7	A	0.366211	11	0.5	-0.3	133.7	NC	0.074268
266322_at	11	11	226.4	P	0.001221	11	1.7	0.9	226.4	I	3e-05
266323_at	11	11	140.2	A	0.111572	11	-1.2	-2.4	140.2	D	0.999786
266324_at	11	11	102.6	A	0.080566	11	-0.4	-0.9	102.6	D	0.998349
266325_at	11	11	145.4	A	0.171387	11	-0.1	-0.4	145.4	NC	0.971234
266326_at	11	11	469.5	P	0.001953	11	2.5	1.7	469.5	I	0.000147
266327_at	11	11	838.1	P	0.000244	11	2.2	1.5	838.1	I	2e-05
266268_at	11	11	66.7	A	0.366211	11	-1.3	-1.8	66.7	NC	0.992212
266269_at	11	11	422.2	P	0.01416	11	6.2	3	422.2	I	0.000241
266270_at	11	11	2284.2	P	0.000244	11	9.1	6.8	2284.2	I	2e-05
266271_at	11	11	709.4	P	0.001953	11	6.5	4.4	709.4	I	2e-05
266272_at	11	11	133.7	P	0.018555	11	0.5	-0.3	133.7	NC	0.010135
266273_at	11	11	54	A	0.398926	11	0.8	0.1	54	NC	0.118009
266274_at	11	11	118	A	0.303711	11	1.7	0.2	118	NC	0.050553
266275_at	11	11	197	P	0.030273	11	0.3	-0.5	197	NC	0.37888
266276_at	11	11	121.5	A	0.171387	11	1.3	0.6	121.5	NC	0.011045
266277_at	11	11	438.4	P	0.046143	11	1.4	1	438.4	I	0.000618
266278_at	11	11	172.9	A	0.129639	11	1.9	0.8	172.9	NC	0.033304
266279_at	11	11	274.1	P	0.001953	11	3.8	2.4	274.1	I	4.6e-05
266280_at	11	11	13.4	A	0.828613	11	-2.9	-4.7	13.4	NC	0.830902
266281_at	11	11	65.3	A	0.111572	11	1.2	0.4	65.3	I	0.003699
266282_at	11	11	44.3	A	0.398926	11	1.4	-0.4	44.3	NC	0.5
266283_at	11	11	120.5	P	0.00293	11	-1.7	-3	120.5	D	0.999886
266284_at	11	11	33.8	P	0.037598	11	-2	-4	33.8	D	0.996645
266285_at	11	11	173.2	P	0.000732	11	-0.1	-0.7	173.2	NC	0.692594
266286_at	11	11	120	A	0.129639	11	0.3	-0.5	120	NC	0.5
266287_at	11	11	51.3	A	0.567627	11	0.5	-1	51.3	NC	0.118009
266288_s_at	11	11	339.2	P	0.046143	11	-0.7	-1.3	339.2	D	0.99996
266289_at	11	11	540.7	P	0.000732	11	0.8	0.4	540.7	NC	0.024755
266290_at	11	11	4069.1	P	0.000244	11	8.8	6.1	4069.1	I	2e-05
266291_at	11	11	39.8	A	0.432373	11	-0.4	-3	39.8	NC	0.296089
266292_at	11	11	258	P	0.023926	11	2.9	2	258	I	0.000273
266293_at	11	11	267.7	P	0.010742	11	-2.2	-2.6	267.7	D	0.99998
266294_at	11	11	2012.2	P	0.000244	11	1.9	1.3	2012.2	I	2e-05
266295_at	11	11	384.9	P	0.000244	11	-2.6	-3.2	384.9	D	0.99998
266296_at	11	11	16033.4	P	0.000244	11	4.2	3.6	16033.4	I	2e-05
266297_at	11	11	148.7	A	0.171387	11	0.3	-0.5	148.7	NC	0.161038
266298_at	11	11	318.5	P	0.000732	11	-0.3	-1.3	318.5	NC	0.715033
266299_at	11	11	18625.7	P	0.000244	11	4.3	3.9	18625.7	I	2e-05
266265_at	11	11	303.1	P	0.000732	11	-1.5	-2.5	303.1	D	0.999382
266266_at	11	11	650	P	0.000244	11	-0.7	-1.4	650	D	0.998799
266267_at	11	11	6034	P	0.000244	11	6.9	5.9	6034	I	2e-05
266237_at	11	11	123.9	A	0.111572	11	-0.7	-1	123.9	D	0.998923
266238_at	11	11	1196.5	P	0.000244	11	-0.2	-0.8	1196.5	NC	0.725952
266239_at	11	11	368.3	P	0.001953	11	-2.1	-2.6	368.3	D	0.99998
266240_at	11	11	194.8	A	0.246094	11	0	-0.7	194.8	NC	0.911062
266241_s_at	11	11	12.6	A	0.432373	11	-5.2	-5.9	12.6	D	0.998799
266242_at	11	11	169.9	A	0.111572	11	-0.9	-1.8	169.9	D	0.99751
266243_at	11	11	2.4	A	0.953857	11	-3.6	-4.2	2.4	NC	0.814019
266244_at	11	11	12.8	A	0.665527	11	0.7	0.4	12.8	NC	0.131343
266245_at	11	11	8.6	A	0.72583	11	1.5	-1.1	8.6	NC	0.263341
266246_at	11	11	1363.1	P	0.000732	11	7.2	5.1	1363.1	I	2e-05
266247_at	11	11	193.4	P	0.00293	11	1.3	0	193.4	I	0.001832
266248_at	11	11	132.3	P	0.008057	11	0.8	-0.2	132.3	NC	0.024755
266249_at	11	11	7.5	A	0.72583	11	0.2	-1	7.5	NC	0.161038
266250_at	11	11	12.8	A	0.888428	11	0.7	0.2	12.8	NC	0.5
266251_s_at	11	11	59	A	0.246094	11	0.1	-0.7	59	NC	0.5
266252_at	11	11	108.9	A	0.246094	11	0.4	0	108.9	NC	0.330589
266253_at	11	11	351.1	P	0.008057	11	-0.4	-1.1	351.1	NC	0.814019
266254_at	11	11	180.2	P	0.023926	11	-1.3	-2.1	180.2	D	0.999899
266255_at	11	11	8.7	A	0.601074	11	-2.4	-4.9	8.7	NC	0.62112
266256_at	11	11	683	P	0.000244	11	-1.4	-1.8	683	D	0.99998
266257_at	11	11	1455.5	P	0.000244	11	4.2	2.8	1455.5	I	2e-05
266258_at	11	11	1001.6	P	0.000732	11	-0.4	-0.7	1001.6	D	0.998514
266259_at	11	11	2356.6	P	0.000732	11	4.6	4.1	2356.6	I	2e-05
266260_at	11	11	1523.3	P	0.001953	11	-0.1	-0.5	1523.3	NC	0.830902
266261_at	11	11	4002	P	0.000244	11	4.3	3.8	4002	I	2e-05
266262_at	11	11	77.8	A	0.665527	11	-0.6	-1.2	77.8	NC	0.5
266263_at	11	11	53	A	0.601074	11	5.8	5.2	53	NC	0.105663
266264_at	11	11	96.6	A	0.366211	11	-2.1	-3	96.6	D	0.999977
266205_s_at	11	11	4198.2	P	0.000244	11	-1.2	-1.8	4198.2	D	0.99998
266206_at	11	11	1583.1	P	0.000244	11	-1.2	-1.7	1583.1	D	0.99987
266207_at	11	11	590	P	0.000244	11	-0.3	-0.8	590	NC	0.868657
266208_at	11	11	146.6	P	0.018555	11	-0.7	-0.9	146.6	NC	0.978776
266209_at	11	11	12.6	A	0.828613	11	1.1	0.4	12.6	NC	0.088938
266210_at	11	11	1498	P	0.000732	11	-0.6	-0.9	1498	NC	0.988955
266211_at	11	11	140.5	P	0.037598	11	0.6	-0.4	140.5	NC	0.366593
266212_at	11	11	103.2	A	0.246094	11	3.8	2.2	103.2	NC	0.111714
266213_s_at	11	11	22.4	A	0.888428	11	1	0.3	22.4	I	0.003699
266214_at	11	11	15.1	A	0.246094	11	0.8	-1.4	15.1	NC	0.078937
266215_at	11	11	956.2	P	0.000244	11	2.8	2	956.2	I	2e-05
266216_at	11	11	181.9	P	0.018555	11	0.2	-0.7	181.9	NC	0.5
266217_at	11	11	13.1	A	0.780518	11	-0.6	-1.4	13.1	NC	0.938478
266218_s_at	11	11	189.8	A	0.398926	11	1.2	0.4	189.8	NC	0.118009
266219_at	11	11	260.6	A	0.095215	11	-0.5	-1.4	260.6	NC	0.894337
266220_at	11	11	4	A	0.870361	11	-0.7	-3.5	4	NC	0.5
266221_at	11	11	54.5	A	0.398926	11	-1.2	-2.6	54.5	NC	0.5
266222_at	11	11	20.1	A	0.72583	11	1.1	0.3	20.1	NC	0.078937
266223_at	11	11	238.8	P	0.037598	11	1	0.3	238.8	NC	0.138386
266224_at	11	11	4050.5	P	0.000244	11	0.2	-0.1	4050.5	NC	0.467656
266225_at	11	11	4114.7	P	0.000244	11	-1.1	-1.5	4114.7	D	0.99998
266226_at	11	11	111.5	P	0.00293	11	-2	-2.7	111.5	D	0.99998
266227_at	11	11	12.6	A	0.633789	11	-9.1	-11.1	12.6	D	0.99998
266228_at	11	11	5992.8	P	0.000244	11	0.1	-0.2	5992.8	NC	0.5
266229_at	11	11	5699.5	P	0.000244	11	1.7	1.2	5699.5	I	2e-05
266230_at	11	11	99.9	A	0.149658	11	-0.5	-1.2	99.9	NC	0.930187
266231_at	11	11	1430.3	P	0.000244	11	2.3	1.9	1430.3	I	2e-05
266232_at	11	11	93.5	P	0.046143	11	1.2	0.5	93.5	NC	0.033304
266233_at	11	11	8.8	A	0.567627	11	-0.6	-1.2	8.8	NC	0.5
266234_at	11	11	181.8	A	0.080566	11	1.2	0.4	181.8	NC	0.009292
266235_at	11	11	668.9	P	0.000244	11	-0.1	-0.7	668.9	NC	0.5
266236_at	11	11	44.6	A	0.533936	11	1.7	-0.1	44.6	NC	0.493524
266202_at	11	11	831.2	P	0.001953	11	-0.7	-1	831.2	D	0.99998
266203_at	11	11	2077.1	P	0.000244	11	3.6	2.7	2077.1	I	2e-05
266204_at	11	11	51.3	A	0.366211	11	-2.8	-4	51.3	D	0.999727
266173_at	11	11	22.1	A	0.366211	11	-3	-4.3	22.1	D	0.999965
266174_at	11	11	97	A	0.111572	11	1.4	1.2	97	NC	0.057676
266175_at	11	11	7.2	A	0.888428	11	-7.8	-9.9	7.2	D	0.99998
266176_at	11	11	47.2	A	0.432373	11	-0.3	-0.7	47.2	NC	0.5
266177_at	11	11	132.4	A	0.171387	11	0.7	-0.6	132.4	NC	0.083826
266178_at	11	11	5.5	A	0.976074	11	-2	-3.1	5.5	NC	0.669411
266179_at	11	11	8.6	A	0.828613	11	0.9	0.3	8.6	NC	0.37888
266180_at	11	11	637.8	P	0.000244	11	-0.4	-1	637.8	NC	0.958799
266181_at	11	11	3076.4	P	0.000244	11	1.5	0.9	3076.4	I	2e-05
266182_at	11	11	836.3	P	0.000732	11	0	-0.7	836.3	NC	0.5
266183_at	11	11	11.8	A	0.72583	11	-1	-2.8	11.8	NC	0.5
266184_s_at	11	11	90	A	0.366211	11	-2.4	-3.5	90	D	0.99997
266185_at	11	11	284	A	0.171387	11	-0.4	-0.6	284	D	0.999508
266186_at	11	11	202.7	A	0.067627	11	0.3	-0.3	202.7	NC	0.138386
266187_at	11	11	15.9	A	0.601074	11	-0.8	-2.6	15.9	NC	0.493524
266188_at	11	11	2040.2	P	0.001221	11	2.4	1.7	2040.2	I	4.6e-05
266189_at	11	11	914.7	P	0.000732	11	0.3	-0.1	914.7	NC	0.5
266190_at	11	11	198.7	P	0.005859	11	0.3	-0.5	198.7	NC	0.5
266191_at	11	11	10.3	A	0.398926	11	1.4	0.7	10.3	NC	0.041201
266192_at	11	11	938.8	P	0.000244	11	0.2	-0.2	938.8	NC	0.5
266193_at	11	11	783.8	P	0.000244	11	1	0.3	783.8	I	0.000618
266194_at	11	11	104.7	A	0.095215	11	-1.9	-3	104.7	D	0.999899
266195_at	11	11	226.2	P	0.01416	11	1.1	0.6	226.2	I	0.000189
266196_at	11	11	137	P	0.001953	11	0.5	-0.5	137	NC	0.078937
266197_at	11	11	92.5	A	0.080566	11	0.7	0	92.5	NC	0.131343
266198_at	11	11	40.7	A	0.398926	11	0.2	-0.6	40.7	NC	0.138386
266199_at	11	11	38	A	0.567627	11	-0.4	-1.5	38	NC	0.583567
266200_at	11	11	6.3	A	0.98584	11	0.5	-0.3	6.3	NC	0.570859
266201_at	11	11	125.5	A	0.246094	11	0.8	-0.2	125.5	NC	0.041201
266167_at	11	11	1502.7	P	0.001221	11	1.5	0.6	1502.7	I	4.6e-05
266168_at	11	11	31738.1	P	0.000244	11	8.1	7.2	31738.1	I	2e-05
266169_at	11	11	97.9	A	0.398926	11	4.4	2	97.9	MI	0.004925
266170_at	11	11	1012.6	P	0.000244	11	-0.5	-1	1012.6	NC	0.992212
266171_at	11	11	639	P	0.00293	11	0	-0.8	639	NC	0.5
266172_at	11	11	4038.8	P	0.000732	11	2.9	2.1	4038.8	I	2e-05
266142_at	11	11	974.1	P	0.000732	11	3.3	1.9	974.1	I	2e-05
266143_at	11	11	73.7	A	0.303711	11	-3.6	-5.1	73.7	D	0.999948
266144_at	11	11	48.1	A	0.567627	11	4.7	2.2	48.1	NC	0.194801
266145_at	11	11	4.6	A	0.80542	11	2.7	0.2	4.6	NC	0.118009
266146_at	11	11	44.8	A	0.19458	11	2.4	0.6	44.8	NC	0.057676
266147_at	11	11	0.2	A	0.99707	11	-2.6	-5.8	0.2	NC	0.971234
266148_x_at	11	11	61.8	A	0.466064	11	-0.6	-1.5	61.8	NC	0.044149
266149_x_at	11	11	271.5	A	0.080566	11	0.8	0	271.5	NC	0.054022
266150_s_at	11	11	5058.1	P	0.000244	11	9.9	7.1	5058.1	I	2e-05
266151_x_at	11	11	24.4	A	0.696289	11	-1.5	-3.2	24.4	NC	0.274048
266152_s_at	11	11	75.4	A	0.219482	11	0.4	-0.2	75.4	NC	0.5
266153_at	11	11	4.6	A	0.976074	11	-1.9	-3.8	4.6	NC	0.796129
266154_at	11	11	135.9	A	0.111572	11	3.9	1.6	135.9	NC	0.009292
266155_at	8	8	842.6	P	0.001953	8	3.3	2.3	842.6	I	0.000219
266156_at	11	11	1551.1	P	0.000244	11	6	4.7	1551.1	I	2e-05
266157_at	11	11	17.7	A	0.753906	11	-1.9	-3.7	17.7	NC	0.911062
266158_at	11	11	322.3	A	0.095215	11	-0.9	-1.7	322.3	D	0.99997
266159_at	11	11	1.8	A	0.998047	11	0.5	-2.7	1.8	NC	0.60871
266160_at	11	11	107.2	A	0.149658	11	2	-0.4	107.2	NC	0.011045
266161_at	11	11	24.8	A	0.398926	11	2.5	0.3	24.8	NC	0.5
266162_at	11	11	98.1	A	0.111572	11	0.8	0.1	98.1	NC	0.022932
266163_at	11	11	1509.6	P	0.000244	11	2	1.6	1509.6	I	2e-05
266164_at	11	11	87.9	A	0.111572	11	0.2	-0.5	87.9	NC	0.5
266165_at	11	11	2112.6	P	0.000244	11	0.5	-0.2	2112.6	NC	0.111714
266166_at	11	11	1057.3	P	0.000244	11	0.9	0.4	1057.3	I	7.8e-05
266138_at	11	11	706.9	P	0.000244	11	-0.2	-0.3	706.9	NC	0.703911
266139_at	11	11	2.9	A	0.72583	11	0.9	0.5	2.9	NC	0.5
266140_at	11	11	4648.6	P	0.000244	11	8.7	5.8	4648.6	I	2e-05
266141_at	11	11	12	A	0.27417	11	-1.6	-3.2	12	NC	0.296089
266110_at	11	11	864.7	P	0.00415	11	4.6	2.9	864.7	I	3.5e-05
266111_at	11	11	714.4	P	0.000244	11	3.4	2.4	714.4	I	2e-05
266112_x_at	11	11	95	A	0.067627	11	-0.5	-1.6	95	NC	0.5
266113_x_at	11	11	4.5	A	0.994141	11	-4.4	-6.1	4.5	NC	0.981872
266114_at	11	11	233.1	A	0.095215	11	0	-0.6	233.1	NC	0.894337
266115_at	11	11	27.9	A	0.366211	11	-0.4	-2	27.9	NC	0.37888
266116_at	11	11	2215.4	P	0.000244	11	0.7	0.1	2215.4	I	0.001077
266117_at	11	11	85.1	A	0.067627	11	-0.8	-1.3	85.1	D	0.99998
266118_at	11	11	60.7	A	0.067627	11	-2.7	-4.2	60.7	D	0.99997
266119_at	11	11	267.6	P	0.005859	11	-0.7	-1.2	267.6	D	0.999308
266120_at	11	11	293.9	P	0.00415	11	1	0.1	293.9	I	0.000346
266121_at	11	11	347.6	P	0.008057	11	-0.7	-1.5	347.6	NC	0.988955
266122_at	11	11	460.8	P	0.000244	11	-0.7	-1	460.8	D	0.999135
266123_at	11	11	7206.5	P	0.000244	11	5.2	4	7206.5	I	2e-05
266124_at	11	11	130.8	A	0.149658	11	0.8	-0.2	130.8	NC	0.194801
266125_at	11	11	15	A	0.80542	11	-2	-3.5	15	NC	0.5
266126_at	11	11	21.3	A	0.850342	11	-1.1	-2.8	21.3	NC	0.467656
266127_s_at	11	11	231.7	P	0.046143	11	-2.7	-3.6	231.7	D	0.99998
266128_at	11	11	4.1	A	0.962402	11	0.7	0.1	4.1	NC	0.307406
266129_at	11	11	191.2	P	0.001953	11	0.1	-0.9	191.2	NC	0.019624
266130_at	11	11	283.8	P	0.008057	11	0.6	0.1	283.8	NC	0.161038
266131_at	11	11	137.6	P	0.018555	11	-2	-2.9	137.6	D	0.999759
266132_at	11	11	9	A	0.780518	11	0.8	0.2	9	NC	0.177412
266133_at	11	11	81.9	A	0.149658	11	-1.8	-2.8	81.9	D	0.999954
266134_s_at	11	11	17	A	0.533936	11	-1.1	-2	17	NC	0.366593
266135_at	11	11	146.3	P	0.037598	11	-0.6	-1.4	146.3	NC	0.861614
266136_at	11	11	343.9	P	0.000732	11	-0.2	-0.8	343.9	NC	0.900148
266137_at	11	11	876.5	P	0.001953	11	1.1	0.6	876.5	I	5.2e-05
266103_at	11	11	3014.5	P	0.001221	11	1.1	0.7	3014.5	I	0.000114
266104_at	11	11	79.7	A	0.111572	11	-1.2	-3.2	79.7	D	0.997247
266105_at	11	11	5793.8	P	0.000244	11	1.2	0.9	5793.8	I	2e-05
266106_at	11	11	5112.9	P	0.000244	11	0.6	0.3	5112.9	I	0.00225
266107_at	11	11	105.1	A	0.366211	11	0.5	-0.4	105.1	NC	0.274048
266108_at	11	11	51.8	A	0.665527	11	0.6	-0.5	51.8	NC	0.5
266109_at	11	11	146.2	A	0.149658	11	-0.2	-0.8	146.2	NC	0.945978
266079_at	11	11	39.7	A	0.466064	11	-1.9	-3.6	39.7	MD	0.994067
266080_at	11	11	194	P	0.01416	11	-2.6	-3.4	194	D	0.99998
266081_at	11	11	208.1	P	0.018555	11	0.4	-0.8	208.1	NC	0.5
266082_at	11	11	140.5	A	0.067627	11	1.2	0.2	140.5	NC	0.118009
266083_at	11	11	50.1	A	0.72583	11	0.6	-0.6	50.1	NC	0.161038
266084_at	11	11	64.2	A	0.533936	11	1	0.2	64.2	NC	0.318909
266085_at	11	11	112.3	A	0.5	11	1.5	1.2	112.3	NC	0.047264
266086_at	11	11	85.3	A	0.567627	11	0.7	0.1	85.3	NC	0.5
266087_at	11	11	27.2	A	0.80542	11	-2.3	-3.9	27.2	NC	0.981872
266088_at	11	11	89.1	A	0.095215	11	-0.3	-1.1	89.1	NC	0.5
266089_at	11	11	2230.4	P	0.000244	11	2.1	2	2230.4	I	2e-05
266090_at	11	11	1905.7	P	0.000244	11	-0.1	-0.3	1905.7	NC	0.5
266091_at	11	11	1102.1	P	0.001953	11	1.9	1.1	1102.1	I	0.000147
266092_at	11	11	44.1	A	0.334473	11	0.7	0.2	44.1	NC	0.050553
266093_at	11	11	174.7	P	0.001953	11	-0.6	-1.3	174.7	D	0.998664
266094_at	11	11	575.7	P	0.000244	11	0	-0.5	575.7	NC	0.5
266095_at	11	11	354.5	P	0.000732	11	0.7	0	354.5	NC	0.033304
266096_at	11	11	537	P	0.00293	11	-1.2	-1.7	537	D	0.999965
266097_at	11	11	1337.2	P	0.000244	11	-0.5	-0.9	1337.2	D	0.999886
266098_at	11	11	223.8	A	0.19458	11	0.7	0	223.8	NC	0.083826
266099_at	11	11	425.4	P	0.000244	11	-0.9	-1.3	425.4	D	0.999508
266100_at	11	11	306.3	P	0.046143	11	1.2	0.7	306.3	I	0.001077
266101_at	11	11	5657.4	P	0.000244	11	3.3	2.6	5657.4	I	2e-05
266102_at	11	11	80.9	P	0.037598	11	-0.5	-1.3	80.9	NC	0.48058
266075_s_at	11	11	5788.7	P	0.000244	11	1.5	1.4	5788.7	I	3e-05
266076_at	11	11	59.8	A	0.129639	11	-0.3	-0.9	59.8	NC	0.942324
266077_at	11	11	154.6	P	0.046143	11	0.4	-1.1	154.6	NC	0.330589
266078_at	11	11	257.2	P	0.000244	11	1.8	1.3	257.2	I	2e-05
266047_at	11	11	52.8	A	0.398926	11	-2.2	-3.5	52.8	D	0.99987
266048_at	11	11	6.9	A	0.696289	11	0.8	-0.1	6.9	I	0.00225
266049_at	11	11	178.3	M	0.056152	11	1.3	0.5	178.3	I	0.00225
266050_at	11	11	91.9	A	0.334473	11	-1.5	-2.4	91.9	D	0.999833
266051_at	11	11	134.2	A	0.398926	11	-1	-1.4	134.2	D	0.999911
266052_at	11	11	339.7	P	0.023926	11	2.6	1.2	339.7	I	3e-05
266053_at	11	11	291.8	P	0.005859	11	-0.2	-0.5	291.8	NC	0.767451
266054_at	11	11	50.3	A	0.567627	11	1.5	0.1	50.3	NC	0.403812
266055_at	11	11	37.1	A	0.246094	11	-1.7	-3.2	37.1	NC	0.942324
266056_at	11	11	264.7	P	0.001221	11	-0.9	-2.1	264.7	NC	0.980376
266057_at	11	11	333.6	A	0.149658	11	-1.2	-2	333.6	D	0.999886
266058_at	11	11	197.7	P	0.023926	11	0.3	-0.6	197.7	NC	0.061522
266059_at	11	11	1368.9	P	0.000244	11	-0.8	-1.5	1368.9	NC	0.969033
266060_at	11	11	620.6	P	0.01416	11	0.2	-0.3	620.6	NC	0.5
266061_at	11	11	69.1	A	0.601074	11	-0.2	-0.7	69.1	NC	0.429141
266062_at	11	11	796.5	P	0.000732	11	0	-0.4	796.5	NC	0.5
266063_at	11	11	84.2	A	0.171387	11	0.2	-0.7	84.2	NC	0.633407
266064_at	11	11	123.4	A	0.219482	11	-0.9	-1.8	123.4	D	0.99775
266065_at	11	11	322.3	P	0.005859	11	-1	-2.3	322.3	NC	0.981872
266066_at	11	11	5.9	A	0.665527	11	0.8	0.6	5.9	NC	0.138386
266067_s_at	11	11	38.6	P	0.005859	11	3.1	0.8	38.6	NC	0.010135
266068_at	11	11	36.9	A	0.246094	11	1.6	0.2	36.9	NC	0.074268
266069_at	11	11	27.8	A	0.466064	11	1.3	0.4	27.8	NC	0.006503
266070_at	11	11	19.5	A	0.72583	11	-2	-4.4	19.5	NC	0.5
266071_at	11	11	1993.3	P	0.000732	11	3.6	3.3	1993.3	I	0.000167
266072_at	11	11	10337	P	0.000244	11	2.8	2.4	10337	I	2e-05
266073_at	11	11	288.5	P	0.023926	11	-1.9	-2.6	288.5	D	0.999727
266074_at	11	11	235.3	P	0.000244	11	-1	-1.6	235.3	D	0.999973
266016_at	11	11	1026.7	P	0.010742	11	0.8	0.2	1026.7	NC	0.022932
266017_at	11	11	8564.9	P	0.000244	11	6.2	4.5	8564.9	I	2e-05
266018_at	11	11	1182.7	P	0.000244	11	0.2	0.1	1182.7	NC	0.318909
266019_at	11	11	315.7	P	0.001953	11	0.8	0	315.7	NC	0.008511
266020_at	11	11	70.2	A	0.72583	11	2	0.4	70.2	NC	0.5
266021_at	11	11	371.1	P	0.00293	11	2.8	0.7	371.1	I	2e-05
266022_at	11	11	192.5	A	0.067627	11	-1.4	-2.2	192.5	D	0.99998
266023_at	11	11	42.4	A	0.398926	11	-0.2	-1.1	42.4	NC	0.854318
266024_at	11	11	7.3	A	0.753906	11	-0.1	-1.4	7.3	NC	0.441923
266025_at	11	11	3.9	A	0.753906	11	0.7	-1.1	3.9	NC	0.169098
266026_at	11	11	130.8	A	0.398926	11	2.8	1.1	130.8	NC	0.094279
266027_at	11	11	40.8	A	0.5	11	1	-0.3	40.8	NC	0.185981
266028_at	11	11	128.3	A	0.095215	11	-0.1	-0.3	128.3	D	0.999135
266029_at	11	11	15.8	A	0.80542	11	1.1	0.6	15.8	NC	0.161038
266030_x_at	11	11	64.3	A	0.095215	11	0.2	-1.3	64.3	NC	0.342437
266031_at	11	11	5	A	0.953857	11	0.9	-0.5	5	NC	0.51942
266032_x_at	11	11	144.2	A	0.095215	11	0.2	-0.3	144.2	NC	0.252851
266033_at	11	11	381	P	0.010742	11	-1.5	-2	381	D	0.99998
266034_at	11	11	45.3	A	0.466064	11	-0.7	-1.4	45.3	D	0.998514
266035_at	11	11	605.3	P	0.000732	11	-0.6	-1.4	605.3	NC	0.966696
266036_s_at	11	11	1872.1	P	0.000244	11	-0.1	-0.7	1872.1	NC	0.583567
266037_at	11	11	1875.3	P	0.000244	11	3.9	3.3	1875.3	I	2e-05
266038_at	11	11	29	A	0.633789	11	-2.1	-4	29	NC	0.868657
266039_s_at	11	11	19.3	A	0.753906	11	-3.8	-4.7	19.3	D	0.99994
266040_at	11	11	13.5	A	0.888428	11	-2.2	-3.4	13.5	NC	0.715033
266041_s_at	11	11	6	A	0.976074	11	-4.1	-5.7	6	D	0.999382
266042_s_at	11	11	273	P	0.001221	11	-2.2	-3.2	273	D	0.999948
266043_at	11	11	252.2	A	0.095215	11	0.1	-0.5	252.2	NC	0.506476
266044_s_at	11	11	200.4	A	0.095215	11	-2.6	-4.3	200.4	D	0.99998
266045_s_at	11	11	325.9	P	0.018555	11	-3.5	-5	325.9	D	0.99998
266046_at	11	11	19.9	A	0.850342	11	-2.8	-4.5	19.9	MD	0.995075
266012_s_at	11	11	922.4	P	0.000244	11	-1.8	-2.3	922.4	D	0.99998
266013_s_at	11	11	109.2	A	0.19458	11	-0.2	-0.6	109.2	NC	0.961585
266014_s_at	11	11	184.9	P	0.00415	11	-2.6	-3.1	184.9	D	0.99998
266015_at	11	11	131.8	P	0.010742	11	-0.8	-2	131.8	D	0.998349
265984_at	11	11	15	A	0.466064	11	0.7	0.1	15	NC	0.061522
265985_at	11	11	212.6	A	0.171387	11	-0.1	-0.5	212.6	NC	0.938478
265986_at	11	11	84.3	A	0.246094	11	0.7	-0.1	84.3	NC	0.111714
265987_at	11	11	6099.8	P	0.000244	11	5.6	4.5	6099.8	I	2e-05
265988_at	11	11	173.7	A	0.095215	11	1.2	0.7	173.7	NC	0.018128
265989_at	11	11	140	A	0.095215	11	3.5	1.8	140	I	5.2e-05
265990_at	11	11	166.5	P	0.008057	11	-2.1	-3.6	166.5	D	0.999226
265991_at	11	11	87.1	A	0.149658	11	-1.3	-2.1	87.1	D	0.999382
265992_at	11	11	176.2	P	0.01416	11	0.6	-0.4	176.2	NC	0.033304
265993_at	11	11	8	A	0.904785	11	-3.1	-5	8	NC	0.916174
265994_at	11	11	162.3	P	0.037598	11	0.4	-0.5	162.3	NC	0.232549
265995_at	11	11	22.3	A	0.633789	11	2.5	-0.9	22.3	NC	0.37888
265996_at	11	11	1946.1	P	0.000244	11	-0.7	-1.6	1946.1	NC	0.975245
265997_at	11	11	32.5	A	0.72583	11	0.4	-0.5	32.5	NC	0.715033
265998_at	11	11	1536	P	0.000244	11	-2.2	-2.8	1536	D	0.99998
265999_at	11	11	1815.2	P	0.000244	11	1.1	0.9	1815.2	I	4e-05
266000_at	11	11	1700.9	P	0.000244	11	-0.7	-1.1	1700.9	D	0.99998
266001_at	11	11	501.8	P	0.010742	11	0.9	0.4	501.8	NC	0.012024
266002_at	11	11	63.7	A	0.398926	11	0.1	-0.4	63.7	NC	0.5
266003_at	11	11	31.9	A	0.696289	11	0.3	-1.7	31.9	NC	0.318909
266004_at	11	11	167.6	A	0.366211	11	0.1	-0.9	167.6	NC	0.5
266005_at	11	11	991.1	P	0.00415	11	-0.5	-1.3	991.1	NC	0.971234
266006_at	11	11	154.8	A	0.219482	11	0.8	0.6	154.8	NC	0.099852
266007_at	11	11	29.1	A	0.303711	11	1	0.4	29.1	NC	0.057676
266008_at	11	11	10.6	A	0.601074	11	1.4	0.6	10.6	NC	0.050553
266009_at	11	11	47.7	A	0.149658	11	-0.9	-1.7	47.7	NC	0.990708
266010_at	11	11	5204.6	P	0.000244	11	5.1	3.8	5204.6	I	2e-05
266011_at	11	11	8.1	A	0.943848	11	0.4	-0.5	8.1	NC	0.570859
265952_at	11	11	1230.5	P	0.000244	11	0.3	0	1230.5	NC	0.169098
265953_at	11	11	1169.6	P	0.000244	11	-1	-1.5	1169.6	D	0.999973
265954_at	11	11	3.5	A	0.98584	11	-3.5	-5.4	3.5	D	0.997247
265955_at	11	11	82.6	A	0.398926	11	-0.3	-1.4	82.6	NC	0.429141
265956_at	11	11	38.3	A	0.398926	11	2.2	0.1	38.3	NC	0.596188
265957_at	11	11	54.8	A	0.303711	11	-4.3	-6.2	54.8	D	0.99998
265958_at	11	11	259.6	A	0.149658	11	-1.3	-2.1	259.6	NC	0.988955
265959_at	11	11	533.9	P	0.037598	11	-2.4	-3.2	533.9	D	0.99997
265960_at	11	11	1619.8	P	0.000244	11	4	3.5	1619.8	I	2e-05
265961_at	11	11	45.1	A	0.567627	11	-1.9	-2.4	45.1	D	0.999562
265962_at	11	11	83.4	A	0.19458	11	-2	-3.7	83.4	NC	0.916174
265963_s_at	11	11	2026.7	P	0.000244	11	-1.3	-1.4	2026.7	D	0.99996
265964_at	11	11	36.3	A	0.633789	11	-0.3	-1.5	36.3	NC	0.911062
265965_at	11	11	265.6	P	0.037598	11	-0.8	-1.1	265.6	D	0.999135
265966_at	11	11	2200.9	P	0.000244	11	0.9	0.1	2200.9	NC	0.028766
265967_at	11	11	29.6	A	0.870361	11	-4.8	-6.4	29.6	D	0.999693
265968_at	11	11	3874.4	P	0.000244	11	1.1	0.6	3874.4	I	3e-05
265969_at	11	11	8.7	A	0.904785	11	0.3	-1.1	8.7	NC	0.747149
265970_at	11	11	15.8	A	0.870361	11	0.3	-0.1	15.8	NC	0.583567
265971_at	11	11	5.2	A	0.976074	11	0.5	-2.5	5.2	NC	0.263341
265972_at	11	11	30.7	A	0.5	11	1	-0.4	30.7	NC	0.118009
265973_at	11	11	71.3	A	0.366211	11	-0.3	-1.4	71.3	NC	0.318909
265974_at	11	11	184.5	P	0.005859	11	-1.8	-2.8	184.5	D	0.99994
265975_at	11	11	8.8	A	0.633789	11	0.6	-1.1	8.8	NC	0.5
265976_at	11	11	7.2	A	0.969727	11	0.6	-0.5	7.2	NC	0.532344
265977_at	11	11	12.3	A	0.753906	11	1.7	0.9	12.3	NC	0.145682
265978_at	11	11	10.4	A	0.80542	11	-2.5	-4.3	10.4	NC	0.757415
265979_at	11	11	29.7	A	0.696289	11	-3	-5.5	29.7	NC	0.99288
265980_at	11	11	2.5	A	0.989258	11	0.4	-0.6	2.5	NC	0.805199
265981_s_at	11	11	14.2	A	0.753906	11	0.9	0.3	14.2	NC	0.094279
265982_at	11	11	4.4	A	0.989258	11	0.5	-0.7	4.4	NC	0.805199
265983_at	11	11	124.7	M	0.056152	11	0.9	0.5	124.7	NC	0.069813
265949_at	11	11	29.7	A	0.111572	11	3	1.3	29.7	I	0.000865
265950_s_at	11	11	111.7	A	0.095215	11	0.5	-0.1	111.7	NC	0.177412
265951_at	11	11	210.3	A	0.432373	11	0.8	0.1	210.3	NC	0.050553
265921_at	11	11	17.5	A	0.665527	11	1.4	0.3	17.5	NC	0.153232
265922_at	11	11	109.6	A	0.398926	11	1.8	1.2	109.6	NC	0.083826
265923_at	11	11	14.3	A	0.850342	11	1.7	1	14.3	NC	0.022932
265924_at	11	11	41.2	A	0.398926	11	-0.1	-2.2	41.2	NC	0.37888
265925_at	11	11	29.4	A	0.633789	11	1.1	-0.3	29.4	NC	0.038415
265926_at	11	11	152.9	M	0.056152	11	-0.3	-1.3	152.9	NC	0.938478
265927_at	11	11	209.3	A	0.080566	11	0.7	0.2	209.3	NC	0.024755
265928_at	11	11	99.5	A	0.246094	11	0.9	0.2	99.5	NC	0.131343
265929_s_at	11	11	56.8	A	0.466064	11	-0.3	-1.6	56.8	NC	0.083826
265930_at	11	11	337.3	P	0.023926	11	0	-0.7	337.3	NC	0.725952
265931_at	11	11	6.3	A	0.981445	11	-2.5	-3.2	6.3	NC	0.964215
265932_at	11	11	9.8	A	0.919434	11	0.9	0.5	9.8	NC	0.318909
265933_at	11	11	3.9	A	0.780518	11	-3.3	-5.2	3.9	NC	0.416433
265934_at	11	11	419.4	M	0.056152	11	-0.1	-0.4	419.4	NC	0.596188
265935_at	11	11	18.8	A	0.601074	11	-3	-5.4	18.8	NC	0.98579
265936_at	11	11	32	A	0.533936	11	-4.6	-6.5	32	NC	0.993497
265937_at	11	11	70.9	A	0.27417	11	2.9	1.8	70.9	NC	0.024755
265938_at	11	11	144.8	A	0.27417	11	-1	-1.7	144.8	NC	0.984574
265939_at	11	11	22.6	A	0.533936	11	-1	-2.9	22.6	NC	0.242585
265940_at	11	11	1106.6	P	0.000244	11	-0.4	-0.9	1106.6	NC	0.911062
265941_s_at	11	11	190.7	P	0.01416	11	0.6	0.1	190.7	NC	0.078937
265942_at	11	11	282.2	P	0.001953	11	-2.1	-2.6	282.2	D	0.99987
265943_at	11	11	2285.9	P	0.000244	11	5.6	4.7	2285.9	I	2e-05
265944_at	11	11	277	P	0.046143	11	1.1	0.5	277	NC	0.013078
265945_at	11	11	151.2	A	0.171387	11	0.2	-0.8	151.2	NC	0.558077
265946_s_at	11	11	127.7	A	0.219482	11	-2	-2.4	127.7	D	0.99998
265947_at	11	11	833.8	P	0.000244	11	-0.9	-1.7	833.8	D	0.997247
265948_at	11	11	22	A	0.696289	11	-0.3	-1.5	22	NC	0.177412
265914_at	11	11	46.8	A	0.432373	11	0.1	-1.1	46.8	NC	0.118009
265915_at	11	11	8.5	A	0.753906	11	1.3	0.7	8.5	I	0.000966
265916_at	11	11	169.5	A	0.111572	11	0.5	-0.7	169.5	NC	0.088938
265917_at	11	11	331.4	P	0.000732	11	4	2.5	331.4	I	2e-05
265918_at	11	11	50.7	A	0.095215	11	0.1	-1.4	50.7	NC	0.493524
265919_at	11	11	5.1	A	0.98584	11	0.7	0.4	5.1	NC	0.861614
265920_s_at	11	11	2.7	A	0.80542	11	-2.4	-3.9	2.7	NC	0.669411
265889_at	11	11	91.7	A	0.72583	11	2.4	1.3	91.7	NC	0.5
265890_s_at	11	11	11.8	A	0.780518	11	0.8	-1	11.8	NC	0.318909
265891_at	11	11	17.4	A	0.696289	11	-0.7	-2.3	17.4	NC	0.274048
265892_at	11	11	14	A	0.5	11	1.8	1.2	14	NC	0.013078
265893_at	11	11	71.3	P	0.030273	11	-0.6	-2.4	71.3	NC	0.669411
265894_at	11	11	27.5	A	0.466064	11	-0.2	-1.9	27.5	NC	0.094279
265895_at	11	11	128.6	P	0.001953	11	-2.5	-3.2	128.6	D	0.99998
265896_at	11	11	24.7	A	0.567627	11	-3.7	-5.6	24.7	D	0.999977
265897_at	11	11	27.7	A	0.696289	11	-0.5	-1.2	27.7	NC	0.403812
265898_at	11	11	320.2	P	0.010742	11	0.7	0.1	320.2	I	0.001486
265899_s_at	11	11	328.5	P	0.005859	11	0.4	-0.4	328.5	NC	0.099852
265900_at	11	11	354	P	0.023926	11	-0.8	-1.6	354	NC	0.961585
265901_at	11	11	56.3	A	0.303711	11	-0.7	-1.9	56.3	NC	0.51942
265902_at	11	11	48.7	A	0.246094	11	-4.7	-6.1	48.7	D	0.99998
265903_at	11	11	29.8	A	0.72583	11	-1.1	-2.6	29.8	NC	0.5
265904_at	11	11	21.2	A	0.303711	11	-0.8	-2.5	21.2	NC	0.047264
265905_at	11	11	27.3	A	0.780518	11	-0.6	-0.7	27.3	NC	0.725952
265906_at	11	11	29.7	A	0.466064	11	-1.5	-2.3	29.7	NC	0.5
265907_at	11	11	61.3	A	0.067627	11	-0.7	-1.6	61.3	D	0.998799
265908_at	11	11	34.7	A	0.334473	11	-0.9	-1.6	34.7	D	0.999899
265909_at	11	11	226.3	P	0.037598	11	-0.4	-0.9	226.3	NC	0.99288
265910_at	11	11	1346.2	P	0.000732	11	-0.9	-1.2	1346.2	NC	0.987976
265911_at	11	11	482	P	0.000732	11	-0.1	-0.7	482	NC	0.5
265912_at	11	11	216	P	0.046143	11	-2.1	-3.1	216	D	0.99996
265913_at	11	11	1002.1	P	0.001953	11	3.7	2.7	1002.1	I	2.3e-05
265886_at	11	11	319.7	P	0.008057	11	1.1	0.4	319.7	I	0.000865
265887_at	11	11	202.8	P	0.000244	11	-1.8	-2.6	202.8	D	0.999965
265888_at	11	11	608	M	0.056152	11	0	-0.6	608	NC	0.5
265858_at	11	11	532.2	P	0.00415	11	-1.3	-2.3	532.2	D	0.999973
265859_at	11	11	7.2	A	0.780518	11	-1.9	-4.4	7.2	NC	0.596188
265860_at	11	11	120.1	P	0.037598	11	0.2	-0.9	120.1	NC	0.354442
265861_at	11	11	84.3	A	0.095215	11	0.7	-0.1	84.3	NC	0.330589
265862_at	11	11	8.4	A	0.962402	11	0.9	0.3	8.4	NC	0.242585
265863_at	11	11	215.5	A	0.19458	11	1.3	1	215.5	NC	0.021224
265864_at	11	11	9.3	A	0.80542	11	-3.8	-5.7	9.3	D	0.999562
265865_at	11	11	182.4	P	0.00415	11	-0.4	-1	182.4	NC	0.949447
265866_at	11	11	1081.4	P	0.000732	11	1.2	0.5	1081.4	I	0.000147
265867_at	11	11	393.2	P	0.001953	11	-1.5	-1.8	393.2	D	0.999973
265868_at	11	11	742.3	P	0.000244	11	-0.3	-0.9	742.3	NC	0.60871
265869_at	11	11	157.1	P	0.046143	11	-0.2	-1.1	157.1	NC	0.5
265870_at	11	11	8.4	A	0.870361	11	0.6	-0.1	8.4	NC	0.777251
265871_at	11	11	269	P	0.010742	11	0.9	0	269	NC	0.019624
265872_at	11	11	4781	P	0.000244	11	0.9	0.5	4781	I	6e-05
265873_at	11	11	36.9	A	0.303711	11	-0.3	-1.5	36.9	NC	0.48058
265874_at	11	11	514.2	P	0.00415	11	-0.4	-1.5	514.2	NC	0.993497
265875_at	11	11	273.1	P	0.00293	11	-1.2	-1.7	273.1	D	0.998168
265876_at	11	11	29.3	A	0.27417	11	-0.6	-1.8	29.3	NC	0.894337
265877_at	11	11	17.8	A	0.850342	11	-2.5	-3.3	17.8	NC	0.975245
265878_at	11	11	10.7	A	0.5	11	-1.4	-4.1	10.7	NC	0.366593
265879_at	11	11	251.2	P	0.023926	11	-0.3	-0.6	251.2	NC	0.725952
265880_at	11	11	7.2	A	0.5	11	-4.6	-6.7	7.2	D	0.99998
265881_at	11	11	11.9	A	0.696289	11	0.4	-0.4	11.9	NC	0.5
265882_at	11	11	339.1	A	0.095215	11	-1.7	-2.4	339.1	D	0.99998
265883_at	11	11	1482.1	P	0.000244	11	-1.4	-1.9	1482.1	D	0.99998
265884_at	11	11	560	P	0.023926	11	0.8	-0.1	560	NC	0.124552
265885_at	11	11	204.6	P	0.01416	11	-1	-1.7	204.6	D	0.999727
265851_at	11	11	138	P	0.000732	11	0.9	-0.8	138	I	0.004481
265852_at	11	11	345.9	P	0.023926	11	3.7	1.5	345.9	I	0.000552
265853_at	11	11	368.5	P	0.00415	11	3.1	2.1	368.5	I	2.3e-05
265854_at	11	11	32.4	A	0.27417	11	0	-0.9	32.4	NC	0.558077
265855_at	11	11	257.7	A	0.303711	11	-0.1	-0.6	257.7	NC	0.506476
265856_at	11	11	180.2	A	0.095215	11	1.3	0.4	180.2	NC	0.111714
265857_s_at	11	11	1846.5	P	0.000244	11	0	-0.4	1846.5	NC	0.5
265827_at	11	11	553.4	P	0.000244	11	0.7	-0.1	553.4	NC	0.028766
265828_at	11	11	89.5	P	0.046143	11	-0.1	-1	89.5	NC	0.5
265829_at	11	11	12	A	0.72583	11	-2.8	-5.6	12	NC	0.964215
265830_at	11	11	1.8	A	0.976074	11	1.4	0.8	1.8	NC	0.242585
265831_at	11	11	102.3	A	0.080566	11	1.4	0.6	102.3	NC	0.011045
265832_at	11	11	6.7	A	0.850342	11	-2.7	-4.1	6.7	NC	0.930187
265833_at	11	11	62.7	A	0.334473	11	-0.9	-2.3	62.7	NC	0.5
265834_at	11	11	17.9	A	0.567627	11	2.9	2.5	17.9	NC	0.019624
265835_at	11	11	62.1	A	0.19458	11	0.9	0.6	62.1	NC	0.021224
265836_at	11	11	15.9	A	0.72583	11	0.7	-0.3	15.9	NC	0.545234
265837_at	11	11	159.9	A	0.171387	11	2	0.7	159.9	I	0.002753
265838_at	11	11	17.3	A	0.780518	11	-1.3	-2.3	17.3	NC	0.921063
265839_at	11	11	20.6	A	0.753906	11	-0.9	-2.9	20.6	NC	0.342437
265840_at	11	11	116.1	A	0.27417	11	-0.7	-1.3	116.1	NC	0.952736
265841_at	11	11	217.7	A	0.095215	11	3.8	2.3	217.7	I	0.000167
265842_at	11	11	683.6	P	0.037598	11	4	2.7	683.6	I	0.001336
265843_at	11	11	528.8	P	0.00415	11	-0.7	-1.1	528.8	D	0.996645
265844_at	11	11	107.2	A	0.095215	11	-0.9	-2.3	107.2	D	0.999226
265845_at	11	11	294.3	P	0.030273	11	-0.2	-0.9	294.3	NC	0.5
265846_at	11	11	18.7	A	0.828613	11	1.7	0.2	18.7	NC	0.145682
265847_at	11	11	227.8	P	0.01416	11	-0.7	-1.1	227.8	D	0.999226
265848_at	11	11	139.6	A	0.067627	11	1.4	0.4	139.6	I	0.000966
265849_at	11	11	242.6	P	0.001221	11	-2.4	-3.2	242.6	D	0.99998
265850_at	11	11	176.3	P	0.030273	11	-0.7	-1.2	176.3	D	0.999562
265823_at	11	11	21.1	A	0.665527	11	-8.6	-11.2	21.1	D	0.99998
265824_at	11	11	178.1	P	0.046143	11	-0.9	-1.5	178.1	NC	0.911062
265825_at	11	11	587.7	P	0.000244	11	-1.3	-2	587.7	D	0.999786
265826_at	11	11	796.5	P	0.000732	11	-0.2	-0.8	796.5	NC	0.942324
265795_at	11	11	348.4	P	0.00293	11	-1.7	-2	348.4	D	0.99997
265796_at	11	11	615.3	P	0.00415	11	0.6	0.3	615.3	I	0.001336
265797_at	11	11	89	A	0.366211	11	2	1	89	I	0.000346
265798_at	11	11	204.2	A	0.27417	11	-0.8	-1.7	204.2	D	0.99775
265799_at	11	11	1716.6	P	0.000732	11	-0.8	-1.1	1716.6	D	0.999833
265800_at	11	11	393.3	P	0.018555	11	-1.2	-2	393.3	D	0.999853
265801_at	11	11	104.5	A	0.080566	11	0.3	-0.7	104.5	NC	0.330589
265802_at	11	11	49.2	P	0.000244	11	-2.6	-3.4	49.2	D	0.999911
265803_at	11	11	25.7	A	0.533936	11	1	-1.7	25.7	NC	0.5
265804_at	11	11	295.2	P	0.001221	11	-0.5	-1.3	295.2	NC	0.916174
265805_s_at	11	11	5542.9	P	0.000244	11	-0.1	-0.5	5542.9	NC	0.5
265806_at	11	11	10.9	A	0.334473	11	-1.4	-5.1	10.9	NC	0.645558
265807_at	11	11	429.8	P	0.000244	11	-1.1	-1.8	429.8	D	0.999508
265808_at	11	11	6.6	A	0.943848	11	0.9	-0.9	6.6	NC	0.60871
265809_at	11	11	124.4	A	0.171387	11	0	-0.8	124.4	NC	0.5
265810_at	11	11	1171.2	P	0.000244	11	1.3	0.6	1171.2	I	3e-05
265811_at	11	11	9.8	A	0.919434	11	-1.6	-2.4	9.8	NC	0.990708
265812_at	11	11	10	A	0.780518	11	-0.5	-1.9	10	NC	0.185981
265813_at	11	11	8.6	A	0.665527	11	-1	-2.8	8.6	NC	0.274048
265814_at	11	11	143.7	M	0.056152	11	-2.5	-3.5	143.7	D	0.99998
265815_at	11	11	133.7	M	0.056152	11	-2.2	-3.5	133.7	D	0.999833
265816_s_at	11	11	3522.9	P	0.000244	11	0	-0.6	3522.9	NC	0.5
265817_at	11	11	344.5	P	0.008057	11	-4.7	-5.7	344.5	D	0.99998
265818_at	11	11	865.4	P	0.000244	11	-1.7	-2	865.4	D	0.999948
265819_at	11	11	249.2	P	0.00415	11	0.5	-0.2	249.2	NC	0.111714
265820_at	11	11	15	A	0.601074	11	0.8	-0.7	15	NC	0.030967
265821_at	11	11	99.7	A	0.334473	11	-0.3	-1.3	99.7	NC	0.5
265822_at	11	11	233.1	P	0.000244	11	-1	-2	233.1	MD	0.994591
265763_at	11	11	55.1	A	0.665527	11	-3.8	-4.8	55.1	NC	0.971234
265764_at	11	11	134.9	A	0.129639	11	0.3	-0.4	134.9	NC	0.5
265765_at	11	11	197.7	A	0.067627	11	-0.3	-1	197.7	NC	0.900148
265766_at	11	11	131.1	A	0.171387	11	0.3	-0.4	131.1	NC	0.5
265767_at	11	11	23.3	A	0.5	11	-0.4	-1.7	23.3	NC	0.342437
265768_at	11	11	1175.1	P	0.000244	11	2.9	2.1	1175.1	I	2e-05
265769_at	11	11	14.8	A	0.696289	11	0.6	0	14.8	NC	0.703911
265770_at	11	11	503	P	0.001953	11	-1.1	-2.2	503	NC	0.984574
265771_at	11	11	145.6	A	0.334473	11	-2.9	-3.5	145.6	D	0.999693
265772_at	11	11	223.6	P	0.008057	11	1	0.6	223.6	NC	0.124552
265773_at	11	11	587	P	0.010742	11	-0.1	-0.7	587	NC	0.5
265774_at	11	11	106.4	A	0.334473	11	1.1	0.5	106.4	NC	0.038415
265775_at	11	11	79.9	A	0.19458	11	0.8	-0.1	79.9	NC	0.010135
265776_at	11	11	130.6	P	0.001953	11	-1.5	-2	130.6	D	0.999977
265777_at	11	11	195.8	P	0.000244	11	-1.5	-1.8	195.8	D	0.999977
265778_at	11	11	507.7	P	0.005859	11	-1.6	-2.2	507.7	D	0.999693
265779_at	11	11	178.3	A	0.111572	11	0.5	0.2	178.3	NC	0.099852
265780_at	11	11	27.5	A	0.5	11	0.9	-1.8	27.5	NC	0.318909
265781_at	11	11	23.1	A	0.533936	11	0.6	-1	23.1	NC	0.5
265782_at	11	11	51.6	A	0.334473	11	2.5	-0.7	51.6	NC	0.028766
265783_at	11	11	17.2	A	0.601074	11	1.5	0.9	17.2	NC	0.016731
265784_at	11	11	69.8	A	0.432373	11	2.4	1.1	69.8	NC	0.033304
265785_at	11	11	62.8	A	0.398926	11	2.3	0.8	62.8	NC	0.024755
265786_at	11	11	72.1	A	0.334473	11	1.3	0.2	72.1	NC	0.033304
265787_at	11	11	92.4	A	0.27417	11	1.8	0.7	92.4	NC	0.088938
265788_at	11	11	9.3	A	0.633789	11	-1.8	-3.7	9.3	NC	0.5
265789_at	11	11	69.9	A	0.5	11	0.2	-1	69.9	NC	0.307406
265790_at	11	11	414.3	P	0.046143	11	0.8	0.1	414.3	NC	0.099852
265791_at	11	11	15.6	A	0.72583	11	0.9	0.5	15.6	NC	0.222749
265792_at	11	11	96.6	A	0.246094	11	0.9	0.2	96.6	NC	0.169098
265793_at	11	11	517	P	0.000244	11	-0.6	-1.2	517	NC	0.980376
265794_at	11	11	25.8	A	0.432373	11	4.2	2.3	25.8	I	0.003699
265760_at	11	11	487.7	P	0.000244	11	-2	-2.3	487.7	D	0.999034
265761_at	11	11	253.6	A	0.095215	11	-0.6	-1.3	253.6	NC	0.60871
265762_at	11	11	85.6	A	0.633789	11	0.9	0.3	85.6	NC	0.074268
265731_at	11	11	11	A	0.904785	11	-2.7	-3.4	11	NC	0.875448
265732_at	11	11	191.2	A	0.080566	11	0.7	0	191.2	NC	0.008511
265733_at	11	11	341.9	A	0.080566	11	0.8	0.1	341.9	NC	0.342437
265734_at	11	11	675.7	P	0.01416	11	0.5	0.1	675.7	NC	0.024755
265735_at	11	11	278.4	P	0.001953	11	-0.6	-1.6	278.4	NC	0.830902
265736_at	11	11	757.3	P	0.001221	11	-1	-1.7	757.3	D	0.999693
265737_at	11	11	4767.2	P	0.000732	11	3.7	3	4767.2	I	2e-05
265738_at	11	11	1056	P	0.00293	11	-1.6	-2.2	1056	D	0.99998
265739_at	11	11	525.7	A	0.149658	11	-1.1	-1.4	525.7	D	0.99998
265740_at	11	11	269.5	P	0.023926	11	1.7	1.2	269.5	I	0.000307
265741_at	11	11	639.4	P	0.046143	11	0.4	-0.2	639.4	NC	0.558077
265742_at	11	11	255.7	P	0.018555	11	0.5	0.3	255.7	NC	0.069813
265743_s_at	11	11	10.9	A	0.753906	11	1.2	0.5	10.9	NC	0.131343
265744_at	11	11	6.2	A	0.601074	11	-2.3	-4.5	6.2	NC	0.681091
265745_at	11	11	6.9	A	0.5	11	-0.9	-4.2	6.9	NC	0.242585
265746_at	10	10	0.4	A	0.999512	10	0.2	-3.1	0.4	NC	0.9273
265747_s_at	11	11	52.3	A	0.533936	11	0.4	-0.4	52.3	NC	0.366593
265748_at	11	11	3.5	A	0.601074	11	1.5	-0.5	3.5	NC	0.015426
265749_at	11	11	8.3	A	0.976074	11	0.4	0	8.3	NC	0.5
265750_x_at	11	11	129.3	A	0.080566	11	0.2	-1.2	129.3	NC	0.111714
265751_at	11	11	28.4	A	0.303711	11	1.9	0.4	28.4	NC	0.177412
265752_at	11	11	7.7	A	0.567627	11	0.7	0.2	7.7	NC	0.088938
265753_at	11	11	24.9	A	0.633789	11	-0.9	-2.2	24.9	NC	0.975245
265754_x_at	11	11	104.4	A	0.080566	11	0.7	-0.5	104.4	NC	0.307406
265755_at	9	9	4.8	A	0.886719	9	-3.6	-6.4	4.8	NC	0.405349
265756_at	11	11	11	A	0.870361	11	-1.7	-3.9	11	NC	0.441923
265757_x_at	11	11	25.5	A	0.633789	11	-0.6	-1.2	25.5	NC	0.681091
265758_at	11	11	9.7	A	0.850342	11	-2.1	-3.4	9.7	NC	0.830902
265759_at	11	11	546	P	0.00293	11	-0.3	-0.9	546	NC	0.5
265699_at	11	11	475.1	P	0.000244	11	2.1	1.6	475.1	I	7.8e-05
265700_at	11	11	2046.3	P	0.000244	11	2.8	2.2	2046.3	I	2e-05
265701_at	11	11	25.5	A	0.601074	11	0.8	0.1	25.5	NC	0.203871
265702_at	11	11	147.1	P	0.00293	11	0.2	-0.2	147.1	NC	0.441923
265703_at	11	11	436.2	P	0.030273	11	-1	-1.6	436.2	MD	0.995075
265704_at	11	11	76.1	A	0.129639	11	-1.7	-2.6	76.1	D	0.99998
265705_at	11	11	305.5	A	0.095215	11	4.9	3	305.5	I	0.000966
265706_at	11	11	160.2	P	0.00293	11	-1.8	-2.5	160.2	D	0.999977
265707_at	11	11	507.9	P	0.000244	11	-2	-2.4	507.9	D	0.99998
265708_at	11	11	77.8	A	0.27417	11	0.7	-0.3	77.8	NC	0.5
265709_at	11	11	13.7	A	0.870361	11	0.8	-0.8	13.7	NC	0.5
265710_at	11	11	16.7	A	0.665527	11	1.3	-1.4	16.7	NC	0.274048
265711_at	11	11	59.4	A	0.303711	11	3.4	2	59.4	I	0.003355
265712_s_at	11	11	1054.7	P	0.000732	11	-0.9	-1.5	1054.7	D	0.999693
265713_at	11	11	185.6	A	0.111572	11	0.1	-0.8	185.6	NC	0.5
265714_at	11	11	22	A	0.888428	11	1.4	0.2	22	NC	0.284967
265715_s_at	11	11	114.6	P	0.023926	11	-1	-1.7	114.6	D	0.999954
265716_at	11	11	82.1	A	0.27417	11	-2.1	-3.5	82.1	NC	0.987976
265717_at	11	11	382.2	P	0.037598	11	-1.7	-2.6	382.2	D	0.999965
[truncated: 20,811 more rows]
